# Supplementary material for: Diabetes-associated breast cancer is molecularly distinct and shows a DNA damage repair deficiency
Source: JCI Insight. 2023 Dec 8;8(23):e170105. doi: 10.1172/jci.insight.170105 (PMC10795835; doi:10.1172/jci.insight.170105)
Supplement: Supplemental data set 1 [file jciinsight-8-170105-s181.xlsx]

## Sheet: metabolon_res
BIOCHEMICAL	SUPER.PATHWAY	SUB.PATHWAY	KEGG	Group.HMDB	Fstat	Fstat.pval	Fstat.pval.adj	db.est	db.se	db.pval	db.pval.adj	age.est	age.se	age.pval	age.pval.adj	bmi.est	bmi.se	bmi.pval	bmi.pval.adj	race.est	race.se	race.pval	race.pval.adj	stage.est	stage.se	stage.pval	stage.pval.adj	er.est	er.se	er.pval	er.pval.adj
(16 or 17)-methylstearate (a19:0 or i19:0)	Lipid	Fatty Acid, Branched		HMDB37397	1.5597	0.169633	0.482099	0.149335	0.207971	0.474787	0.791452	-0.00323896	0.00732511	0.659543	0.791452	-0.00291368	0.0131775	0.825562	0.825562	0.129988	0.224483	0.564159	0.791452	-0.251787	0.146318	0.0891014	0.267304	-0.364792	0.206211	0.0806546	0.267304
1,2,3-benzenetriol sulfate (2)	Xenobiotics	Chemical			1.44108	0.209253	0.51337	-0.173213	0.371551	0.642332	0.642332	-0.014489	0.0130867	0.271506	0.362889	-0.0345751	0.0235422	0.145802	0.362889	0.416248	0.40105	0.302408	0.362889	-0.357408	0.261405	0.175328	0.362889	0.418608	0.368407	0.259197	0.362889
1,5-anhydroglucitol (1,5-AG)	Carbohydrate	Glycolysis, Gluconeogenesis, and Pyruvate Metabolism	C07326	HMDB02712	3.84992	0.00198449	0.104384	-1.0251	0.337444	0.00320614	0.0192368	-0.0186976	0.0118854	0.119581	0.358744	0.00938106	0.0213811	0.662008	0.714997	-0.318924	0.364236	0.383838	0.714997	-0.0869948	0.237409	0.714997	0.714997	-0.152182	0.334589	0.650446	0.714997
1-arachidonoyl-GPI* (20:4)*	Lipid	Lysophospholipid		HMDB61690	2.30691	0.0416722	0.308609	0.308404	0.272548	0.26116	0.391739	-0.0199308	0.00959965	0.0410461	0.231014	-0.0144847	0.0172692	0.404073	0.404073	0.526934	0.294187	0.0770046	0.231014	-0.177095	0.191752	0.358457	0.404073	-0.356672	0.270242	0.190612	0.381223
1-arachidonylglycerol (20:4)	Lipid	Monoacylglycerol	C13857	HMDB11549	2.71839	0.018625	0.214187	0.22614	0.362476	0.534463	0.641355	-0.0139444	0.0127671	0.277978	0.465419	-0.000835281	0.0229672	0.971078	0.971078	0.733107	0.391255	0.0645735	0.193721	-0.756185	0.255021	0.00397284	0.023837	-0.366968	0.359409	0.310279	0.465419
1-dihomo-linolenylglycerol (20:3)	Lipid	Monoacylglycerol			2.51893	0.0275621	0.263324	0.161838	0.49738	0.745732	0.745732	-0.0159613	0.0175186	0.364943	0.547236	0.0236046	0.031515	0.45603	0.547236	0.694013	0.53687	0.19979	0.399579	-0.873506	0.349933	0.0145818	0.0874906	-0.870593	0.493172	0.0812834	0.24385
1-docosahexaenoylglycerol (22:6)	Lipid	Monoacylglycerol		HMDB11587	3.71754	0.00257749	0.104384	0.21553	0.463089	0.642881	0.661994	-0.00715676	0.0163108	0.661994	0.661994	0.043628	0.0293423	0.140933	0.281865	1.72263	0.499856	0.000903673	0.00542204	-0.85912	0.325807	0.0100271	0.0300814	-0.45703	0.459171	0.322537	0.483805
1-linoleoyl-GPG (18:2)*	Lipid	Lysophospholipid			1.24038	0.294591	0.586349	0.107415	0.315428	0.734333	0.75311	-0.00350641	0.01111	0.75311	0.75311	0.00735963	0.0199862	0.713658	0.75311	0.71189	0.340472	0.0396724	0.238035	-0.211427	0.22192	0.343569	0.687138	-0.418805	0.31276	0.184296	0.552887
1-linoleoyl-GPI* (18:2)*	Lipid	Lysophospholipid			0.968706	0.451787	0.704923	-0.037269	0.354476	0.916526	0.916526	-0.0106683	0.0124853	0.395368	0.706269	-0.0162725	0.0224604	0.470846	0.706269	0.664823	0.382621	0.0860905	0.516543	-0.096089	0.249393	0.701031	0.841237	0.257337	0.351477	0.466186	0.706269
1-linoleoyl-GPS (18:2)*	Lipid	Lysophospholipid			0.904381	0.496052	0.738725	-0.617235	0.383414	0.111323	0.420341	0.00958111	0.0135045	0.480068	0.801516	0.00981555	0.0242939	0.687253	0.801516	0.616636	0.413856	0.140114	0.420341	-0.0680348	0.269752	0.801516	0.801516	0.208677	0.38017	0.584581	0.801516
1-linoleoylglycerol (18:2)	Lipid	Monoacylglycerol			2.14064	0.0574398	0.339716	0.0963453	0.401538	0.810982	0.810982	-0.008011	0.0141429	0.572666	0.810982	0.0215585	0.0254423	0.399297	0.798594	0.923542	0.433418	0.0361357	0.108407	-0.766044	0.282503	0.00817313	0.0490388	0.116629	0.398141	0.770322	0.810982
1-oleoyl-GPG (18:1)*	Lipid	Lysophospholipid			1.14051	0.346624	0.615624	-0.0364156	0.305641	0.905456	0.905456	0.001478	0.0107653	0.891139	0.905456	0.0134658	0.0193661	0.48884	0.73326	0.550756	0.329908	0.0988948	0.296684	-0.175331	0.215035	0.417256	0.73326	-0.556681	0.303056	0.0698934	0.296684
1-oleoyl-GPI (18:1)	Lipid	Lysophospholipid			0.851611	0.53414	0.766053	-0.421067	0.397504	0.292622	0.877867	0.00233047	0.0140008	0.868216	0.922294	-0.00701044	0.0251867	0.781461	0.922294	0.815912	0.429065	0.0607781	0.364668	0.0273649	0.279665	0.922294	0.922294	-0.247609	0.394141	0.531624	0.922294
1-oleoyl-GPS (18:1)	Lipid	Lysophospholipid		HMDB61694	0.957426	0.459367	0.711388	-0.314342	0.324525	0.335617	0.728247	-0.0013367	0.0114304	0.907195	0.952207	-0.00123626	0.0205626	0.952207	0.952207	0.674665	0.350291	0.057611	0.345666	-0.159984	0.22832	0.485498	0.728247	-0.274071	0.321779	0.396872	0.728247
1-palmitoyl-GPG (16:0)*	Lipid	Lysophospholipid			1.8157	0.106241	0.395364	-0.0673374	0.326817	0.837277	0.915702	0.00122224	0.0115111	0.915702	0.915702	0.0037764	0.0207078	0.855751	0.915702	0.975414	0.352765	0.00704575	0.0422745	-0.275103	0.229933	0.235012	0.470025	-0.513707	0.324052	0.116804	0.350413
1-palmitoyl-GPI* (16:0)	Lipid	Lysophospholipid		HMDB61695	0.789488	0.580744	0.789188	0.114876	0.384241	0.765731	0.874638	-0.00214197	0.0135337	0.874638	0.874638	-0.00494437	0.0243463	0.839578	0.874638	0.795	0.414749	0.058787	0.352722	-0.191079	0.270334	0.481702	0.874638	-0.220445	0.380991	0.564457	0.874638
1-stearoyl-GPG (18:0)	Lipid	Lysophospholipid			2.48879	0.0292368	0.270986	-0.0263338	0.342242	0.938857	0.938857	-0.00814379	0.0120544	0.501227	0.75184	-0.00584116	0.0216851	0.788336	0.938857	1.14373	0.369414	0.00269351	0.0161611	-0.180714	0.240785	0.455116	0.75184	-0.656756	0.339346	0.0564361	0.169308
1-stearoyl-GPI (18:0)	Lipid	Lysophospholipid		HMDB61696	1.99549	0.0757745	0.353804	0.165766	0.276621	0.550677	0.660812	-0.00626645	0.00974309	0.521931	0.660812	-0.0050513	0.0175273	0.773932	0.773932	0.751809	0.298583	0.0137753	0.0826516	-0.272695	0.194617	0.164978	0.329956	-0.400503	0.27428	0.148104	0.329956
1-stearoyl-GPS (18:0)*	Lipid	Lysophospholipid			1.64508	0.145418	0.460513	0.338124	0.281334	0.23292	0.466263	-0.00653397	0.00990911	0.511516	0.767274	-0.00526998	0.0178259	0.768265	0.921918	0.364803	0.303671	0.233132	0.466263	-0.00905884	0.197933	0.963609	0.963609	-0.635112	0.278954	0.0254387	0.152632
10-nonadecenoate (19:1n9)	Lipid	Long Chain Monounsaturated Fatty Acid		HMDB13622	1.52127	0.18167	0.484193	-0.0242719	0.29342	0.934278	0.934278	-0.00327682	0.0103348	0.752009	0.902411	0.0186395	0.0185917	0.319054	0.716838	0.225821	0.316717	0.477892	0.716838	-0.481265	0.206436	0.0222235	0.133341	-0.252778	0.290938	0.387502	0.716838
12-HHTrE	Lipid	Eicosanoid	C20388	HMDB12535	0.333249	0.917525	0.951224	-0.0978249	0.606676	0.8723	0.904228	-0.0047772	0.0213683	0.823659	0.904228	0.0046397	0.0384403	0.904228	0.904228	0.539363	0.654844	0.412557	0.904228	-0.181996	0.426828	0.670953	0.904228	-0.577706	0.601543	0.339726	0.904228
13-HODE + 9-HODE	Lipid	Fatty Acid, Monohydroxy			0.652627	0.687861	0.844193	-0.0521903	0.317614	0.869889	0.890633	0.00154308	0.0111869	0.890633	0.890633	0.0106364	0.0201247	0.598581	0.890633	0.41956	0.342831	0.224572	0.621904	-0.227839	0.223458	0.310952	0.621904	-0.347725	0.314926	0.272799	0.621904
16a-hydroxy DHEA 3-sulfate	Lipid	Androgenic Steroids			0.867481	0.522529	0.758	0.264792	0.369331	0.475467	0.602186	-0.0210771	0.0130085	0.109066	0.498008	0.00479717	0.0234016	0.838092	0.838092	-0.438448	0.398655	0.274669	0.549338	0.175303	0.259844	0.501822	0.602186	0.511868	0.366207	0.166003	0.498008
2'-deoxyguanosine	Nucleotide	Purine Metabolism, Guanine containing	C00330	HMDB00085	1.57622	0.164681	0.482099	0.0170298	0.438955	0.969148	0.977446	-0.00856725	0.0154608	0.581019	0.871528	-0.000788721	0.0278131	0.977446	0.977446	0.899316	0.473807	0.0612494	0.288777	-0.519705	0.308828	0.0962589	0.288777	-0.607811	0.435241	0.166382	0.332764
2'-deoxyinosine	Nucleotide	Purine Metabolism, (Hypo)Xanthine/Inosine containing	C05512	HMDB00071	1.90301	0.0902335	0.382717	0.020556	0.428573	0.961863	0.961863	-0.00676596	0.0150951	0.65519	0.961863	0.00290655	0.0271553	0.915026	0.961863	0.973605	0.462601	0.0384231	0.185246	-0.533863	0.301524	0.0803979	0.185246	-0.723188	0.424948	0.0926229	0.185246
2'-deoxyuridine	Nucleotide	Pyrimidine Metabolism, Uracil containing	C00526	HMDB00012	1.47529	0.197064	0.512036	-0.263251	0.342928	0.444923	0.755457	-0.00947087	0.0120786	0.435265	0.755457	0.00668339	0.0217287	0.759188	0.759188	0.179231	0.370156	0.629547	0.755457	-0.119016	0.241268	0.623141	0.755457	-0.739334	0.340027	0.0325978	0.195587
2-aminoadipate	Amino Acid	Lysine Metabolism	C00956	HMDB00510	2.05155	0.0681128	0.347066	0.38732	0.284674	0.177423	0.244898	-0.0130468	0.0100267	0.19688	0.244898	0.00059751	0.0180375	0.973656	0.973656	0.393417	0.307276	0.204082	0.244898	-0.543137	0.200283	0.00816834	0.04901	0.396304	0.282266	0.164138	0.244898
2-arachidonoylglycerol (20:4)	Lipid	Monoacylglycerol	C13856	HMDB04666	2.29325	0.0427902	0.308609	0.2395	0.306103	0.43625	0.654375	-0.00504478	0.0107815	0.641105	0.769326	-0.00123571	0.0193953	0.949357	0.949357	0.673383	0.330406	0.0448089	0.134427	-0.582707	0.215359	0.00830709	0.0498426	-0.259755	0.303513	0.394617	0.654375
2-hydroxyhippurate (salicylurate)	Xenobiotics	Benzoate Metabolism	C07588	HMDB00840	2.34532	0.0386767	0.302456	0.620472	0.491822	0.210722	0.421444	0.0399926	0.0173229	0.0235122	0.141073	-0.0287813	0.0311629	0.35845	0.537675	0.176277	0.530872	0.740707	0.740707	-0.439563	0.346023	0.207605	0.421444	0.195591	0.487662	0.689418	0.740707
2-hydroxypalmitate	Lipid	Fatty Acid, Monohydroxy		HMDB31057	0.767611	0.597538	0.792468	0.186226	0.193102	0.337721	0.675442	-0.0051049	0.00680142	0.45509	0.682635	-0.0170115	0.0122354	0.16823	0.675442	-0.236568	0.208434	0.259732	0.675442	0.063412	0.135858	0.641929	0.699947	-0.0740526	0.191469	0.699947	0.699947
2-linoleoylglycerol (18:2)	Lipid	Monoacylglycerol		HMDB11538	3.12422	0.00834842	0.139901	-0.0727147	0.48537	0.881285	0.907531	0.0079138	0.0170956	0.644667	0.907531	0.0490325	0.030754	0.114754	0.229508	1.22886	0.523906	0.0214439	0.0643318	-1.09582	0.341483	0.00190931	0.0114558	-0.0560753	0.481263	0.907531	0.907531
2-methylcitrate/homocitrate	Energy	TCA Cycle			0.567597	0.75493	0.871837	0.558632	0.379633	0.145029	0.870174	-0.00656994	0.0133714	0.624512	0.962988	-0.00111968	0.0240543	0.962988	0.962988	0.313612	0.409775	0.446301	0.962988	0.0328594	0.267092	0.902391	0.962988	-0.125007	0.376421	0.740676	0.962988
2-palmitoyl-GPC* (16:0)*	Lipid	Lysophospholipid		HMDB61702	0.81719	0.559749	0.777912	0.259033	0.247844	0.299065	0.627585	-0.00478165	0.00872952	0.585365	0.627585	-0.00764754	0.0157039	0.627585	0.627585	0.331996	0.267522	0.218186	0.627585	-0.11418	0.174371	0.514444	0.627585	-0.225648	0.245747	0.361234	0.627585
2-stearoyl-GPE (18:0)*	Lipid	Lysophospholipid		HMDB11129	1.0143	0.421975	0.675514	0.281328	0.322715	0.38592	0.57888	0.00788156	0.0113666	0.490045	0.588054	-0.0245103	0.0204479	0.234151	0.540947	0.411244	0.348337	0.24122	0.540947	-0.251921	0.227047	0.270474	0.540947	-0.130278	0.319985	0.68498	0.68498
3-(4-hydroxyphenyl)lactate (HPLA)	Amino Acid	Tyrosine Metabolism	C03672	HMDB00755	1.46512	0.20062	0.51337	-0.321332	0.401569	0.425941	0.511129	-0.0116164	0.014144	0.413891	0.511129	0.0413388	0.0254443	0.108116	0.289153	0.712973	0.433453	0.103872	0.289153	-0.416212	0.282525	0.144576	0.289153	0.0667064	0.398172	0.867369	0.867369
3-carboxy-4-methyl-5-propyl-2-furanpropanoate (CMPF)	Lipid	Fatty Acid, Dicarboxylate		HMDB61112	0.846635	0.537807	0.766663	0.448026	0.45725	0.330089	0.704263	0.0166801	0.0161052	0.303426	0.704263	-0.00511275	0.0289723	0.860365	0.860365	0.195369	0.493555	0.693264	0.831916	-0.301063	0.3217	0.352131	0.704263	0.183262	0.453382	0.687123	0.831916
3-hydroxydecanoate	Lipid	Fatty Acid, Monohydroxy		HMDB02203	1.85591	0.0985639	0.383325	-0.0653765	0.202075	0.747131	0.747131	0.0064119	0.00711744	0.370327	0.740655	-0.00565026	0.0128039	0.660176	0.747131	-0.627481	0.218119	0.00513355	0.0308013	0.0813995	0.14217	0.568535	0.747131	-0.184033	0.200365	0.36109	0.740655
3-hydroxyhippurate	Xenobiotics	Benzoate Metabolism		HMDB06116	1.31919	0.258136	0.556605	0.468763	0.308114	0.132056	0.316645	0.00341453	0.0108523	0.753848	0.902181	-0.0240299	0.0195228	0.221935	0.332902	-0.47355	0.332577	0.158322	0.316645	-0.0267267	0.216774	0.902181	0.902181	0.549063	0.305507	0.0760283	0.316645
3-hydroxylaurate	Lipid	Fatty Acid, Monohydroxy		HMDB00387	1.78747	0.11196	0.405315	-0.143793	0.198782	0.471537	0.69733	0.0105771	0.00700148	0.134759	0.404276	-0.00491609	0.0125953	0.69733	0.69733	-0.566828	0.214565	0.00989598	0.0593759	0.0566358	0.139854	0.686571	0.69733	-0.143756	0.197101	0.46789	0.69733
3-hydroxyoctanoate	Lipid	Fatty Acid, Monohydroxy		HMDB01954	0.629942	0.705846	0.852783	-0.146383	0.246771	0.554704	0.795495	0.000895488	0.00869171	0.918196	0.918196	0.00684072	0.0156359	0.662913	0.795495	-0.317938	0.266363	0.236108	0.795495	0.130866	0.173616	0.453176	0.795495	-0.256568	0.244683	0.297493	0.795495
3-hydroxypyridine sulfate	Xenobiotics	Chemical			1.78603	0.112261	0.405315	-0.230479	0.290949	0.430581	0.664541	0.0310381	0.0102478	0.00329378	0.0197627	-0.0100271	0.0184351	0.587996	0.664541	-0.164789	0.314049	0.601208	0.664541	-0.0890939	0.204698	0.664541	0.664541	-0.314589	0.288487	0.278736	0.664541
3-indoxyl sulfate	Amino Acid	Tryptophan Metabolism		HMDB00682	1.62777	0.150057	0.463608	0.766327	0.42341	0.0740217	0.37002	0.0141797	0.0149133	0.34453	0.516795	-0.040793	0.0268282	0.132273	0.37002	-0.610984	0.457028	0.18501	0.37002	-0.107803	0.297891	0.718379	0.718379	-0.175256	0.419828	0.677457	0.718379
3-methyl-2-oxovalerate	Amino Acid	Leucine, Isoleucine and Valine Metabolism	C00671	HMDB03736	0.646921	0.692386	0.846401	0.00458378	0.306322	0.988098	0.988098	-0.00485209	0.0107892	0.654117	0.988098	-0.0301307	0.0194092	0.124467	0.746805	-0.336734	0.330643	0.31151	0.934531	0.0327476	0.215514	0.879603	0.988098	0.0382535	0.303731	0.900087	0.988098
3-methylhistidine	Amino Acid	Histidine Metabolism	C01152	HMDB00479	0.139617	0.990553	0.997755	0.213556	0.604497	0.724797	0.959769	0.00107734	0.0212915	0.959769	0.959769	0.0200374	0.0383022	0.602305	0.959769	0.208896	0.652492	0.749678	0.959769	0.0620435	0.425295	0.884376	0.959769	0.133541	0.599383	0.824254	0.959769
3-phosphoglycerate	Carbohydrate	Glycolysis, Gluconeogenesis, and Pyruvate Metabolism	C00597	HMDB00807	1.38904	0.229052	0.537177	0.973974	0.520833	0.0650923	0.207186	0.00371964	0.0183447	0.839828	0.86235	-0.0608043	0.0330011	0.0690619	0.207186	-0.562904	0.562186	0.319674	0.479512	0.0637358	0.366433	0.86235	0.86235	0.685796	0.516427	0.18792	0.37584
4-allylphenol sulfate	Xenobiotics	Food Component/Plant			1.57509	0.165015	0.482099	0.480887	0.287703	0.0984882	0.386309	0.00182906	0.0101334	0.857213	0.857213	0.00976354	0.0182295	0.593708	0.71245	-0.476575	0.310545	0.12877	0.386309	0.256793	0.202414	0.208199	0.416398	-0.310032	0.285269	0.280345	0.420518
4-ethylphenyl sulfate	Xenobiotics	Benzoate Metabolism	C13637	HMDB62551	0.746337	0.614027	0.797678	-0.0231907	0.324244	0.943158	0.943158	0.00968979	0.0114205	0.398684	0.598026	-0.0272655	0.0205448	0.188196	0.598026	-0.113197	0.349988	0.747204	0.896644	0.231488	0.228123	0.313245	0.598026	-0.282061	0.321501	0.382905	0.598026
4-hydroxyhippurate	Xenobiotics	Benzoate Metabolism		HMDB13678	2.41278	0.0339166	0.284624	1.2481	0.428704	0.00464725	0.0278835	0.00719977	0.0150998	0.634779	0.887166	-0.0108193	0.0271636	0.691457	0.887166	0.128329	0.462742	0.782239	0.887166	0.0429315	0.301616	0.887166	0.887166	0.443335	0.425077	0.300074	0.887166
4-hydroxyphenylpyruvate	Amino Acid	Tyrosine Metabolism	C01179	HMDB00707	0.593649	0.734518	0.860634	-0.198992	0.41454	0.6325	0.759	-0.010176	0.0146009	0.487831	0.759	-0.00408621	0.0262661	0.876759	0.876759	0.459514	0.447453	0.307499	0.759	-0.210956	0.291651	0.471568	0.759	-0.261075	0.411033	0.52711	0.759
4-methyl-2-oxopentanoate	Amino Acid	Leucine, Isoleucine and Valine Metabolism	C00233	HMDB00695	0.855112	0.531567	0.764128	0.0278325	0.297023	0.925575	0.93703	-0.00534416	0.0104617	0.610859	0.93703	-0.0346928	0.01882	0.0689278	0.413567	-0.282282	0.320606	0.381213	0.93703	-0.0165607	0.208971	0.93703	0.93703	-0.0758888	0.29451	0.797309	0.93703
4-methylcatechol sulfate	Xenobiotics	Benzoate Metabolism			1.19799	0.315867	0.5992	0.681549	0.484969	0.163743	0.436166	0.0142625	0.0170815	0.406192	0.609288	-0.0487871	0.0307287	0.116256	0.436166	-0.649781	0.523474	0.218083	0.436166	0.0784051	0.341201	0.818833	0.831156	-0.102861	0.480866	0.831156	0.831156
4-vinylphenol sulfate	Xenobiotics	Benzoate Metabolism	C05627	HMDB62775	1.18843	0.320831	0.5992	0.280752	0.472992	0.554456	0.665347	-0.0258316	0.0166597	0.124909	0.374727	-0.0254126	0.0299698	0.398969	0.598453	-0.61722	0.510546	0.230202	0.460405	0.520567	0.332775	0.12164	0.374727	0.0143572	0.46899	0.975653	0.975653
5,6-dihydrothymine	Nucleotide	Pyrimidine Metabolism, Thymine containing	C00906	HMDB00079	2.67907	0.0201246	0.215472	-0.266999	0.349937	0.447685	0.63514	-0.017191	0.0123254	0.166901	0.413441	0.00691663	0.0221727	0.755885	0.755885	0.480773	0.37772	0.20672	0.413441	-0.155554	0.246199	0.529283	0.63514	-0.946626	0.346976	0.00780665	0.0468399
5,6-dihydrouracil	Nucleotide	Pyrimidine Metabolism, Uracil containing	C00429	HMDB00076	1.33955	0.249352	0.554334	-0.0613648	0.409072	0.88113	0.88113	-0.0225493	0.0144083	0.121477	0.437475	0.029948	0.0259197	0.251317	0.437475	0.515751	0.441551	0.246215	0.437475	-0.280873	0.287804	0.332011	0.437475	-0.36985	0.405611	0.364562	0.437475
5-dodecenoate (12:1n7)	Lipid	Medium Chain Fatty Acid		HMDB00529	1.69146	0.133627	0.443756	-0.604651	0.331303	0.0716765	0.215029	0.00747548	0.0116691	0.523577	0.645425	0.0129876	0.020992	0.537854	0.645425	-0.71257	0.357607	0.0496726	0.215029	-0.00116088	0.233089	0.996038	0.996038	-0.333489	0.3285	0.31304	0.62608
5-methyluridine (ribothymidine)	Nucleotide	Pyrimidine Metabolism, Uracil containing		HMDB00884	2.33513	0.0394507	0.302456	0.151129	0.392372	0.701123	0.841348	-0.0150779	0.0138201	0.278501	0.417752	-0.000713803	0.0248615	0.977166	0.977166	0.520045	0.423525	0.223042	0.417752	-0.323211	0.276054	0.245102	0.417752	-1.00929	0.389052	0.011249	0.0674938
5-oxoproline	Amino Acid	Glutathione Metabolism	C01879	HMDB00267	0.792394	0.578527	0.789188	0.0403405	0.248689	0.871542	0.871542	-0.00440872	0.00875928	0.616105	0.739327	0.0193423	0.0157574	0.223189	0.561899	0.291367	0.268434	0.280949	0.561899	-0.206024	0.174966	0.242441	0.561899	0.138619	0.246585	0.575561	0.739327
5alpha-androstan-3beta,17beta-diol disulfate	Lipid	Androgenic Steroids	C12525	HMDB00493	0.345829	0.91038	0.951081	-0.190158	0.358959	0.597737	0.865014	0.0118591	0.0126432	0.351044	0.865014	-0.00387875	0.0227444	0.865014	0.865014	-0.113745	0.38746	0.76984	0.865014	0.209743	0.252547	0.408691	0.865014	0.0660069	0.355923	0.853337	0.865014
6-hydroxyindole sulfate	Xenobiotics	Chemical			1.81529	0.106322	0.395364	0.514094	0.34379	0.138704	0.363609	0.0225116	0.0121089	0.0666453	0.363609	-0.0293375	0.0217833	0.181805	0.363609	-0.156014	0.371086	0.675289	0.810261	-0.0611505	0.241875	0.801048	0.810261	-0.0821099	0.340882	0.810261	0.810261
7-HOCA	Lipid	Sterol	C17337	HMDB12458	1.04671	0.401605	0.658039	0.0120353	0.330097	0.971005	0.971005	-0.0140159	0.0116266	0.231519	0.607359	-0.0139683	0.0209156	0.506133	0.607359	-0.293704	0.356305	0.412187	0.607359	0.169275	0.23224	0.468178	0.607359	-0.381782	0.327304	0.246858	0.607359
8-hydroxyoctanoate	Lipid	Fatty Acid, Monohydroxy		HMDB61914	1.25309	0.288444	0.581571	0.055247	0.224736	0.806435	0.806435	0.0122872	0.00791561	0.124496	0.373487	-0.00802278	0.0142397	0.574713	0.806435	-0.074006	0.242579	0.761088	0.806435	-0.273497	0.158113	0.0874834	0.373487	-0.172646	0.222834	0.44073	0.806435
9,10-DiHOME	Lipid	Fatty Acid, Dihydroxy	C14828	HMDB04704	0.445474	0.846164	0.913857	-0.146221	0.321297	0.650256	0.905386	0.00254441	0.0113167	0.822672	0.905386	0.0078322	0.020358	0.701451	0.905386	-0.0413509	0.346807	0.905386	0.905386	-0.313663	0.226049	0.169068	0.905386	0.168639	0.318579	0.598011	0.905386
acesulfame	Xenobiotics	Food Component/Plant		HMDB33585	0.725078	0.630634	0.805811	0.457038	0.333553	0.174407	0.594652	-0.00824303	0.0117484	0.484919	0.727379	-0.0221689	0.0211346	0.297326	0.594652	-0.0389684	0.360036	0.914077	0.914077	0.272105	0.234672	0.249654	0.594652	0.0623685	0.330731	0.850896	0.914077
aconitate [cis or trans]	Energy	TCA Cycle			0.6762	0.669176	0.82452	0.20491	0.31105	0.511913	0.697567	0.00521377	0.0109558	0.635432	0.697567	-0.019695	0.0197088	0.320624	0.648005	-0.130938	0.335746	0.697567	0.697567	0.217157	0.21884	0.324003	0.648005	-0.308337	0.308418	0.320416	0.648005
2'-AMP	Nucleotide	Purine Metabolism, Adenine containing	C00946	HMDB11617	1.06652	0.389502	0.64727	0.439484	0.667635	0.512232	0.769525	0.00102588	0.0235153	0.96531	0.986231	-0.000732316	0.0423027	0.986231	0.986231	1.04832	0.720643	0.149616	0.448849	-0.804306	0.469716	0.090663	0.448849	-0.434953	0.661987	0.513016	0.769525
3'-AMP	Nucleotide	Purine Metabolism, Adenine containing	C01367	HMDB03540	1.88349	0.0936026	0.382717	0.017003	0.510624	0.973519	0.991684	0.0156722	0.0179851	0.386113	0.57917	-0.000338266	0.0323542	0.991684	0.991684	0.923219	0.551166	0.0977852	0.219712	-0.789766	0.359251	0.0307764	0.184659	-0.818485	0.506304	0.109856	0.219712
adenylosuccinate	Nucleotide	Purine Metabolism, Adenine containing	C03794	HMDB00536	0.69792	0.652002	0.816994	0.237157	0.524372	0.652285	0.894846	-0.0247051	0.0184694	0.184761	0.569546	0.0238812	0.0332253	0.474353	0.894846	0.748329	0.566006	0.189849	0.569546	-0.0903233	0.368923	0.807208	0.894846	-0.0689383	0.519936	0.894846	0.894846
adrenate (22:4n6)	Lipid	Long Chain Polyunsaturated Fatty Acid (n3 and n6)	C16527	HMDB02226	1.81154	0.107066	0.395762	0.244704	0.347429	0.483247	0.579897	-0.0066698	0.0122371	0.587218	0.587218	0.0200354	0.0220138	0.365454	0.548181	0.455754	0.375013	0.227782	0.455564	-0.422218	0.244434	0.0879203	0.263761	-0.60303	0.344489	0.0838179	0.263761
androstenediol (3beta,17beta) disulfate (1)	Lipid	Androgenic Steroids	C04295	HMDB03818	0.346542	0.909968	0.951081	-0.212949	0.392366	0.588805	0.966432	-0.00980855	0.0138198	0.479901	0.966432	-0.00104949	0.0248611	0.966432	0.966432	-0.2892	0.423518	0.49665	0.966432	0.0369664	0.27605	0.893804	0.966432	0.0629778	0.389046	0.871805	0.966432
androstenediol (3beta,17beta) disulfate (2)	Lipid	Androgenic Steroids			1.23647	0.296503	0.58827	0.232927	0.327521	0.479014	0.784755	-0.00519034	0.0115359	0.653963	0.784755	-0.00389792	0.0207524	0.85148	0.85148	-0.851986	0.353525	0.0182199	0.109319	0.295303	0.230428	0.203661	0.610983	0.187107	0.32475	0.566107	0.784755
androstenediol (3beta,17beta) monosulfate (1)	Lipid	Androgenic Steroids		HMDB03818	0.902685	0.497253	0.738741	-0.332019	0.420407	0.431977	0.775206	-0.0181204	0.0148075	0.224603	0.673808	-0.00229853	0.0266379	0.93145	0.972032	-0.295475	0.453786	0.516804	0.775206	-0.0104021	0.295778	0.972032	0.972032	0.516677	0.41685	0.218748	0.673808
androsterone sulfate	Lipid	Androgenic Steroids		HMDB02759	0.61821	0.715134	0.857333	-0.0916628	0.436265	0.834111	0.834111	-0.0150036	0.0153661	0.331767	0.582347	-0.0242152	0.0276427	0.383617	0.582347	-0.408508	0.470903	0.388231	0.582347	-0.137801	0.306935	0.654662	0.785595	0.439271	0.432574	0.3129	0.582347
arachidonate (20:4n6)	Lipid	Long Chain Polyunsaturated Fatty Acid (n3 and n6)	C00219	HMDB01043	2.08303	0.0641415	0.343003	0.103356	0.299833	0.731203	0.877444	-0.0104603	0.0105607	0.324881	0.487321	-0.00156975	0.018998	0.934352	0.934352	0.483874	0.323638	0.138773	0.329838	-0.295619	0.210948	0.164919	0.329838	-0.654175	0.297296	0.0306254	0.183752
azelate (C9-DC)	Lipid	Fatty Acid, Dicarboxylate	C08261	HMDB00784	1.33685	0.250504	0.554334	0.146813	0.244984	0.550662	0.705813	0.0142655	0.0086288	0.102153	0.489429	-0.00280782	0.0155227	0.85691	0.85691	0.143759	0.264435	0.588178	0.705813	-0.211023	0.172359	0.22438	0.489429	-0.284643	0.242912	0.244715	0.489429
benzoate	Xenobiotics	Benzoate Metabolism	C00180	HMDB01870	1.36056	0.240554	0.545522	-0.161974	0.163852	0.325834	0.391001	0.00653432	0.00577119	0.260878	0.391001	-0.000109129	0.010382	0.991639	0.991639	-0.209746	0.176862	0.239117	0.391001	0.234165	0.115279	0.0455046	0.273028	-0.227557	0.162466	0.165141	0.391001
beta-citrylglutamate	Amino Acid	Glutamate Metabolism	C20775		0.859688	0.528214	0.76284	0.582195	0.516205	0.262718	0.702641	-0.0292331	0.0181817	0.111763	0.670578	0.00863336	0.0327078	0.792486	0.950983	0.518526	0.55719	0.354821	0.702641	0.0188742	0.363177	0.958681	0.958681	-0.372858	0.511837	0.468427	0.702641
C-glycosyltryptophan	Amino Acid	Tryptophan Metabolism			1.91654	0.0879664	0.382717	0.345403	0.260027	0.187799	0.281698	-0.0175194	0.00915864	0.0592971	0.227485	0.00808848	0.0164759	0.624804	0.624804	0.44876	0.280672	0.113742	0.227485	-0.294496	0.182943	0.111339	0.227485	-0.175589	0.257827	0.497793	0.597352
caproate (6:0)	Lipid	Medium Chain Fatty Acid	C01585	HMDB00535	1.13554	0.349393	0.618156	-0.0994971	0.319776	0.756489	0.907787	-0.00114135	0.0112631	0.919535	0.919535	-0.0105293	0.0202617	0.604713	0.907787	-0.676287	0.345166	0.0535164	0.321099	0.343788	0.224979	0.130387	0.391161	-0.105449	0.317071	0.740317	0.907787
caprylate (8:0)	Lipid	Medium Chain Fatty Acid	C06423	HMDB00482	1.22966	0.29986	0.589599	0.0481125	0.187555	0.798196	0.990184	8.15204e-05	0.00660604	0.990184	0.990184	-0.0129268	0.0118839	0.279928	0.839785	-0.525988	0.202446	0.0111314	0.0667886	0.0164824	0.131955	0.900905	0.990184	0.109496	0.185968	0.557641	0.990184
catechol sulfate	Xenobiotics	Benzoate Metabolism		HMDB59724	1.95042	0.0825232	0.374065	0.448385	0.412222	0.279941	0.559882	0.00821536	0.0145192	0.573075	0.765178	-0.0685185	0.0261192	0.010403	0.0624177	-0.96795	0.444951	0.0325146	0.0975438	0.130184	0.29002	0.654718	0.765178	0.122495	0.408734	0.765178	0.765178
chenodeoxycholate	Lipid	Primary Bile Acid Metabolism	C02528	HMDB00518	2.27444	0.0443783	0.308609	0.410766	0.488172	0.40258	0.60387	-0.0335028	0.0171943	0.0548199	0.10964	-0.0637084	0.0309316	0.0426431	0.10964	-1.13558	0.526931	0.0341251	0.10964	0.155205	0.343454	0.652553	0.783063	-0.0918961	0.484042	0.8499	0.8499
cholate	Lipid	Primary Bile Acid Metabolism	C00695	HMDB00619	0.895062	0.502668	0.745004	-0.0236045	0.361436	0.94809	0.960831	-0.00754341	0.0127304	0.555134	0.960831	-0.0370276	0.0229013	0.109803	0.658817	0.393626	0.390132	0.316001	0.948004	0.0125269	0.254289	0.960831	0.960831	-0.0663026	0.358378	0.853686	0.960831
cinnamoylglycine	Xenobiotics	Food Component/Plant		HMDB11621	1.21596	0.306702	0.591496	-0.122584	0.273726	0.655467	0.815417	0.0131184	0.00964112	0.177393	0.354786	-0.0275297	0.0173438	0.116343	0.349028	0.122504	0.295459	0.679514	0.815417	-0.355565	0.19258	0.0684986	0.349028	-0.0400356	0.27141	0.883096	0.883096
citrate	Energy	TCA Cycle	C00158	HMDB00094	1.39281	0.227565	0.537177	0.310266	0.37618	0.411918	0.598816	-0.00880667	0.0132498	0.508152	0.598816	-0.0367851	0.0238356	0.126659	0.379978	-0.521713	0.406048	0.202504	0.405009	0.47043	0.264662	0.0792442	0.379978	-0.197011	0.372998	0.598816	0.598816
CoA	Cofactors and Vitamins	Pantothenate and CoA Metabolism	C00010	HMDB01423	0.700223	0.650184	0.816994	0.323812	0.490346	0.510888	0.729138	-0.00571002	0.0172709	0.741789	0.741789	0.0166432	0.0310694	0.593649	0.729138	0.845654	0.529278	0.113993	0.683957	0.240025	0.344984	0.488572	0.729138	-0.25063	0.486198	0.607615	0.729138
creatine phosphate	Amino Acid	Creatine Metabolism	C02305	HMDB01511	1.27727	0.277031	0.57001	-0.263662	0.496347	0.596731	0.900127	-8.26861e-05	0.0174823	0.996238	0.996238	-0.0211739	0.0314496	0.502695	0.900127	-0.137364	0.535756	0.798298	0.957958	0.183804	0.349206	0.600085	0.900127	1.12097	0.492148	0.025379	0.152274
cytidine 2',3'-cyclic monophosphate	Nucleotide	Pyrimidine Metabolism, Cytidine containing	C02354	HMDB11691	1.603	0.15693	0.47079	0.246993	0.414757	0.553162	0.663794	-0.0113488	0.0146085	0.439503	0.663794	-0.0168687	0.0262799	0.522758	0.663794	-0.814153	0.447687	0.0726724	0.218017	0.691513	0.291803	0.0201765	0.121059	-0.0948211	0.411248	0.818231	0.818231
dehydroepiandrosterone sulfate (DHEA-S)	Lipid	Androgenic Steroids	C04555	HMDB01032	1.21826	0.305546	0.591496	-0.322292	0.467396	0.492449	0.615352	-0.0265543	0.0164626	0.110631	0.615352	-0.0194688	0.0296152	0.512793	0.615352	-0.362169	0.504506	0.474904	0.615352	-0.165717	0.328838	0.615666	0.615666	0.527709	0.463442	0.258197	0.615352
deoxycholate	Lipid	Secondary Bile Acid Metabolism	C04483	HMDB00626	1.225	0.302172	0.590091	0.388818	0.359291	0.282383	0.423575	-0.0062882	0.0126549	0.620606	0.744727	-0.0529674	0.0227654	0.0224822	0.134893	-0.49688	0.387817	0.203772	0.407544	-0.0365246	0.25278	0.885471	0.885471	0.494441	0.356251	0.168973	0.407544
desmethylnaproxen sulfate	Xenobiotics	Drug - Analgesics, Anesthetics			0.703006	0.647989	0.816994	0.482002	0.337076	0.156577	0.856525	0.00633001	0.0118724	0.595377	0.856525	-0.00750249	0.0213578	0.726293	0.856525	0.0800298	0.363838	0.826456	0.856525	-0.0430135	0.23715	0.856525	0.856525	0.140831	0.334224	0.674603	0.856525
dihomolinoleate (20:2n6)	Lipid	Long Chain Polyunsaturated Fatty Acid (n3 and n6)	C16525	HMDB05060	2.01225	0.0734019	0.347959	0.0976299	0.348368	0.780001	0.780001	-0.0153374	0.0122702	0.214907	0.429814	0.0195076	0.0220733	0.37944	0.534349	0.520946	0.376027	0.169735	0.429814	-0.594301	0.245095	0.0175429	0.105257	-0.264949	0.345421	0.445291	0.534349
dihomolinolenate (20:3n3 or 3n6)	Lipid	Long Chain Polyunsaturated Fatty Acid (n3 and n6)	C03242	HMDB02925	3.21838	0.00692712	0.134429	0.356286	0.386005	0.358744	0.358744	-0.0195696	0.0135958	0.153894	0.230841	0.0249706	0.0244581	0.310315	0.358744	0.603261	0.416652	0.151512	0.230841	-0.427691	0.271575	0.119188	0.230841	-1.04485	0.382739	0.00776988	0.0466193
docosadienoate (22:2n6)	Lipid	Long Chain Polyunsaturated Fatty Acid (n3 and n6)	C16533	HMDB61714	1.90108	0.0905627	0.382717	0.0133716	0.336539	0.968404	0.968404	-0.00933106	0.0118535	0.433464	0.650197	0.00701331	0.0213238	0.743083	0.8917	0.467838	0.363259	0.201451	0.402903	-0.341615	0.236773	0.152934	0.402903	-0.735498	0.333692	0.0303537	0.182122
docosahexaenoate (DHA; 22:6n3)	Lipid	Long Chain Polyunsaturated Fatty Acid (n3 and n6)	C06429	HMDB02183	1.46348	0.201201	0.51337	0.112325	0.319866	0.726378	0.745174	-0.0110302	0.0112663	0.330473	0.49571	-0.00660962	0.0202674	0.745174	0.745174	0.590918	0.345263	0.0908152	0.463166	-0.271252	0.225043	0.231583	0.463166	-0.44701	0.31716	0.162541	0.463166
docosapentaenoate (DPA; 22:5n3)	Lipid	Long Chain Polyunsaturated Fatty Acid (n3 and n6)	C16513	HMDB06528	2.07023	0.0657285	0.343003	0.160427	0.361791	0.658641	0.658641	-0.0113192	0.0127429	0.377026	0.452431	0.0254387	0.0229238	0.270409	0.405613	0.553429	0.390516	0.160267	0.320534	-0.461574	0.254539	0.0734781	0.228479	-0.644421	0.35873	0.0761597	0.228479
docosapentaenoate (n6 DPA; 22:5n6)	Lipid	Long Chain Polyunsaturated Fatty Acid (n3 and n6)	C16513	HMDB01976	1.56302	0.168628	0.482099	0.101743	0.364282	0.780729	0.780729	-0.00537887	0.0128307	0.676165	0.780729	-0.00867011	0.0230816	0.708175	0.780729	0.498277	0.393204	0.208708	0.417415	-0.352035	0.256291	0.173364	0.417415	-0.71075	0.3612	0.0525192	0.315115
dodecanedioate (C12)	Lipid	Fatty Acid, Dicarboxylate	C02678	HMDB00623	0.78297	0.585729	0.790734	0.166503	0.214264	0.439369	0.659053	0.0019888	0.00754678	0.792812	0.811444	-0.0128299	0.0135762	0.347457	0.659053	-0.219445	0.231276	0.345522	0.659053	-0.240397	0.150746	0.11467	0.659053	0.0508489	0.212451	0.811444	0.811444
eicosapentaenoate (EPA; 20:5n3)	Lipid	Long Chain Polyunsaturated Fatty Acid (n3 and n6)	C06428	HMDB01999	2.26405	0.0452803	0.308609	0.213641	0.301674	0.480863	0.577036	-0.0158455	0.0106255	0.139775	0.32546	-0.00127073	0.0191147	0.94716	0.94716	0.458732	0.325625	0.16273	0.32546	-0.23715	0.212243	0.267149	0.400723	-0.664556	0.299121	0.0290941	0.174564
eicosenoate (20:1n9 or 1n11)	Lipid	Long Chain Monounsaturated Fatty Acid	C16526	HMDB02231	1.58725	0.161449	0.482017	-0.152579	0.342449	0.657109	0.788531	-0.00172613	0.0120617	0.886559	0.886559	0.0299745	0.0216983	0.170947	0.405554	0.474642	0.369638	0.202777	0.405554	-0.545636	0.24093	0.0262025	0.157215	-0.19428	0.339551	0.568793	0.788531
epiandrosterone sulfate	Lipid	Androgenic Steroids			0.597276	0.731662	0.858908	-0.0166615	0.39399	0.966372	0.966372	-0.00405963	0.013877	0.77062	0.924744	-0.0249778	0.024964	0.320022	0.613485	-0.378506	0.425271	0.376084	0.613485	-0.230064	0.277192	0.40899	0.613485	0.564777	0.390657	0.152116	0.613485
erucate (22:1n9)	Lipid	Long Chain Monounsaturated Fatty Acid	C08316	HMDB02068	1.12634	0.354553	0.619707	-0.0907432	0.261398	0.729382	0.876284	-0.00100381	0.00920691	0.91345	0.91345	0.00573077	0.0165627	0.730236	0.876284	0.244815	0.282152	0.388139	0.776277	-0.322149	0.183907	0.0836113	0.501668	-0.348817	0.259186	0.182116	0.546349
FAD	Cofactors and Vitamins	Riboflavin Metabolism	C00016	HMDB01248	1.11232	0.362524	0.625353	0.382901	0.386571	0.324876	0.809049	-0.00474493	0.0136157	0.728377	0.830949	0.00524598	0.0244939	0.830949	0.830949	0.861412	0.417263	0.0421767	0.25306	-0.188346	0.271973	0.490592	0.809049	-0.236262	0.3833	0.539366	0.809049
FMN	Cofactors and Vitamins	Riboflavin Metabolism	C00061	HMDB01520	1.44808	0.206707	0.51337	-0.387702	0.222999	0.0859076	0.395136	-0.00583879	0.00785443	0.459406	0.496555	0.018357	0.0141297	0.197568	0.395136	0.323073	0.240704	0.183281	0.395136	0.170438	0.156891	0.280549	0.420824	-0.15102	0.221112	0.496555	0.496555
folate	Cofactors and Vitamins	Folate Metabolism	C00504	HMDB00121	1.09867	0.370418	0.633671	-0.371939	0.264871	0.164074	0.492223	0.0157352	0.00932925	0.0955181	0.492223	0.00898828	0.0167828	0.593727	0.697101	0.163058	0.285901	0.570033	0.697101	0.215929	0.186351	0.249975	0.49995	0.10259	0.26263	0.697101	0.697101
Isobar: hexose diphosphates	Carbohydrate	Glycolysis, Gluconeogenesis, and Pyruvate Metabolism			0.509408	0.799573	0.892928	0.30514	0.687614	0.658394	0.853107	-0.0182631	0.024219	0.452988	0.853107	-0.0238039	0.0435686	0.586324	0.853107	0.261421	0.742208	0.725588	0.853107	-0.0898594	0.483772	0.853107	0.853107	-0.715695	0.681796	0.296969	0.853107
glycerol	Lipid	Glycerolipid Metabolism	C00116	HMDB00131	2.55092	0.0258873	0.255175	0.0326633	0.285839	0.909305	0.909305	-0.00690831	0.0100678	0.494559	0.593471	0.0298436	0.0181114	0.103271	0.206543	0.619583	0.308534	0.04796	0.14388	-0.525914	0.201103	0.0106343	0.0638055	-0.220247	0.283421	0.439362	0.593471
glycochenodeoxycholate	Lipid	Primary Bile Acid Metabolism	C05466	HMDB00637	0.680285	0.665942	0.822167	-0.34039	0.447752	0.449331	0.916528	0.00732761	0.0157707	0.643439	0.916528	-0.0409899	0.0283705	0.15237	0.91422	-0.0508125	0.483302	0.916528	0.916528	0.0734151	0.315017	0.81631	0.916528	0.323971	0.443964	0.467665	0.916528
glycochenodeoxycholate 3-sulfate	Lipid	Primary Bile Acid Metabolism			0.739571	0.6193	0.799553	-0.0576877	0.320924	0.857794	0.931472	-0.00225671	0.0113035	0.842257	0.931472	0.00175406	0.0203344	0.931472	0.931472	0.526379	0.346404	0.132518	0.795106	0.228662	0.225787	0.314202	0.931472	0.119376	0.318209	0.708529	0.931472
glycocholate	Lipid	Primary Bile Acid Metabolism	C01921	HMDB00138	0.848101	0.536725	0.766663	-0.1766	0.463616	0.704261	0.725609	0.0141041	0.0163294	0.390289	0.725609	-0.0476135	0.0293756	0.108937	0.65362	-0.191016	0.500425	0.703678	0.725609	-0.114877	0.326178	0.725609	0.725609	0.569367	0.459693	0.219079	0.657236
glycocholenate sulfate*	Lipid	Secondary Bile Acid Metabolism			0.560412	0.760523	0.874602	0.303727	0.353533	0.39281	0.676302	-0.00943414	0.0124521	0.450868	0.676302	-0.0277153	0.0224006	0.219567	0.658702	-0.0641587	0.381602	0.8669	0.8669	-0.0830518	0.248729	0.739314	0.8669	0.492352	0.350542	0.16398	0.658702
glycodeoxycholate	Lipid	Secondary Bile Acid Metabolism	C05464	HMDB00631	1.53986	0.175753	0.484193	-0.0444109	0.735057	0.951971	0.951971	0.0317664	0.0258901	0.223388	0.335081	-0.093057	0.0465747	0.0490711	0.294427	-0.985698	0.793418	0.217694	0.335081	-0.467383	0.517151	0.3688	0.44256	1.21878	0.728838	0.0983402	0.29502
glycodeoxycholate 3-sulfate	Lipid	Secondary Bile Acid Metabolism			1.52704	0.179814	0.484193	0.26585	0.349364	0.448893	0.682194	-0.00617875	0.0123052	0.616943	0.682194	-0.0349827	0.0221364	0.117929	0.353788	0.268939	0.377102	0.477788	0.682194	-0.10101	0.245796	0.682194	0.682194	0.835541	0.346408	0.0181253	0.108752
glycolithocholate sulfate*	Lipid	Secondary Bile Acid Metabolism	C11301	HMDB02639	1.44102	0.209277	0.51337	0.53236	0.384366	0.169845	0.314777	-0.0053774	0.0135381	0.692261	0.692261	-0.0458881	0.0243542	0.0631263	0.189379	-0.447996	0.414884	0.283432	0.340118	-0.341816	0.270422	0.209851	0.314777	0.836105	0.381114	0.0311125	0.186675
guaiacol sulfate	Xenobiotics	Benzoate Metabolism		HMDB60013	1.75203	0.119548	0.419433	0.261904	0.428439	0.542714	0.814072	0.0297283	0.0150904	0.0522546	0.227547	-0.0488191	0.0271468	0.0758489	0.227547	-0.706774	0.462456	0.130332	0.260664	0.0306339	0.301429	0.919302	0.919302	0.0532641	0.424814	0.900532	0.919302
guanosine	Nucleotide	Purine Metabolism, Guanine containing	C00387	HMDB00133	1.7024	0.130976	0.442043	0.226914	0.202016	0.26465	0.31758	-0.00842827	0.00711536	0.239673	0.31758	5.62479e-06	0.0128001	0.99965	0.99965	0.310952	0.218055	0.157703	0.31758	-0.242042	0.142129	0.0924067	0.31758	-0.244295	0.200306	0.226154	0.31758
guanosine 3'-monophosphate (3'-GMP)	Nucleotide	Purine Metabolism, Guanine containing			1.28686	0.272612	0.570006	0.490565	0.449955	0.278835	0.50963	9.14778e-06	0.0158483	0.999541	0.999541	-0.0232411	0.0285101	0.417355	0.50963	0.389691	0.48568	0.424692	0.50963	-0.339738	0.316567	0.286371	0.50963	-0.726162	0.446149	0.107489	0.50963
heptanoate (7:0)	Lipid	Medium Chain Fatty Acid	C17714	HMDB00666	1.26906	0.280865	0.575634	-0.038965	0.24888	0.87598	0.87598	-0.00278709	0.00876602	0.751347	0.87598	-0.0142779	0.0157696	0.367935	0.87598	-0.679229	0.26864	0.0134008	0.0804045	0.0817622	0.1751	0.641793	0.87598	0.167429	0.246775	0.499408	0.87598
hexanoylglutamine	Lipid	Fatty Acid Metabolism (Acyl Glutamine)			2.11028	0.0608835	0.343003	-0.549218	0.393508	0.16662	0.24993	0.0210384	0.0138601	0.132929	0.24993	0.0526928	0.0249335	0.0376496	0.225898	0.610016	0.424751	0.154804	0.24993	-0.0183905	0.276853	0.947202	0.947202	0.440739	0.390178	0.261986	0.314384
hippurate	Xenobiotics	Benzoate Metabolism	C01586	HMDB00714	0.693351	0.655609	0.818467	-0.17341	0.427296	0.685936	0.685936	0.0156882	0.0150501	0.300331	0.606755	-0.022688	0.0270743	0.404503	0.606755	-0.217258	0.461221	0.638871	0.685936	-0.255276	0.300625	0.398299	0.606755	-0.456876	0.423681	0.284078	0.606755
histidine	Amino Acid	Histidine Metabolism	C00135	HMDB00177	0.78333	0.585454	0.790734	0.00694207	0.230334	0.97603	0.985121	-0.00600288	0.00811278	0.461482	0.922964	0.000273024	0.0145944	0.985121	0.985121	0.319143	0.248621	0.202924	0.608772	-0.250534	0.162052	0.126	0.608772	-0.01683	0.228385	0.941437	0.985121
hypoxanthine	Nucleotide	Purine Metabolism, (Hypo)Xanthine/Inosine containing	C00262	HMDB00157	2.15577	0.0557955	0.333163	0.117914	0.259394	0.650631	0.780758	-0.0106415	0.00913634	0.247543	0.371314	-0.00266348	0.0164358	0.871667	0.871667	0.60562	0.279989	0.0334885	0.13515	-0.371509	0.182497	0.0450501	0.13515	-0.302052	0.2572	0.24368	0.371314
indoleacetate	Amino Acid	Tryptophan Metabolism	C00954	HMDB00197	0.599642	0.729798	0.858908	0.354672	0.284364	0.215901	0.738867	-0.0052979	0.0100158	0.598284	0.738867	-0.0147082	0.0180179	0.416715	0.738867	-0.144172	0.306941	0.639828	0.738867	0.231409	0.200065	0.250807	0.738867	0.094315	0.281958	0.738867	0.738867
indoleacetylglutamine	Amino Acid	Tryptophan Metabolism		HMDB13240	0.710684	0.641942	0.816821	0.0814897	0.37458	0.828327	0.83927	0.0026846	0.0131934	0.83927	0.83927	-0.0154823	0.0237341	0.51604	0.783103	0.585153	0.40432	0.151685	0.783103	-0.295202	0.263536	0.265957	0.783103	0.238801	0.371411	0.522069	0.783103
indolelactate	Amino Acid	Tryptophan Metabolism	C02043	HMDB00671	0.81567	0.560892	0.777912	0.0141146	0.338894	0.966881	0.966881	-0.00868195	0.0119365	0.469111	0.966881	0.00271838	0.021473	0.899575	0.966881	-0.203991	0.365801	0.578618	0.966881	0.0502437	0.23843	0.833629	0.966881	-0.547557	0.336027	0.10709	0.642538
indolepropionate	Amino Acid	Tryptophan Metabolism		HMDB02302	1.35365	0.24342	0.547696	0.442744	0.318853	0.168776	0.349274	-0.01538	0.0112306	0.174637	0.349274	-0.0448818	0.0202032	0.0291064	0.174639	-0.287502	0.344169	0.405978	0.608967	0.0918327	0.22433	0.683353	0.820023	0.0161517	0.316156	0.959381	0.959381
inosine	Nucleotide	Purine Metabolism, (Hypo)Xanthine/Inosine containing	C00294	HMDB00195	0.503522	0.803989	0.892928	0.163999	0.189975	0.390539	0.708089	-0.00483453	0.00669127	0.472059	0.708089	0.00159604	0.0120372	0.894845	0.894845	0.158044	0.205058	0.443111	0.708089	-0.154765	0.133657	0.250297	0.708089	0.0403226	0.188368	0.831036	0.894845
isoleucylglycine	Peptide	Dipeptide		HMDB28907	2.81395	0.0154253	0.199565	0.400015	0.439849	0.365817	0.548726	0.00129156	0.0154923	0.933764	0.933764	0.011908	0.0278697	0.670313	0.804375	0.942134	0.474771	0.0505979	0.151794	-0.934123	0.309457	0.00339467	0.020368	-0.471885	0.436127	0.282468	0.548726
isovalerate (C5)	Amino Acid	Leucine, Isoleucine and Valine Metabolism	C08262	HMDB00718	3.44583	0.00441331	0.119159	-0.0650897	0.572729	0.909798	0.909798	0.00609097	0.0201726	0.763469	0.909798	-0.068885	0.0362893	0.061229	0.122458	-1.85334	0.618202	0.00360822	0.0216493	1.02789	0.402945	0.0126254	0.0378762	-0.631444	0.567883	0.26946	0.40419
isovalerylglycine	Amino Acid	Leucine, Isoleucine and Valine Metabolism		HMDB00678	1.62815	0.149953	0.463608	-0.605324	0.367286	0.103206	0.299055	0.0152873	0.0129365	0.240774	0.361161	-0.036278	0.023272	0.122926	0.299055	-0.281895	0.396447	0.479093	0.479093	-0.254413	0.258405	0.327777	0.393332	0.529888	0.364179	0.149527	0.299055
kynurenate	Amino Acid	Tryptophan Metabolism	C01717	HMDB00715	0.815262	0.561199	0.777912	0.0686487	0.350297	0.845122	0.845122	-0.00773037	0.0123381	0.53272	0.70626	-0.0139688	0.0221956	0.530891	0.70626	0.246778	0.37811	0.515822	0.70626	-0.133849	0.246453	0.58855	0.70626	-0.500632	0.347334	0.153339	0.70626
linoleate (18:2n6)	Lipid	Long Chain Polyunsaturated Fatty Acid (n3 and n6)	C01595	HMDB00673	1.41187	0.220175	0.527812	0.0468001	0.30475	0.878332	0.878332	-0.0143204	0.0107339	0.185899	0.557696	0.0112812	0.0193096	0.560692	0.878332	0.0915472	0.328946	0.781488	0.878332	-0.476991	0.214408	0.028884	0.173304	-0.0610757	0.302172	0.840328	0.878332
linolenate (18:3n3 or 3n6)	Lipid	Long Chain Polyunsaturated Fatty Acid (n3 and n6)	C06426	HMDB03073	1.49201	0.191339	0.503482	0.102045	0.338911	0.764112	0.981709	-0.017948	0.0119371	0.136586	0.409757	0.00235656	0.0214741	0.912887	0.981709	-0.00841279	0.365819	0.981709	0.981709	-0.542163	0.238441	0.0256258	0.153755	-0.0724544	0.336043	0.829834	0.981709
linoleoyl ethanolamide	Lipid	Endocannabinoid		HMDB12252	2.24246	0.0472108	0.308609	-0.338349	0.332157	0.311406	0.467109	0.00030231	0.0116992	0.979448	0.979448	0.0329235	0.0210462	0.121635	0.311666	1.16866	0.358529	0.0016325	0.009795	-0.160657	0.23369	0.493745	0.592494	-0.471808	0.329347	0.155833	0.311666
malate	Energy	TCA Cycle	C00149	HMDB00156	1.16054	0.335655	0.607701	0.520325	0.43675	0.236993	0.473986	-0.0105972	0.0153832	0.492867	0.7393	0.00787671	0.0276734	0.776653	0.931984	0.689372	0.471427	0.147526	0.442577	-0.0135699	0.307277	0.964884	0.964884	-0.670367	0.433055	0.125522	0.442577
maltotetraose	Carbohydrate	Glycogen Metabolism	C02052	HMDB01296	0.869803	0.520841	0.758	0.407277	0.503623	0.42106	0.84212	0.0209097	0.0177385	0.241939	0.735079	0.00406877	0.0319106	0.898856	0.898856	-0.636573	0.543609	0.245026	0.735079	0.0463523	0.354325	0.896243	0.898856	-0.0948635	0.499362	0.849808	0.898856
margarate (17:0)	Lipid	Long Chain Saturated Fatty Acid		HMDB02259	1.61072	0.154758	0.468803	0.242288	0.208117	0.247763	0.371645	-0.0113117	0.00733025	0.126693	0.371645	0.00364477	0.0131867	0.782947	0.850478	0.285205	0.22464	0.207861	0.371645	-0.303592	0.146421	0.0413111	0.247867	-0.0390245	0.206356	0.850478	0.850478
methyl glucopyranoside (alpha + beta)	Xenobiotics	Food Component/Plant			2.2456	0.0469253	0.308609	0.0756909	0.510709	0.882547	0.892733	0.0292871	0.0179881	0.10738	0.239266	0.0270902	0.0323596	0.404964	0.607447	0.86709	0.551258	0.119633	0.239266	-0.87597	0.359311	0.0169609	0.101765	0.0685001	0.506388	0.892733	0.892733
methyl-4-hydroxybenzoate sulfate	Xenobiotics	Benzoate Metabolism			2.09737	0.0624059	0.343003	0.976762	0.529204	0.0685867	0.20576	0.0148392	0.0186395	0.428294	0.642441	-0.0187849	0.0335315	0.576877	0.692253	1.12909	0.571221	0.0514868	0.20576	-0.326541	0.372323	0.38306	0.642441	0.143975	0.524727	0.78449	0.78449
myristate (14:0)	Lipid	Long Chain Saturated Fatty Acid	C06424	HMDB00806	1.03901	0.406382	0.660637	-0.0903738	0.24571	0.713976	0.717453	-0.00962069	0.00865436	0.269574	0.717453	0.00788866	0.0155687	0.613742	0.717453	0.150818	0.265218	0.571163	0.717453	-0.291839	0.17287	0.095219	0.571314	-0.0884701	0.243631	0.717453	0.717453
myristoleate (14:1n5)	Lipid	Long Chain Monounsaturated Fatty Acid	C08322	HMDB02000	1.42646	0.214659	0.51869	-0.341136	0.319665	0.289067	0.649708	0.000133959	0.0112592	0.990536	0.990536	0.0102096	0.0202546	0.615586	0.738704	-0.644541	0.345045	0.0653798	0.392279	-0.144992	0.224901	0.520949	0.738704	-0.313966	0.31696	0.324854	0.649708
N-acetylleucine	Amino Acid	Leucine, Isoleucine and Valine Metabolism	C02710	HMDB11756	0.268564	0.950059	0.970373	0.0397707	0.247636	0.872807	0.957852	0.0027242	0.00872219	0.755592	0.957852	-0.0042757	0.0156907	0.785932	0.957852	0.27029	0.267297	0.314934	0.957852	-0.0987059	0.174225	0.572591	0.957852	-0.0130169	0.245541	0.957852	0.957852
N-acetylmethionine	Amino Acid	Methionine, Cysteine, SAM and Taurine Metabolism	C02712	HMDB11745	2.45824	0.0310363	0.27846	0.314174	0.331384	0.345915	0.415098	-0.0126641	0.0116719	0.281139	0.415098	0.000791545	0.0209972	0.970021	0.970021	0.843922	0.357694	0.0207153	0.124292	-0.467482	0.233146	0.0482917	0.144875	-0.463074	0.32858	0.162569	0.325137
N-acetylphenylalanine	Amino Acid	Phenylalanine Metabolism	C03519	HMDB00512	0.744729	0.615279	0.797678	-0.0996847	0.254311	0.696103	0.696103	0.00866846	0.00895731	0.336049	0.672098	-0.00812406	0.0161137	0.61551	0.696103	0.286133	0.274503	0.300342	0.672098	-0.267861	0.178921	0.138256	0.672098	0.117822	0.25216	0.641576	0.696103
N-acetyltaurine	Amino Acid	Methionine, Cysteine, SAM and Taurine Metabolism			1.7913	0.111168	0.405315	0.506005	0.401229	0.210879	0.421758	-0.00295114	0.014132	0.835108	0.835108	-0.0211721	0.0254227	0.407405	0.488886	0.38395	0.433085	0.377948	0.488886	-0.409504	0.282286	0.150733	0.421758	1.01455	0.397835	0.0126507	0.075904
N-acetylthreonine	Amino Acid	Glycine, Serine and Threonine Metabolism		HMDB62557	2.18396	0.0528509	0.324955	-0.101081	0.263668	0.702454	0.82582	0.00205035	0.00928688	0.82582	0.82582	0.011525	0.0167066	0.492261	0.738391	0.921825	0.284603	0.00174031	0.0104419	-0.269942	0.185504	0.149484	0.448452	-0.301807	0.261438	0.251725	0.50345
N-acetyltyrosine	Amino Acid	Tyrosine Metabolism		HMDB00866	0.980882	0.443695	0.695794	-0.0356794	0.286218	0.901103	0.901103	0.0100402	0.0100811	0.322245	0.644491	-0.00362788	0.0181354	0.841947	0.901103	0.355725	0.308943	0.252945	0.644491	-0.375796	0.201369	0.0656328	0.393797	0.121494	0.283797	0.669713	0.901103
N-acetylvaline	Amino Acid	Leucine, Isoleucine and Valine Metabolism		HMDB11757	1.44398	0.208196	0.51337	-0.0896707	0.275119	0.745315	0.745315	-0.0120204	0.00969021	0.218384	0.396379	0.0174014	0.0174321	0.321137	0.396379	0.477162	0.296963	0.111988	0.396379	-0.249774	0.193561	0.200578	0.396379	-0.267163	0.272792	0.330316	0.396379
N-formylmethionine	Amino Acid	Methionine, Cysteine, SAM and Taurine Metabolism	C03145	HMDB01015	1.07039	0.387168	0.64727	0.0426373	0.265095	0.872622	0.922269	-0.00403859	0.00933714	0.666506	0.922269	0.0108974	0.016797	0.518323	0.922269	0.515124	0.286143	0.0755465	0.319674	-0.304385	0.186508	0.106558	0.319674	-0.0257281	0.262852	0.922269	0.922269
N-formylphenylalanine	Amino Acid	Tyrosine Metabolism			1.03979	0.405896	0.660637	0.0404506	0.311875	0.897124	0.897124	0.00206761	0.0109848	0.851172	0.897124	-0.0324234	0.0197611	0.104723	0.295498	-0.491993	0.336637	0.147749	0.295498	-0.322755	0.219421	0.145181	0.295498	0.257293	0.309237	0.407841	0.611762
N-palmitoylglycine	Lipid	Fatty Acid Metabolism (Acyl Glycine)		HMDB13034	0.976251	0.446761	0.698838	-0.260677	0.289108	0.36991	0.73982	0.0040533	0.0101829	0.691641	0.817024	-0.00425224	0.0183185	0.817024	0.817024	0.336103	0.312062	0.284659	0.73982	-0.0938656	0.203402	0.645693	0.817024	-0.559976	0.286662	0.0542201	0.325321
N-stearoyltaurine	Lipid	Endocannabinoid			2.01411	0.0731439	0.347959	0.460071	0.270612	0.0929471	0.278841	-0.00448561	0.00953147	0.639183	0.684986	-0.0118575	0.0171466	0.491205	0.684986	0.764147	0.292098	0.010608	0.0636482	-0.0929808	0.19039	0.626607	0.684986	0.109243	0.268323	0.684986	0.684986
N1-Methyl-2-pyridone-5-carboxamide	Cofactors and Vitamins	Nicotinate and Nicotinamide Metabolism	C05842	HMDB04193	0.338938	0.914325	0.951081	0.265399	0.344805	0.443713	0.952425	-0.00441859	0.0121447	0.716933	0.952425	-0.0078118	0.0218476	0.721603	0.952425	0.0976564	0.372182	0.793688	0.952425	-0.00594755	0.242589	0.980501	0.980501	-0.308842	0.341888	0.369023	0.952425
N2-methylguanosine	Nucleotide	Purine Metabolism, Guanine containing		HMDB05862	2.59693	0.0236524	0.24079	-0.166923	0.371699	0.654573	0.654573	-0.0131331	0.0130919	0.318778	0.382533	0.0277291	0.0235516	0.242494	0.382533	0.761512	0.401211	0.0612537	0.183761	-0.273067	0.26151	0.299501	0.382533	-0.987098	0.368555	0.00895772	0.0537463
N6-acetyllysine	Amino Acid	Lysine Metabolism	C02727	HMDB00206	1.63337	0.148543	0.463544	-0.0504358	0.347139	0.884843	0.889907	-0.0167498	0.0122269	0.174499	0.348998	0.00305423	0.0219954	0.889907	0.889907	0.763869	0.3747	0.0447507	0.217305	-0.444527	0.24423	0.072435	0.217305	0.0611081	0.344202	0.859531	0.889907
N6-carbamoylthreonyladenosine	Nucleotide	Purine Metabolism, Adenine containing		HMDB41623	0.273834	0.94769	0.969548	-0.0405376	0.44958	0.928377	0.991037	-0.00324339	0.015835	0.838224	0.991037	0.0136317	0.0284863	0.633559	0.991037	0.379294	0.485275	0.436725	0.991037	0.0035643	0.316303	0.991037	0.991037	-0.4335	0.445776	0.333716	0.991037
N6-succinyladenosine	Nucleotide	Purine Metabolism, Adenine containing		HMDB00912	2.07605	0.0650017	0.343003	0.246401	0.39657	0.536127	0.536127	-0.0168942	0.0139679	0.229989	0.344983	0.0458709	0.0251275	0.0716071	0.181243	0.733067	0.428056	0.0906214	0.181243	-0.50231	0.279008	0.0755287	0.181243	-0.282891	0.393215	0.473946	0.536127
naproxen	Xenobiotics	Drug - Analgesics, Anesthetics	C01517	HMDB01923	0.441057	0.849254	0.914302	0.0265625	0.150132	0.860007	0.860007	0.00165475	0.00528792	0.755139	0.860007	0.00506583	0.00951267	0.595813	0.860007	0.117288	0.162052	0.471292	0.860007	0.0389457	0.105626	0.713302	0.860007	0.118378	0.148862	0.428809	0.860007
nervonate (24:1n9)*	Lipid	Long Chain Monounsaturated Fatty Acid	C08323	HMDB02368	0.938093	0.472542	0.721791	-0.201873	0.348715	0.56426	0.909934	0.00444112	0.0122824	0.718604	0.909934	-0.00250728	0.0220953	0.909934	0.909934	0.0663935	0.376402	0.860428	0.909934	-0.267793	0.245339	0.27828	0.834841	-0.609632	0.345765	0.0816485	0.489891
NAD+	Cofactors and Vitamins	Nicotinate and Nicotinamide Metabolism	C00003	HMDB00902	0.214748	0.971125	0.985251	0.510341	0.752517	0.499592	0.899198	-0.010936	0.0265051	0.68099	0.899198	0.00605897	0.0476811	0.899198	0.899198	0.221959	0.812265	0.785349	0.899198	0.379784	0.529435	0.47523	0.899198	0.155097	0.746151	0.835858	0.899198
nonadecanoate (19:0)	Lipid	Long Chain Saturated Fatty Acid	C16535	HMDB00772	1.45537	0.204084	0.51337	0.223924	0.174257	0.202447	0.495803	-0.00520543	0.00613766	0.398874	0.495803	-0.00279876	0.0110413	0.800539	0.800539	0.217137	0.188092	0.251724	0.495803	-0.23109	0.122599	0.0630262	0.378157	-0.142125	0.172783	0.413169	0.495803
O-sulfo-L-tyrosine	Xenobiotics	Chemical			1.35543	0.242679	0.547696	0.123044	0.268594	0.648105	0.777726	-0.00777276	0.00946039	0.413711	0.620566	-0.0021726	0.0170187	0.898735	0.898735	0.424521	0.28992	0.146991	0.416235	-0.293843	0.18897	0.123852	0.416235	-0.337931	0.266322	0.208117	0.416235
oleate/vaccenate (18:1)	Lipid	Long Chain Monounsaturated Fatty Acid			1.36022	0.240697	0.545522	-0.144197	0.283876	0.612862	0.790188	-0.00443573	0.00999864	0.65849	0.790188	0.0168091	0.017987	0.352816	0.790188	0.0690305	0.306415	0.822325	0.822325	-0.424668	0.199722	0.0365228	0.219137	-0.224535	0.281474	0.427371	0.790188
oxalate (ethanedioate)	Cofactors and Vitamins	Ascorbate and Aldarate Metabolism	C00209	HMDB02329	2.02358	0.0718388	0.347066	0.304456	0.219162	0.168583	0.2023	-0.0133161	0.00771928	0.0883328	0.132499	-0.0258095	0.0138865	0.0667164	0.132499	-0.596601	0.236562	0.0136298	0.0817785	-0.115756	0.154192	0.454991	0.454991	0.399187	0.217307	0.0698822	0.132499
p-cresol glucuronide*	Amino Acid	Tyrosine Metabolism		HMDB11686	2.93063	0.0122484	0.161836	1.1979	0.441481	0.0081343	0.0488058	0.0193329	0.0155498	0.217346	0.315537	-0.0522474	0.0279731	0.0654105	0.196232	-0.537191	0.476533	0.262948	0.315537	-0.369526	0.310605	0.237641	0.315537	0.296768	0.437746	0.499738	0.499738
p-cresol sulfate	Xenobiotics	Benzoate Metabolism		HMDB11635	1.30991	0.262225	0.55969	0.513257	0.335224	0.129644	0.419832	0.0132135	0.0118072	0.266402	0.419832	-0.023642	0.0212405	0.268973	0.419832	-0.201488	0.36184	0.579169	0.695003	-0.256566	0.235848	0.279888	0.419832	0.0920724	0.332388	0.782484	0.782484
palmitate (16:0)	Lipid	Long Chain Saturated Fatty Acid	C00249	HMDB00220	1.27816	0.27662	0.57001	0.0353667	0.183227	0.847425	0.847425	-0.00671287	0.00645358	0.301352	0.681312	0.00548049	0.0116096	0.63815	0.847425	0.189569	0.197774	0.340656	0.681312	-0.278454	0.12891	0.0337233	0.20234	-0.051809	0.181677	0.776241	0.847425
palmitoleate (16:1n7)	Lipid	Long Chain Monounsaturated Fatty Acid	C08362	HMDB03229	1.40976	0.220984	0.527812	-0.264969	0.306337	0.389616	0.584424	-0.0125217	0.0107898	0.249249	0.543399	0.0132647	0.0194102	0.496311	0.595573	-0.125651	0.330659	0.704939	0.704939	-0.238648	0.215524	0.271446	0.543399	-0.336155	0.303746	0.271699	0.543399
pantothenate (Vitamin B5)	Cofactors and Vitamins	Pantothenate and CoA Metabolism	C00864	HMDB00210	0.380095	0.889725	0.944477	0.0142109	0.279437	0.959566	0.959566	-0.00216824	0.0098423	0.826194	0.959566	-0.0065726	0.0177057	0.711448	0.959566	0.213997	0.301624	0.480062	0.959566	-0.229743	0.196599	0.245997	0.959566	-0.0862055	0.277073	0.756502	0.959566
phenol red	Xenobiotics	Chemical	C12600		0.475278	0.824847	0.901813	-0.148232	0.266456	0.579532	0.808393	0.0047833	0.00938506	0.611667	0.808393	-0.00410757	0.0168832	0.808393	0.808393	-0.17815	0.287611	0.537383	0.808393	0.066178	0.187466	0.724995	0.808393	0.301863	0.264201	0.256592	0.808393
phenol sulfate	Amino Acid	Tyrosine Metabolism	C02180	HMDB60015	1.09694	0.371427	0.633671	0.77808	0.323189	0.0183349	0.11001	-0.00657327	0.0113833	0.565239	0.847858	-0.0196326	0.0204779	0.340554	0.847858	-0.0316655	0.348849	0.927898	0.927898	-0.0847647	0.22738	0.71028	0.852336	0.242584	0.320455	0.451246	0.847858
phenylpyruvate	Amino Acid	Phenylalanine Metabolism	C00166	HMDB00205	2.07184	0.0655268	0.343003	-0.0451774	0.47736	0.924834	0.924834	-0.00335839	0.0168135	0.842182	0.924834	-0.030563	0.0302465	0.315282	0.472923	1.13896	0.515261	0.0298938	0.162427	-0.410782	0.335848	0.224831	0.449662	-0.924911	0.473321	0.0541422	0.162427
phosphoenolpyruvate (PEP)	Carbohydrate	Glycolysis, Gluconeogenesis, and Pyruvate Metabolism	C00074	HMDB00263	0.742876	0.616722	0.797885	0.425883	0.438877	0.334739	0.619687	0.0103248	0.0154581	0.506081	0.619687	-0.0369912	0.0278082	0.187176	0.619687	-0.236012	0.473722	0.619687	0.619687	-0.16618	0.308773	0.591918	0.619687	0.439674	0.435164	0.315329	0.619687
phosphoethanolamine (PE)	Lipid	Phospholipid Metabolism	C00346	HMDB00224	0.709088	0.643197	0.816821	-0.00754431	0.3062	0.980404	0.980404	-0.00241715	0.0107849	0.823226	0.980404	-0.000970186	0.0194015	0.960241	0.980404	0.602509	0.330511	0.0719987	0.431992	-0.205256	0.215428	0.343533	0.980404	0.0460848	0.303609	0.87973	0.980404
pregnen-diol disulfate*	Lipid	Pregnenolone Steroids			0.18701	0.97967	0.990839	-0.158785	0.334406	0.636188	0.774968	-0.00399454	0.0117784	0.735381	0.774968	0.00650249	0.0211886	0.759718	0.774968	-0.103536	0.360957	0.774968	0.774968	0.0810538	0.235272	0.731355	0.774968	0.158051	0.331577	0.634883	0.774968
pregnenediol sulfate (C21H34O5S)*	Lipid	Pregnenolone Steroids			0.865951	0.523643	0.758	-0.0720019	0.378407	0.849569	0.849569	-0.0212067	0.0133282	0.115479	0.692871	-0.00714158	0.0239766	0.766576	0.849569	-0.43732	0.408451	0.287494	0.849569	0.0890185	0.266229	0.738966	0.849569	0.292573	0.375205	0.4378	0.849569
pseudouridine	Nucleotide	Pyrimidine Metabolism, Uracil containing	C02067	HMDB00767	1.20374	0.31291	0.5992	0.201712	0.299835	0.503024	0.806592	0.000350019	0.0105607	0.973642	0.973642	0.00681207	0.0189982	0.720854	0.865024	0.303454	0.323641	0.351224	0.806592	-0.130554	0.210949	0.537728	0.806592	-0.622962	0.297298	0.0392577	0.235546
pterin	Cofactors and Vitamins	Pterin Metabolism	C00715	HMDB00802	1.38789	0.229509	0.537177	0.204944	0.325233	0.530373	0.750847	-0.0251495	0.0114553	0.030993	0.185958	-0.0113296	0.0206074	0.58398	0.750847	-0.111848	0.351055	0.750847	0.750847	-0.231696	0.228818	0.314277	0.750847	-0.147632	0.322482	0.648322	0.750847
pyridoxate	Cofactors and Vitamins	Vitamin B6 Metabolism	C00847	HMDB00017	1.14471	0.344301	0.614886	0.529432	0.378547	0.165754	0.525674	0.00559102	0.0133331	0.676083	0.676083	-0.027045	0.0239856	0.262837	0.525674	-0.367643	0.408603	0.370917	0.556375	0.196005	0.266328	0.463885	0.556662	0.507451	0.375345	0.180152	0.525674
S-adenosylhomocysteine (SAH)	Amino Acid	Methionine, Cysteine, SAM and Taurine Metabolism	C00021	HMDB00939	0.517623	0.793375	0.892857	0.147064	0.35524	0.67998	0.996046	0.00894566	0.0125122	0.476692	0.953385	0.000111888	0.0225087	0.996046	0.996046	0.383588	0.383445	0.320109	0.953385	-0.231646	0.24993	0.356761	0.953385	-0.0188055	0.352234	0.957553	0.996046
S-methylglutathione	Amino Acid	Glutathione Metabolism	C11347		1.8515	0.0993805	0.383325	0.650948	0.459871	0.160755	0.482265	0.00583798	0.0161975	0.719467	0.849613	-0.0252896	0.0291384	0.388006	0.582008	1.08527	0.496383	0.0316758	0.190055	-0.0615442	0.323543	0.849613	0.849613	0.406497	0.45598	0.375313	0.582008
sebacate (C10-DC)	Lipid	Fatty Acid, Dicarboxylate	C08277	HMDB00792	1.08896	0.376107	0.63641	0.212514	0.229434	0.357065	0.83075	0.00269988	0.0080811	0.739169	0.83075	-0.00311728	0.0145374	0.83075	0.83075	-0.0658512	0.24765	0.790989	0.83075	-0.353593	0.161419	0.0313603	0.188162	0.0636295	0.227493	0.780422	0.83075
sedoheptulose-7-phosphate	Carbohydrate	Pentose Phosphate Pathway	C05382	HMDB01068	0.464648	0.832539	0.908623	0.0206902	0.293412	0.943957	0.986766	-0.000171954	0.0103345	0.986766	0.986766	-0.00400796	0.0185912	0.829854	0.986766	0.165551	0.316708	0.602593	0.986766	-0.225624	0.206431	0.277643	0.986766	-0.263855	0.29093	0.36713	0.986766
stearate (18:0)	Lipid	Long Chain Saturated Fatty Acid	C01530	HMDB00827	1.4596	0.202575	0.51337	0.110038	0.129286	0.397212	0.595819	-0.00544837	0.0045537	0.235003	0.470007	-0.00203987	0.00819184	0.803981	0.803981	0.208802	0.139551	0.138477	0.415431	-0.175733	0.0909596	0.0568568	0.341141	-0.0645594	0.128192	0.6159	0.73908
sulfate*	Xenobiotics	Chemical	C00059	HMDB01448	0.107304	0.995373	0.998589	0.00146175	0.149916	0.992244	0.992244	0.00195171	0.00528033	0.712632	0.992244	-0.00505719	0.00949901	0.595912	0.992244	-0.0307948	0.161819	0.849547	0.992244	0.0340433	0.105474	0.747705	0.992244	0.0227102	0.148648	0.878953	0.992244
tartronate (hydroxymalonate)	Xenobiotics	Food Component/Plant	C02287	HMDB35227	1.74713	0.120634	0.420862	0.573766	0.332548	0.0882751	0.17655	-0.0250394	0.0117129	0.0355511	0.106653	-0.0229294	0.0210709	0.279734	0.33568	0.00738557	0.358951	0.983635	0.983635	-0.51198	0.233965	0.0315298	0.106653	0.380663	0.329734	0.251709	0.33568
taurine	Amino Acid	Methionine, Cysteine, SAM and Taurine Metabolism	C00245	HMDB00251	2.45247	0.0313884	0.27846	0.0769156	0.270061	0.776518	0.776518	-0.00556099	0.00951205	0.560424	0.776518	0.00677796	0.0171116	0.693071	0.776518	0.920603	0.291503	0.00223161	0.0133896	-0.390409	0.190002	0.0431258	0.129378	0.140685	0.267776	0.600751	0.776518
taurochenodeoxycholate	Lipid	Primary Bile Acid Metabolism	C05465	HMDB00951	0.771077	0.594866	0.792468	-0.248286	0.365293	0.498638	0.988304	0.02355	0.0128663	0.0708738	0.425243	-0.0255022	0.0231457	0.273807	0.821422	-0.0314238	0.394296	0.936676	0.988304	-0.087144	0.257002	0.735428	0.988304	0.00532593	0.362202	0.988304	0.988304
taurocholate	Lipid	Primary Bile Acid Metabolism	C05122	HMDB00036	1.05956	0.393722	0.652003	0.164489	0.345603	0.635393	0.805012	0.0212743	0.0121728	0.0843071	0.505842	-0.0157756	0.0218982	0.473348	0.805012	-0.407555	0.373043	0.277846	0.805012	-0.0278377	0.24315	0.909135	0.909135	-0.146168	0.34268	0.670843	0.805012
taurocholenate sulfate*	Lipid	Secondary Bile Acid Metabolism			0.602735	0.727359	0.858908	0.0178999	0.349346	0.959262	0.959262	0.00809404	0.0123046	0.512529	0.959262	-0.00168086	0.0221353	0.939658	0.959262	0.269317	0.377083	0.477149	0.959262	-0.0148673	0.245783	0.951915	0.959262	0.423656	0.346391	0.224854	0.959262
taurodeoxycholate	Lipid	Secondary Bile Acid Metabolism	C05463	HMDB00896	1.19257	0.318672	0.5992	-0.266539	0.569805	0.641203	0.769444	0.0356996	0.0200696	0.079026	0.474156	-0.0417051	0.036104	0.251431	0.502862	0.143984	0.615046	0.815496	0.815496	-0.547444	0.400888	0.175851	0.502862	0.532784	0.564984	0.348482	0.522723
taurolithocholate 3-sulfate	Lipid	Secondary Bile Acid Metabolism	C03642	HMDB02580	0.769502	0.59608	0.792468	0.0849798	0.382706	0.824834	0.895475	0.00690122	0.0134796	0.610062	0.895475	-0.0377593	0.024249	0.123335	0.564358	-0.0544426	0.413091	0.895475	0.895475	-0.2752	0.269254	0.309784	0.619568	0.50369	0.379468	0.188119	0.564358
tetradecanedioate (C14)	Lipid	Fatty Acid, Dicarboxylate		HMDB00872	1.92564	0.0864716	0.382717	0.234913	0.161408	0.149424	0.224136	-0.0103618	0.00568509	0.0720497	0.216149	-0.00442429	0.0102271	0.666453	0.799744	-0.500148	0.174223	0.00522347	0.0313408	-0.0213318	0.113559	0.851466	0.851466	0.256031	0.160042	0.113544	0.224136
threonylphenylalanine	Peptide	Dipeptide		HMDB29068	1.44384	0.208247	0.51337	0.335551	0.364122	0.359507	0.719015	0.00131171	0.012825	0.918789	0.956544	0.0124052	0.0230715	0.592269	0.888404	0.759169	0.393032	0.0569099	0.274342	-0.43758	0.256179	0.0914473	0.274342	-0.0197346	0.361041	0.956544	0.956544
thymine	Nucleotide	Pyrimidine Metabolism, Thymine containing	C00178	HMDB00262	3.40225	0.00481136	0.124494	-0.228904	0.411116	0.579208	0.584779	-0.0128233	0.0144803	0.378472	0.575024	-0.014291	0.0260492	0.584779	0.584779	1.09945	0.443758	0.0153072	0.0459215	-0.253521	0.289242	0.38335	0.575024	-1.23269	0.407638	0.00334078	0.0200447
thymol sulfate	Xenobiotics	Food Component/Plant	C09908	HMDB01878	1.32968	0.253579	0.555788	0.473167	0.478651	0.325831	0.488746	-0.0260619	0.016859	0.126032	0.378097	-0.0332374	0.0303283	0.276361	0.488746	0.314445	0.516654	0.54448	0.54448	0.242152	0.336756	0.474165	0.54448	0.837291	0.474601	0.0814686	0.378097
tyrosylglycine	Peptide	Dipeptide		HMDB29105	1.89634	0.0913719	0.382717	0.244288	0.461743	0.598213	0.706804	0.00613912	0.0162635	0.706804	0.706804	0.0160464	0.029257	0.584882	0.706804	0.718861	0.498404	0.153066	0.363015	-0.753311	0.324861	0.0229227	0.137536	-0.617034	0.457837	0.181507	0.363015
UDP-glucuronate	Carbohydrate	Nucleotide Sugar	C00167	HMDB00935	1.52493	0.180492	0.484193	0.354821	0.573676	0.537978	0.642882	0.0240264	0.0202059	0.237884	0.578185	0.0169176	0.0363493	0.642882	0.642882	1.25485	0.619224	0.0460057	0.276034	-0.430698	0.403611	0.289093	0.578185	-0.438621	0.568823	0.442889	0.642882
urate	Nucleotide	Purine Metabolism, (Hypo)Xanthine/Inosine containing	C00366	HMDB00289	0.226592	0.966989	0.982816	0.205894	0.328478	0.532546	0.966236	-0.00370908	0.0115696	0.749348	0.966236	0.00382397	0.0208131	0.854685	0.966236	-0.333759	0.354558	0.349331	0.966236	-0.0098127	0.231102	0.966236	0.966236	0.130831	0.325699	0.688967	0.966236
uridine	Nucleotide	Pyrimidine Metabolism, Uracil containing	C00299	HMDB00296	1.53787	0.176379	0.484193	0.164863	0.16621	0.3242	0.4863	-0.00951135	0.00585421	0.108111	0.324334	-0.0140185	0.0105314	0.186887	0.373774	-0.0324994	0.179406	0.856702	0.879736	-0.231786	0.116937	0.0508542	0.305125	-0.0250143	0.164804	0.879736	0.879736
uridine-2',3'-cyclic monophosphate	Nucleotide	Pyrimidine Metabolism, Uracil containing	C02355	HMDB11640	0.718144	0.636076	0.811095	0.326681	0.352669	0.357036	0.535555	-0.000947981	0.0124216	0.939355	0.939355	-0.021169	0.0223458	0.346285	0.535555	-0.549147	0.380669	0.152994	0.535555	0.24763	0.248121	0.321241	0.535555	-0.0441432	0.349685	0.899857	0.939355
valylglycine	Peptide	Dipeptide		HMDB29127	4.26002	0.000885918	0.072908	0.217428	0.450193	0.630423	0.630423	0.00995477	0.0158566	0.531902	0.630423	0.0212162	0.0285252	0.459167	0.630423	1.52363	0.485937	0.00239107	0.0071732	-1.09986	0.316734	0.000830149	0.0049809	-0.585499	0.446384	0.193345	0.386689
xanthosine	Nucleotide	Purine Metabolism, (Hypo)Xanthine/Inosine containing	C01762	HMDB00299	1.00758	0.426281	0.680515	-0.161925	0.331828	0.626884	0.669951	-0.0112567	0.0116876	0.338347	0.591634	0.0180015	0.0210253	0.394423	0.591634	0.626018	0.358174	0.0842873	0.505724	-0.203418	0.233458	0.386153	0.591634	-0.140746	0.32902	0.669951	0.669951
2-hydroxybutyrate/2-hydroxyisobutyrate	Amino Acid	Glutathione Metabolism			0.867556	0.522474	0.758	0.281125	0.341491	0.412796	0.637126	-0.0154049	0.0120279	0.203932	0.637126	0.00133599	0.0216376	0.950919	0.950919	0.0750239	0.368604	0.839227	0.950919	-0.192748	0.240257	0.424751	0.637126	-0.367211	0.338602	0.281364	0.637126
3-hydroxy-3-methylglutarate	Lipid	Mevalonate Metabolism	C03761	HMDB00355	4.47682	0.000579951	0.0668802	-0.0437835	0.332863	0.895677	0.895677	0.00327608	0.0117241	0.780625	0.895677	0.0149806	0.0210909	0.479567	0.719351	0.912043	0.359291	0.0130498	0.0391495	-0.458958	0.234187	0.0534591	0.106918	-1.28537	0.330047	0.000201353	0.00120812
3-hydroxybutyrate (BHBA)	Lipid	Ketone Bodies	C01089	HMDB00357	0.135227	0.991328	0.997755	0.00706875	0.47803	0.988238	0.988238	-0.00972107	0.0168371	0.565297	0.988238	0.0150492	0.030289	0.620638	0.988238	-0.0147781	0.515984	0.977222	0.988238	0.130548	0.336319	0.698911	0.988238	-0.139779	0.473986	0.768823	0.988238
3-hydroxyhexanoate	Lipid	Fatty Acid, Monohydroxy			0.360928	0.901486	0.949187	0.0691256	0.284715	0.808783	0.953504	-0.0104719	0.0100282	0.29948	0.953504	0.0175284	0.0180402	0.334127	0.953504	-0.0179746	0.307321	0.953504	0.953504	0.0782841	0.200312	0.696963	0.953504	-0.0556592	0.282307	0.844197	0.953504
3-hydroxyisobutyrate	Amino Acid	Leucine, Isoleucine and Valine Metabolism	C06001	HMDB00336	2.3895	0.035491	0.291475	0.26552	0.299374	0.377751	0.415554	-0.0140156	0.0105445	0.187519	0.375038	0.0161745	0.018969	0.396349	0.415554	0.567199	0.323144	0.0829972	0.248992	-0.172367	0.210626	0.415554	0.415554	-0.71697	0.296842	0.0179724	0.107835
3-methyl-2-oxobutyrate	Amino Acid	Leucine, Isoleucine and Valine Metabolism	C00141	HMDB00019	0.432673	0.855067	0.918679	0.106296	0.319041	0.739864	0.813847	-0.00265461	0.0112372	0.813847	0.813847	-0.0250099	0.0202151	0.219591	0.813847	0.095549	0.344371	0.782135	0.813847	-0.154718	0.224462	0.492613	0.813847	-0.120586	0.316341	0.70406	0.813847
3-sulfo-L-alanine	Amino Acid	Methionine, Cysteine, SAM and Taurine Metabolism	C00506	HMDB02757	1.96921	0.0796435	0.363666	-0.929182	0.449442	0.0418881	0.125664	-0.0038391	0.0158302	0.808992	0.838014	0.0535578	0.0284776	0.0636063	0.127213	1.02724	0.485126	0.0372864	0.125664	0.174868	0.316206	0.581773	0.838014	0.0913975	0.44564	0.838014	0.838014
4-hydroxybutyrate (GHB)	Lipid	Fatty Acid, Monohydroxy	C00989	HMDB00710	3.05771	0.00952414	0.146786	-0.102988	0.3992	0.797072	0.797072	-0.0108991	0.0140606	0.440504	0.660757	0.0878045	0.0252942	0.000833313	0.00499988	0.813894	0.430895	0.0624919	0.124984	0.14383	0.280858	0.609967	0.731961	-0.925567	0.395823	0.0218362	0.0655087
acetylphosphate	Energy	Oxidative Phosphorylation	C00227	HMDB01494	0.590843	0.736725	0.861594	0.131824	0.43232	0.761208	0.834334	0.00514675	0.0152271	0.736239	0.834334	-0.0418086	0.0273927	0.130838	0.785031	0.372132	0.466645	0.427514	0.834334	-0.0638194	0.30416	0.834334	0.834334	0.0912227	0.428662	0.832012	0.834334
allantoin	Nucleotide	Purine Metabolism, (Hypo)Xanthine/Inosine containing	C02350	HMDB00462	0.599807	0.729668	0.858908	0.352484	0.363544	0.335142	0.76203	-0.00998366	0.0128047	0.437847	0.76203	0.0275327	0.0230349	0.235472	0.76203	0.0935461	0.392408	0.812181	0.883718	0.0375266	0.255772	0.883718	0.883718	-0.239666	0.360468	0.50802	0.76203
alpha-hydroxyisovalerate	Amino Acid	Leucine, Isoleucine and Valine Metabolism		HMDB00407	0.804617	0.569238	0.785548	-0.204293	0.325368	0.531846	0.715791	0.00923269	0.01146	0.422809	0.715791	-0.0109584	0.020616	0.596493	0.715791	0.0480129	0.351201	0.891599	0.891599	-0.145314	0.228913	0.527348	0.715791	-0.56304	0.322615	0.0847357	0.508414
alpha-ketoglutarate	Energy	TCA Cycle	C00026	HMDB00208	1.55696	0.170467	0.482099	0.405568	0.251061	0.110109	0.234473	-0.0141386	0.00884282	0.113741	0.234473	0.0126658	0.0159077	0.428241	0.642362	0.0291888	0.270994	0.914492	0.914492	-0.0480795	0.176634	0.786163	0.914492	-0.394156	0.248937	0.117236	0.234473
arabitol/xylitol	Carbohydrate	Pentose Metabolism			1.09445	0.372881	0.634408	0.442721	0.372292	0.237845	0.47569	-0.0165098	0.0131128	0.211626	0.47569	0.010389	0.0235892	0.66081	0.683933	0.649323	0.401851	0.110019	0.47569	-0.107015	0.261927	0.683933	0.683933	-0.286512	0.369142	0.439918	0.659876
arabonate/xylonate	Carbohydrate	Pentose Metabolism			0.0545347	0.999312	0.999312	0.125823	0.362085	0.72912	0.829125	-0.00326452	0.0127533	0.79862	0.829125	-0.00496755	0.0229425	0.829125	0.829125	-0.0863566	0.390833	0.825684	0.829125	-0.0988134	0.254746	0.699115	0.829125	0.0911454	0.359022	0.800238	0.829125
beta-hydroxyisovalerate	Amino Acid	Leucine, Isoleucine and Valine Metabolism		HMDB00754	1.90645	0.0896532	0.382717	0.483882	0.25153	0.0578983	0.173695	-0.00919698	0.00885936	0.302308	0.452322	-0.0185162	0.0159375	0.248727	0.452322	0.589154	0.271501	0.0329374	0.173695	-0.157222	0.176965	0.376935	0.452322	0.0366421	0.249402	0.883561	0.883561
CDP-ethanolamine	Lipid	Phospholipid Metabolism	C00570	HMDB01564	0.76372	0.600543	0.793484	0.0319231	0.45221	0.943895	0.943895	0.00668692	0.0159277	0.675721	0.810865	0.0164874	0.028653	0.566605	0.810865	0.694398	0.488114	0.158688	0.63547	-0.340207	0.318153	0.288104	0.63547	-0.450771	0.448384	0.317735	0.63547
dehydroascorbate	Cofactors and Vitamins	Ascorbate and Aldarate Metabolism	C05422	HMDB01264	1.12332	0.356257	0.619707	0.159719	0.456677	0.727441	0.800303	-0.00408218	0.016085	0.800303	0.800303	0.0156457	0.028936	0.590199	0.800303	0.859071	0.492936	0.08517	0.25551	-0.567183	0.321296	0.0812828	0.25551	0.19223	0.452814	0.672309	0.800303
erythritol	Xenobiotics	Food Component/Plant	C00503	HMDB02994	1.85669	0.0984205	0.383325	0.185518	0.452351	0.682801	0.937697	0.0305186	0.0159326	0.058961	0.258269	0.0498017	0.0286619	0.0860896	0.258269	-0.278229	0.488266	0.57037	0.937697	0.0249535	0.318252	0.937697	0.937697	-0.118651	0.448524	0.792038	0.937697
erythronate*	Carbohydrate	Aminosugar Metabolism		HMDB00613	0.734313	0.623406	0.803184	0.106938	0.347071	0.758786	0.913063	0.0117011	0.0122245	0.341321	0.682641	0.0067149	0.0219911	0.760886	0.913063	0.544503	0.374627	0.149962	0.682641	-0.0130466	0.244183	0.957521	0.957521	-0.353837	0.344135	0.306919	0.682641
ethylmalonate	Amino Acid	Leucine, Isoleucine and Valine Metabolism		HMDB00622	0.577258	0.747383	0.870778	0.16509	0.571995	0.773609	0.773609	0.00916948	0.0201467	0.65023	0.773609	0.0365441	0.0362428	0.316307	0.773609	0.392218	0.61741	0.527047	0.773609	-0.327298	0.402429	0.418426	0.773609	-0.402429	0.567156	0.480017	0.773609
fructose	Carbohydrate	Fructose, Mannose and Galactose Metabolism	C00095	HMDB00660	0.648526	0.691113	0.846401	0.289924	0.398371	0.468851	0.780431	0.00906029	0.0140314	0.520288	0.780431	0.00472899	0.0252416	0.851855	0.851855	0.402921	0.43	0.35153	0.780431	-0.259745	0.280275	0.356808	0.780431	0.0875081	0.395	0.82523	0.851855
fumarate	Energy	TCA Cycle	C00122	HMDB00134	1.34262	0.248051	0.5541	0.0793809	0.337559	0.814677	0.814677	-0.00395861	0.0118894	0.740031	0.814677	0.00918716	0.0213884	0.668672	0.814677	0.734455	0.36436	0.0471427	0.282856	-0.270896	0.23749	0.257373	0.514746	-0.499566	0.334703	0.139436	0.418308
galactitol (dulcitol)	Carbohydrate	Fructose, Mannose and Galactose Metabolism	C01697	HMDB00107	1.42267	0.21608	0.520099	0.823184	0.365552	0.027036	0.162216	-0.0106336	0.0128754	0.411297	0.630022	-0.00571806	0.0231621	0.805632	0.805632	0.440664	0.394575	0.267379	0.630022	-0.0943737	0.257185	0.714614	0.805632	-0.293781	0.362459	0.420014	0.630022
galactose 1-phosphate	Carbohydrate	Fructose, Mannose and Galactose Metabolism	C00446	HMDB00645	1.13989	0.34697	0.615624	0.50432	0.505062	0.320996	0.547473	-0.00458141	0.0177892	0.797416	0.820268	0.00729447	0.0320018	0.820268	0.820268	0.951412	0.545163	0.0847444	0.508467	-0.39437	0.355338	0.27035	0.547473	-0.456235	0.50079	0.364982	0.547473
gluconate	Xenobiotics	Food Component/Plant	C00257	HMDB00625	0.904753	0.495789	0.738725	0.736444	0.830434	0.377803	0.674833	-0.0535033	0.0292494	0.0710484	0.426291	-0.0682983	0.0526181	0.197971	0.593913	-0.54365	0.896368	0.545877	0.674833	0.126229	0.584254	0.82949	0.82949	0.479006	0.823409	0.562361	0.674833
glucose	Carbohydrate	Glycolysis, Gluconeogenesis, and Pyruvate Metabolism	C00031	HMDB00122	0.458272	0.837106	0.911587	0.355399	0.282893	0.212618	0.970484	-0.00224292	0.00996401	0.822466	0.970484	0.00730518	0.0179247	0.68468	0.970484	-0.0113336	0.305354	0.970484	0.970484	0.149064	0.19903	0.456057	0.970484	0.0113256	0.2805	0.967892	0.970484
glucose 6-phosphate	Carbohydrate	Glycolysis, Gluconeogenesis, and Pyruvate Metabolism	C00668	HMDB01401	1.55215	0.171938	0.482099	0.342978	0.612319	0.576937	0.692324	0.00327984	0.021567	0.879505	0.879505	-0.0303105	0.0387978	0.436937	0.655406	1.52107	0.660935	0.0239391	0.143634	-0.550117	0.430799	0.205262	0.615785	-0.620379	0.607139	0.309914	0.619828
glucuronate	Carbohydrate	Aminosugar Metabolism	C00191	HMDB00127	1.52948	0.179034	0.484193	0.426743	0.265376	0.111711	0.335133	-0.0119589	0.00934702	0.204399	0.408798	-0.00299469	0.0168148	0.85909	0.85909	0.0984017	0.286446	0.732092	0.85909	-0.34188	0.186706	0.0707599	0.335133	-0.215102	0.263131	0.416058	0.624086
glutarate (C5-DC)	Lipid	Fatty Acid, Dicarboxylate	C00489	HMDB00661	1.2833	0.274248	0.57001	0.392564	0.322964	0.227705	0.440249	-0.0200671	0.0113754	0.0814896	0.328043	0.000317588	0.0204637	0.987656	0.987656	0.564373	0.348607	0.109348	0.328043	-0.240251	0.227222	0.293499	0.440249	0.0109814	0.320232	0.972729	0.987656
glycerate	Carbohydrate	Glycolysis, Gluconeogenesis, and Pyruvate Metabolism	C00258	HMDB00139	1.16639	0.3325	0.607701	0.133264	0.29085	0.648044	0.756186	-0.00327619	0.0102443	0.749939	0.756186	0.00574144	0.0184289	0.756186	0.756186	0.523492	0.313943	0.0992822	0.297847	-0.398705	0.204628	0.0548259	0.297847	0.125684	0.28839	0.664132	0.756186
glycerophosphoethanolamine	Lipid	Phospholipid Metabolism	C01233	HMDB00114	1.80477	0.108423	0.398406	-0.418401	0.383633	0.27867	0.418005	0.00465825	0.0135123	0.731182	0.731182	0.0276226	0.0243078	0.259153	0.418005	0.868275	0.414092	0.0391296	0.129075	-0.554867	0.269906	0.043025	0.129075	0.264646	0.380387	0.488591	0.58631
glycerophosphoglycerol	Lipid	Glycerolipid Metabolism	C03274		2.55132	0.025867	0.255175	0.0437031	0.46427	0.925236	0.925236	-0.00216947	0.0163525	0.894784	0.925236	0.0361651	0.0294171	0.222485	0.401093	1.73696	0.501132	0.000847598	0.00508559	-0.421647	0.326638	0.200421	0.401093	-0.514096	0.460342	0.267395	0.401093
glycerophosphoinositol*	Lipid	Phospholipid Metabolism			2.30165	0.0420995	0.308609	-0.212951	0.352393	0.547333	0.547333	-0.00792054	0.0124119	0.525183	0.547333	0.0302915	0.0223284	0.178665	0.35733	1.10231	0.380372	0.00482999	0.0289799	-0.250766	0.247927	0.314813	0.47222	-0.619156	0.349412	0.0801561	0.240468
gulonate*	Cofactors and Vitamins	Ascorbate and Aldarate Metabolism	C00257	HMDB03290	3.22254	0.00687026	0.134429	0.597941	0.586458	0.310963	0.373156	-0.0416475	0.0206561	0.0470905	0.132951	-0.00461289	0.0371592	0.901513	0.901513	1.17759	0.633021	0.0664756	0.132951	-0.505595	0.412604	0.223985	0.335977	-1.41115	0.581496	0.017454	0.104724
lactate	Carbohydrate	Glycolysis, Gluconeogenesis, and Pyruvate Metabolism	C00186	HMDB00190	0.567108	0.755311	0.871837	0.0874078	0.316511	0.783128	0.783128	-0.00580244	0.0111481	0.604144	0.783128	0.0128996	0.0200548	0.5219	0.783128	0.145543	0.341641	0.67123	0.783128	-0.240949	0.222682	0.28245	0.783128	-0.250971	0.313833	0.426226	0.783128
maleate	Lipid	Fatty Acid, Dicarboxylate	C01384	HMDB00176	2.43171	0.0326872	0.284624	0.107896	0.309622	0.728387	0.728387	0.0177871	0.0109055	0.106768	0.320303	0.0118398	0.0196183	0.547857	0.657429	-0.906721	0.334205	0.00814088	0.0488453	-0.138163	0.217836	0.527702	0.657429	-0.190182	0.307003	0.537339	0.657429
malonate	Lipid	Fatty Acid Synthesis	C00383	HMDB00691	1.65314	0.143303	0.458716	0.0406171	0.139696	0.771983	0.92362	0.0101583	0.00492034	0.0421651	0.167807	-0.00402605	0.00885141	0.650435	0.92362	-0.292435	0.150787	0.0559358	0.167807	-0.00945233	0.0982833	0.92362	0.92362	-0.0180459	0.138514	0.896666	0.92362
maltose	Carbohydrate	Glycogen Metabolism	C00208	HMDB00163	1.17405	0.328408	0.606968	0.439216	0.366209	0.233886	0.55546	0.0140953	0.0128986	0.27773	0.55546	-0.00972503	0.0232038	0.676242	0.676242	-0.189607	0.395285	0.632754	0.676242	-0.29889	0.257648	0.249427	0.55546	-0.241821	0.363111	0.507323	0.676242
maltotriose	Carbohydrate	Glycogen Metabolism	C01835	HMDB01262	1.01416	0.42206	0.675514	0.357652	0.454308	0.433435	0.817674	0.0257995	0.0160016	0.110784	0.664702	-0.00665784	0.0287859	0.817674	0.817674	-0.336402	0.490378	0.494668	0.817674	0.146977	0.319629	0.646867	0.817674	-0.128784	0.450464	0.775691	0.817674
mannitol/sorbitol	Carbohydrate	Fructose, Mannose and Galactose Metabolism	C00794	HMDB00247	1.11302	0.362125	0.625353	0.300756	0.363189	0.410049	0.780102	0.0146081	0.0127922	0.256838	0.770515	0.0276744	0.0230124	0.23264	0.770515	0.253271	0.392025	0.520068	0.780102	-0.0586033	0.255522	0.819177	0.819177	-0.162778	0.360116	0.652466	0.782959
mannose	Carbohydrate	Fructose, Mannose and Galactose Metabolism	C00159	HMDB00169	0.775641	0.591354	0.792468	0.376979	0.400376	0.349216	0.523824	-0.00576537	0.014102	0.683741	0.802601	-0.0282761	0.0253687	0.268315	0.523824	0.545429	0.432165	0.21054	0.523824	-0.274453	0.281686	0.332796	0.523824	0.0995663	0.396989	0.802601	0.802601
methylmalonate (MMA)	Lipid	Fatty Acid Metabolism (also BCAA Metabolism)	C02170	HMDB00202	1.88525	0.0932934	0.382717	0.229125	0.34641	0.510215	0.672602	-0.00419867	0.0122012	0.731648	0.731648	0.0128295	0.0219492	0.560502	0.672602	0.620249	0.373914	0.101023	0.202046	-0.455702	0.243717	0.0651251	0.202046	-0.58038	0.343479	0.094929	0.202046
methylphosphate	Nucleotide	Purine and Pyrimidine Metabolism		HMDB61711	2.19672	0.0515675	0.32292	0.314766	0.302618	0.301367	0.361641	-0.0196318	0.0106588	0.0691581	0.207474	-0.000261298	0.0191745	0.989161	0.989161	0.619564	0.326645	0.0614252	0.207474	-0.290608	0.212907	0.176049	0.264073	-0.414007	0.300057	0.171458	0.264073
methylsuccinate	Amino Acid	Leucine, Isoleucine and Valine Metabolism		HMDB01844	0.750332	0.61092	0.797678	0.404742	0.353117	0.255088	0.765264	0.000729322	0.0124374	0.953384	0.953384	-0.00533839	0.0223742	0.812022	0.953384	0.0660652	0.381153	0.862825	0.953384	-0.209405	0.248436	0.401771	0.803542	0.526504	0.350129	0.136537	0.765264
myo-inositol	Lipid	Inositol Metabolism	C00137	HMDB00211	1.56904	0.166818	0.482099	0.1991	0.200951	0.32474	0.48711	-0.0124242	0.00707788	0.082979	0.398785	-0.00428129	0.0127327	0.737556	0.737556	0.255828	0.216906	0.241675	0.48335	-0.0552052	0.14138	0.697211	0.737556	-0.302447	0.199251	0.132928	0.398785
N-acetyl-glucosamine 1-phosphate	Carbohydrate	Aminosugar Metabolism	C04256	HMDB01367	0.779056	0.588731	0.792468	0.182988	0.352899	0.605505	0.993912	-0.000192708	0.0124298	0.987668	0.993912	-0.000171141	0.0223604	0.993912	0.993912	0.418963	0.380918	0.274644	0.823932	-0.428464	0.248283	0.0882129	0.529277	-0.0629301	0.349913	0.857724	0.993912
N-acetylalanine	Amino Acid	Alanine and Aspartate Metabolism	C02847	HMDB00766	3.34855	0.00535167	0.127823	0.220758	0.315545	0.486176	0.583411	-0.0120865	0.0111141	0.280045	0.420068	0.00535993	0.0199936	0.789317	0.789317	0.993852	0.340598	0.00455876	0.0273526	-0.320069	0.222002	0.153233	0.306465	-0.785866	0.312875	0.0140002	0.0420005
N-acetylglucosamine 6-phosphate	Carbohydrate	Aminosugar Metabolism	C00357	HMDB02817	1.24867	0.290567	0.583322	0.0777707	0.440991	0.860456	0.955442	-0.000870557	0.0155325	0.955442	0.955442	-0.0261445	0.0279421	0.352226	0.704453	0.87347	0.476005	0.0701762	0.297396	-0.517586	0.310261	0.0991319	0.297396	-0.248143	0.437261	0.571949	0.857923
N-acetylneuraminate	Carbohydrate	Aminosugar Metabolism	C00270	HMDB00230	1.89713	0.0912358	0.382717	0.178275	0.372257	0.633298	0.759958	-0.008122	0.0131116	0.537357	0.759958	0.0160597	0.023587	0.497894	0.759958	0.809589	0.401813	0.0472393	0.141718	-0.646272	0.261902	0.0157089	0.0942534	-0.0786301	0.369108	0.831841	0.831841
N-formylanthranilic acid	Amino Acid	Tryptophan Metabolism	C05653	HMDB04089	1.32452	0.255812	0.555788	0.371652	0.323322	0.253741	0.761224	-0.000831899	0.011388	0.941946	0.941946	0.00561298	0.0204864	0.784793	0.941946	0.0622342	0.348993	0.858913	0.941946	-0.0587044	0.227474	0.797007	0.941946	-0.697428	0.320587	0.0325096	0.195058
orotate	Nucleotide	Pyrimidine Metabolism, Orotate containing	C00295	HMDB00226	2.126	0.0590766	0.342865	0.00574694	0.427912	0.989318	0.989318	-0.000573904	0.0150719	0.969719	0.989318	0.0139096	0.0271134	0.609336	0.989318	1.41978	0.461887	0.00287921	0.0172753	-0.0677788	0.301059	0.822441	0.989318	-0.884912	0.424292	0.0401607	0.120482
orotidine	Nucleotide	Pyrimidine Metabolism, Orotate containing		HMDB00788	2.33776	0.0392491	0.302456	0.0167499	0.432662	0.969214	0.969214	-0.0115571	0.0152392	0.450424	0.616139	0.0237615	0.0274144	0.388636	0.616139	1.55827	0.467014	0.00128197	0.00769182	0.199798	0.3044	0.51345	0.616139	-0.656074	0.429001	0.130085	0.390255
perfluorooctanesulfonate (PFOS)	Xenobiotics	Chemical	C18142	HMDB59586	0.430108	0.85683	0.918984	0.290304	0.34664	0.404787	0.744812	-0.00984479	0.0122093	0.422411	0.744812	0.0109116	0.0219638	0.620677	0.744812	-0.0520452	0.374162	0.889718	0.889718	-0.245181	0.24388	0.317729	0.744812	0.191481	0.343708	0.578992	0.744812
phenyllactate (PLA)	Amino Acid	Phenylalanine Metabolism	C05607	HMDB00779	2.78269	0.0164073	0.205177	-0.103839	0.422324	0.806401	0.895366	-0.00196247	0.014875	0.895366	0.895366	0.0326615	0.0267593	0.225792	0.451583	0.980537	0.455855	0.0344576	0.103373	-0.298991	0.297127	0.317281	0.475922	-1.32676	0.418751	0.00216283	0.012977
pyruvate	Carbohydrate	Glycolysis, Gluconeogenesis, and Pyruvate Metabolism	C00022	HMDB00243	0.42614	0.859545	0.919093	0.532812	0.495062	0.285009	0.988924	-0.00745947	0.017437	0.669936	0.988924	0.0125871	0.0313682	0.689279	0.988924	0.472868	0.534369	0.378825	0.988924	0.00485021	0.348302	0.988924	0.988924	-0.0654082	0.490874	0.894327	0.988924
quinate	Xenobiotics	Food Component/Plant	C00296	HMDB03072	0.313984	0.927975	0.955676	0.12708	0.372733	0.734031	0.974086	0.0068683	0.0131283	0.602287	0.974086	0.000769554	0.0236171	0.974086	0.974086	-0.341644	0.402327	0.39829	0.974086	-0.0442911	0.262237	0.866299	0.974086	-0.190481	0.36958	0.607678	0.974086
ribitol	Carbohydrate	Pentose Metabolism	C00474	HMDB00508	1.44201	0.208915	0.51337	-0.0936679	0.4645	0.840693	0.840693	-0.021435	0.0163605	0.193844	0.37828	0.0588771	0.0294317	0.0488003	0.292802	0.778852	0.50138	0.124222	0.372666	0.107375	0.3268	0.743332	0.840693	-0.531167	0.46057	0.252186	0.37828
ribonate	Carbohydrate	Pentose Metabolism	C01685	HMDB00867	0.793728	0.57751	0.789188	0.103959	0.370959	0.780005	0.936006	0.000543402	0.0130659	0.966928	0.966928	0.0189228	0.0235048	0.42314	0.846279	0.594471	0.400412	0.141519	0.502189	-0.100633	0.260989	0.700817	0.936006	-0.512417	0.367821	0.167396	0.502189
ribose	Carbohydrate	Pentose Metabolism	C00121	HMDB00283	2.98204	0.0110637	0.14936	0.611533	0.35752	0.0910038	0.273011	-0.0054419	0.0125925	0.666778	0.666778	-0.0272503	0.0226532	0.232506	0.465013	0.226391	0.385906	0.559071	0.666778	-0.866213	0.251534	0.000911047	0.00546628	-0.212536	0.354495	0.550484	0.666778
ribulose/xylulose	Carbohydrate	Pentose Metabolism			0.882328	0.511786	0.749573	0.243916	0.42074	0.563705	0.81297	-0.00266247	0.0148192	0.857866	0.857866	0.011128	0.026659	0.677475	0.81297	-0.531367	0.454146	0.245417	0.736251	-0.482043	0.296013	0.107312	0.643875	0.247953	0.417181	0.553931	0.81297
salicylate	Xenobiotics	Drug - Topical Agents	C00805	HMDB01895	1.04286	0.403988	0.660202	0.479087	0.376566	0.206924	0.604862	0.015144	0.0132634	0.256903	0.604862	-0.024763	0.02386	0.302431	0.604862	-0.00446816	0.406465	0.991256	0.991256	-0.0501013	0.264934	0.850481	0.991256	0.23891	0.373381	0.524072	0.786107
sedoheptulose	Carbohydrate	Pentose Metabolism		HMDB03219	1.8625	0.0973555	0.383325	0.350642	0.46488	0.452878	0.679317	-0.0337519	0.0163739	0.0424805	0.249464	0.0090993	0.0294558	0.75818	0.75818	0.766147	0.50179	0.130699	0.261398	-0.573787	0.327067	0.0831547	0.249464	-0.21499	0.460947	0.642174	0.75818
succinate	Energy	TCA Cycle	C00042	HMDB00254	1.18067	0.324901	0.603033	0.392029	0.312225	0.212872	0.638616	0.00608507	0.0109971	0.58156	0.697872	0.0126848	0.0197832	0.52321	0.697872	-0.452488	0.337015	0.183141	0.638616	-0.161325	0.219667	0.46482	0.697872	-0.0443341	0.309584	0.886483	0.886483
sucrose	Carbohydrate	Disaccharides and Oligosaccharides	C00089	HMDB00258	1.43583	0.211183	0.51337	0.315637	0.288446	0.277081	0.508367	0.0132422	0.0101596	0.196125	0.508367	-0.00759403	0.0182765	0.678869	0.814643	0.299517	0.311347	0.338912	0.508367	-0.311495	0.202937	0.128696	0.508367	-0.0590727	0.286005	0.836884	0.836884
threonate	Cofactors and Vitamins	Ascorbate and Aldarate Metabolism	C01620	HMDB00943	1.31371	0.260544	0.55969	0.0667896	0.297058	0.822672	0.893897	-0.00304518	0.0104629	0.771761	0.893897	-0.00251832	0.0188222	0.893897	0.893897	0.402581	0.320643	0.212892	0.425784	-0.350204	0.208996	0.0976626	0.292988	0.57604	0.294545	0.0539487	0.292988
UDP-N-acetylglucosamine/galactosamine	Carbohydrate	Nucleotide Sugar			1.29464	0.269069	0.566412	0.714976	0.674553	0.292329	0.563788	0.0211563	0.023759	0.375859	0.563788	0.0155137	0.0427411	0.717573	0.861087	1.21363	0.72811	0.0994137	0.563788	-0.0743303	0.474583	0.875932	0.875932	-0.753355	0.668846	0.263344	0.563788
uracil	Nucleotide	Pyrimidine Metabolism, Uracil containing	C00106	HMDB00300	2.09473	0.0627227	0.343003	0.0288803	0.469841	0.951138	0.951138	-0.00812307	0.0165487	0.624853	0.897312	0.00960657	0.0297701	0.74776	0.897312	0.988477	0.507145	0.054745	0.164235	-0.52679	0.330558	0.114912	0.229824	-1.01724	0.465867	0.0318895	0.164235
uridine 3'-monophosphate (3'-UMP)	Nucleotide	Pyrimidine Metabolism, Uracil containing	C01368		1.09823	0.370671	0.633671	0.418705	0.550913	0.449449	0.63064	0.00460867	0.0194042	0.812862	0.812862	-0.0341847	0.034907	0.330343	0.63064	0.3908	0.594654	0.512922	0.63064	-0.247131	0.387596	0.525533	0.63064	-0.950928	0.546252	0.0855119	0.513071
xanthine	Nucleotide	Purine Metabolism, (Hypo)Xanthine/Inosine containing	C00385	HMDB00292	2.27146	0.0446356	0.308609	-0.180548	0.380594	0.636503	0.636503	-0.0159277	0.0134052	0.238237	0.4399	0.0218961	0.0241152	0.366583	0.4399	0.381625	0.410812	0.355674	0.4399	-0.54539	0.267768	0.0449364	0.259637	-0.654741	0.377374	0.0865456	0.259637
(R)-3-hydroxybutyrylcarnitine	Lipid	Fatty Acid Metabolism (Acyl Carnitine, Hydroxy)		HMDB13127	1.06936	0.387786	0.64727	-0.266754	0.355569	0.455297	0.610067	0.00732571	0.0125238	0.560212	0.610067	0.036874	0.0225296	0.105575	0.454638	0.555647	0.3838	0.151546	0.454638	-0.204926	0.250161	0.415091	0.610067	0.1805	0.352561	0.610067	0.610067
(S)-3-hydroxybutyrylcarnitine	Lipid	Fatty Acid Metabolism (Acyl Carnitine, Hydroxy)			0.76799	0.597246	0.792468	-0.0394693	0.353853	0.911463	0.911463	0.00181361	0.0124634	0.884665	0.911463	0.0203852	0.0224209	0.365937	0.731875	0.571158	0.381948	0.138701	0.634287	-0.313584	0.248954	0.211429	0.634287	0.0468981	0.350859	0.893998	0.911463
1-methyl-4-imidazoleacetate	Amino Acid	Histidine Metabolism	C05828	HMDB02820	3.01679	0.0103282	0.146786	-0.041565	0.285195	0.884487	0.884487	0.0197737	0.0100451	0.0524317	0.104863	-0.0158372	0.0180706	0.383401	0.460081	-0.279022	0.307839	0.367418	0.460081	-0.412913	0.20065	0.0428177	0.104863	0.798855	0.282782	0.00595139	0.0357084
1-methylguanidine	Amino Acid	Guanidino and Acetamido Metabolism	C02294	HMDB01522	3.01539	0.0103568	0.146786	0.573467	0.373575	0.128662	0.192993	0.0226332	0.013158	0.0892307	0.192993	-0.0128768	0.0236705	0.587935	0.587935	0.770878	0.403236	0.0594469	0.192993	-0.436934	0.26283	0.100294	0.192993	0.348867	0.370415	0.349081	0.418897
1-methylhistamine	Amino Acid	Histidine Metabolism	C05127	HMDB00898	0.912282	0.490482	0.735723	0.262133	0.39329	0.506978	0.608373	-0.0125509	0.0138524	0.3676	0.5514	0.00418019	0.0249197	0.867201	0.867201	0.568029	0.424516	0.184621	0.467025	-0.345188	0.2767	0.215803	0.467025	0.468082	0.389963	0.233512	0.467025
1-methylhistidine	Amino Acid	Histidine Metabolism	C01152	HMDB00001	0.79204	0.578797	0.789188	0.325036	0.368087	0.379827	0.803948	0.0141484	0.0129647	0.278375	0.803948	-0.00418928	0.0233228	0.857898	0.857898	0.319107	0.397312	0.424231	0.803948	-0.107587	0.258968	0.678915	0.814698	-0.226859	0.364973	0.535965	0.803948
1-methylnicotinamide	Cofactors and Vitamins	Nicotinate and Nicotinamide Metabolism	C02918	HMDB00699	3.60505	0.00321982	0.109457	0.291924	0.203773	0.155823	0.273015	-0.0227872	0.00717727	0.00212003	0.0127202	0.00807719	0.0129115	0.533348	0.533348	0.257607	0.219952	0.244954	0.293945	-0.192991	0.143365	0.18201	0.273015	-0.35351	0.202049	0.0839706	0.251912
2'-deoxycytidine	Nucleotide	Pyrimidine Metabolism, Cytidine containing	C00881	HMDB00014	1.19852	0.315592	0.5992	-0.5427	0.437396	0.218279	0.654837	-0.00450987	0.0154059	0.770472	0.961185	-0.0401719	0.0277143	0.151059	0.654837	-0.0230479	0.472123	0.961185	0.961185	-0.021841	0.307731	0.943593	0.961185	-0.359845	0.433695	0.409137	0.818273
2'-O-methylcytidine	Nucleotide	Pyrimidine Metabolism, Cytidine containing			1.46192	0.201752	0.51337	0.170231	0.360225	0.637792	0.765351	-0.0179751	0.0126878	0.160399	0.481197	-0.00225269	0.0228246	0.921624	0.921624	0.434897	0.388826	0.266665	0.517513	-0.24073	0.253437	0.345009	0.517513	-0.565388	0.357178	0.117334	0.481197
2-aminoheptanoate	Lipid	Fatty Acid, Amino			0.936479	0.473652	0.721791	0.0212596	0.282401	0.940176	0.940176	0.00919168	0.00994668	0.358181	0.555309	0.0161239	0.0178935	0.370206	0.555309	0.522205	0.304822	0.0905114	0.543069	-0.0242043	0.198684	0.903341	0.940176	-0.359339	0.280012	0.203046	0.555309
2-hydroxyglutarate	Lipid	Fatty Acid, Dicarboxylate	C02630	HMDB0059655	1.26455	0.282986	0.575783	0.167869	0.322393	0.603998	0.677406	-0.0090965	0.0113553	0.425428	0.638142	0.0294656	0.0204275	0.153031	0.459094	0.145291	0.34799	0.677406	0.677406	0.215762	0.22682	0.344309	0.638142	-0.649372	0.319665	0.0454924	0.272954
2-methylbutyrylcarnitine (C5)	Amino Acid	Leucine, Isoleucine and Valine Metabolism		HMDB00378	0.927299	0.479996	0.728215	0.427142	0.435452	0.329555	0.494333	-0.0176357	0.0153374	0.253591	0.494333	0.0107959	0.0275912	0.696616	0.83594	0.561556	0.470026	0.235677	0.494333	-0.422008	0.306363	0.17216	0.494333	-0.0162982	0.431768	0.969982	0.969982
2-oxoarginine*	Amino Acid	Urea cycle; Arginine and Proline Metabolism	C03771	HMDB04225	0.314773	0.927559	0.955676	-0.268719	0.286208	0.350578	0.956586	-0.000815653	0.0100808	0.935712	0.956586	0.00359749	0.0181348	0.843248	0.956586	0.0971558	0.308932	0.753958	0.956586	-0.159439	0.201363	0.430791	0.956586	0.0154966	0.283787	0.956586	0.956586
2-piperidinone	Xenobiotics	Food Component/Plant		HMDB11749	1.43461	0.211631	0.51337	0.122945	0.325336	0.706491	0.748197	-0.0235154	0.0114589	0.0433852	0.260311	-0.0145158	0.020614	0.483344	0.748197	0.482598	0.351167	0.173148	0.519445	0.13931	0.228891	0.544472	0.748197	0.103908	0.322584	0.748197	0.748197
3-aminoisobutyrate	Nucleotide	Pyrimidine Metabolism, Thymine containing	C05145	HMDB03911	1.18877	0.320649	0.5992	0.387584	0.489756	0.431033	0.803747	-0.0224165	0.0172501	0.197459	0.592378	0.0125869	0.031032	0.686099	0.803747	-0.131799	0.528641	0.803747	0.803747	-0.113597	0.344569	0.742495	0.803747	-0.813945	0.485613	0.0975709	0.585425
3-methoxytyrosine	Amino Acid	Tyrosine Metabolism		HMDB01434	0.609173	0.722278	0.858908	0.270118	0.35994	0.455156	0.97855	0.0046439	0.0126778	0.715094	0.97855	-0.000723948	0.0228066	0.974755	0.97855	0.513722	0.388518	0.189803	0.97855	0.09638	0.253237	0.704502	0.97855	0.00962528	0.356895	0.97855	0.97855
3-methylcytidine	Nucleotide	Pyrimidine Metabolism, Cytidine containing			3.20057	0.007176	0.135039	0.179278	0.29711	0.547925	0.65751	-0.0207447	0.0104648	0.0508324	0.152497	-0.00222432	0.0188255	0.906238	0.906238	0.27342	0.3207	0.39641	0.594615	-0.289545	0.209033	0.169805	0.33961	-0.773693	0.294597	0.0103195	0.0619172
3-ureidopropionate	Nucleotide	Pyrimidine Metabolism, Uracil containing	C02642	HMDB00026	0.585101	0.741236	0.86524	-0.154036	0.407733	0.706577	0.960327	-0.014844	0.0143611	0.304386	0.960327	-0.0209057	0.0258348	0.420767	0.960327	0.0219601	0.440105	0.960327	0.960327	-0.101612	0.286861	0.724095	0.960327	-0.0641075	0.404283	0.874402	0.960327
4-guanidinobutanoate	Amino Acid	Guanidino and Acetamido Metabolism	C01035	HMDB03464	0.450969	0.842294	0.912853	-0.324128	0.296917	0.278225	0.946663	0.000701792	0.010458	0.946663	0.946663	-0.00485933	0.0188133	0.796836	0.946663	-0.208921	0.320491	0.516326	0.946663	-0.0814524	0.208896	0.697621	0.946663	-0.0924363	0.294405	0.754346	0.946663
4-hydroxyglutamate	Amino Acid	Glutamate Metabolism	C03079	HMDB01344	3.11707	0.00846757	0.139901	0.494633	0.375163	0.191069	0.382139	-0.00849127	0.0132139	0.522299	0.522299	0.0240387	0.0237711	0.314905	0.472358	1.45441	0.40495	0.000562244	0.00337346	0.210504	0.263947	0.427478	0.512974	-0.519415	0.371989	0.166434	0.382139
4-imidazoleacetate	Amino Acid	Histidine Metabolism	C02835	HMDB02024	1.85259	0.099177	0.383325	-0.113963	0.255519	0.656783	0.78814	0.00836876	0.00899984	0.355197	0.710394	-0.0185313	0.0161902	0.255745	0.710394	-0.0446179	0.275806	0.871888	0.871888	-0.0837904	0.179771	0.642398	0.78814	0.695697	0.253357	0.00743216	0.044593
5-(galactosylhydroxy)-L-lysine	Amino Acid	Lysine Metabolism			6.02835	3.0045e-05	0.0186579	0.66973	0.217506	0.00283411	0.00850233	-0.0288212	0.00766098	0.000317369	0.00190421	0.0160837	0.0137817	0.246619	0.270194	0.493346	0.234776	0.0387184	0.0580776	-0.376181	0.153027	0.0160938	0.0321875	-0.239435	0.215666	0.270194	0.270194
5-hydroxylysine	Amino Acid	Lysine Metabolism	C16741	HMDB00450	3.69603	0.00268945	0.104384	0.379009	0.304974	0.217543	0.261051	-0.0311296	0.0107418	0.00482952	0.0289771	0.0295313	0.0193238	0.13035	0.260701	0.860409	0.329188	0.0106749	0.0320248	-0.204953	0.214565	0.342319	0.342319	-0.41384	0.302394	0.174925	0.261051
5-methylthioadenosine (MTA)	Amino Acid	Polyamine Metabolism	C00170	HMDB01173	0.990253	0.437531	0.691365	-0.0861243	0.524677	0.870024	0.882223	0.0206592	0.0184801	0.266908	0.736523	0.0619636	0.0332446	0.0659634	0.395781	0.324199	0.566335	0.568602	0.852903	-0.0548614	0.369138	0.882223	0.882223	-0.470705	0.520238	0.368262	0.736523
7-methylguanine	Nucleotide	Purine Metabolism, Guanine containing	C02242	HMDB00897	1.67511	0.137679	0.447713	0.0048006	0.279925	0.986359	0.986359	-0.0101015	0.00985949	0.308627	0.526746	0.0137955	0.0177367	0.438955	0.526746	0.349346	0.30215	0.250998	0.526746	-0.181024	0.196942	0.360734	0.526746	-0.595033	0.277557	0.035046	0.210276
acetylcarnitine (C2)	Lipid	Fatty Acid Metabolism (Acyl Carnitine, Short Chain)	C02571	HMDB00201	0.515357	0.795089	0.892857	0.102469	0.236648	0.666166	0.922963	-0.00122709	0.00833518	0.883326	0.922963	-0.00145451	0.0149945	0.922963	0.922963	0.24217	0.255437	0.345917	0.890939	-0.209884	0.166494	0.21107	0.890939	0.179911	0.234646	0.44547	0.890939
adenine	Nucleotide	Purine Metabolism, Adenine containing	C00147	HMDB00034	0.359271	0.902479	0.949187	-0.109252	0.414919	0.792982	0.792982	0.0093443	0.0146142	0.524368	0.792982	0.0148125	0.0262902	0.574704	0.792982	0.176848	0.447863	0.693976	0.792982	-0.127606	0.291917	0.663181	0.792982	0.309515	0.411409	0.454034	0.792982
adenosine	Nucleotide	Purine Metabolism, Adenine containing	C00212	HMDB00050	0.500233	0.806447	0.892928	0.0227219	0.271823	0.933588	0.988282	0.013408	0.00957413	0.1652	0.988282	-0.00687809	0.0172233	0.690688	0.988282	0.139008	0.293405	0.636934	0.988282	0.00281742	0.191242	0.988282	0.988282	-0.0182566	0.269524	0.946162	0.988282
AMP	Nucleotide	Purine Metabolism, Adenine containing	C00020	HMDB00045	1.44549	0.207646	0.51337	1.17654	0.726408	0.10919	0.327569	0.00684178	0.0255854	0.789834	0.85583	0.0140563	0.0460267	0.760849	0.85583	1.43173	0.784082	0.0715361	0.327569	-0.250307	0.511066	0.625617	0.85583	-0.131279	0.720262	0.85583	0.85583
alanine	Amino Acid	Alanine and Aspartate Metabolism	C00041	HMDB00161	1.3658	0.238403	0.545522	0.00922226	0.209791	0.965045	0.965045	-0.00586285	0.00738924	0.429845	0.644768	0.011605	0.0132928	0.385229	0.644768	0.416491	0.226448	0.0695446	0.208634	-0.274486	0.147599	0.0665628	0.208634	-0.0263157	0.208016	0.899643	0.965045
alanylleucine	Peptide	Dipeptide		HMDB28691	5.13665	0.000161977	0.050294	0.0651395	0.378742	0.863875	0.863875	0.0125111	0.01334	0.351104	0.526656	0.0285504	0.0239979	0.237637	0.475274	1.27882	0.408813	0.00244478	0.00733433	-1.13447	0.266465	5.52607e-05	0.000331564	-0.086425	0.375538	0.818566	0.863875
alpha-hydroxymetoprolol	Xenobiotics	Drug - Cardiovascular		HMDB60994	0.945772	0.467281	0.718271	0.106136	0.407705	0.795273	0.954327	0.0225799	0.0143601	0.119756	0.512336	0.000979907	0.025833	0.969835	0.969835	0.183574	0.440076	0.677679	0.954327	0.328026	0.286842	0.256168	0.512336	-0.484438	0.404256	0.234277	0.512336
anserine	Amino Acid	Histidine Metabolism	C01262	HMDB00194	1.55869	0.169939	0.482099	0.214902	0.526256	0.684086	0.684086	-0.0322659	0.0185357	0.0855259	0.335624	0.0408808	0.0333447	0.223749	0.335624	0.712161	0.568039	0.213551	0.335624	-0.45693	0.370249	0.220728	0.335624	-0.44593	0.521804	0.395297	0.474356
arginine	Amino Acid	Urea cycle; Arginine and Proline Metabolism	C00062	HMDB00517	0.707256	0.64464	0.816983	0.0086881	0.139659	0.950549	0.950549	-0.0038158	0.00491906	0.440175	0.52821	0.00885596	0.00884911	0.319916	0.52821	0.133588	0.150748	0.37815	0.52821	-0.0879498	0.0982577	0.373389	0.52821	0.144176	0.138478	0.300905	0.52821
argininosuccinate	Amino Acid	Urea cycle; Arginine and Proline Metabolism	C03406	HMDB00052	1.30298	0.265313	0.560476	-0.00722602	0.389113	0.985229	0.985229	-0.00480696	0.0137053	0.726696	0.944712	0.00667574	0.024655	0.78726	0.944712	0.660357	0.420007	0.119791	0.359372	-0.548811	0.273761	0.0483353	0.290012	-0.33382	0.385821	0.389473	0.778946
ascorbate (Vitamin C)	Cofactors and Vitamins	Ascorbate and Aldarate Metabolism	C00072	HMDB00044	0.534353	0.780634	0.891129	-0.042596	1.0748	0.968484	0.968484	-0.0486809	0.0378564	0.20213	0.968484	-0.0105983	0.0681015	0.876716	0.968484	1.00391	1.16013	0.389407	0.968484	-0.133042	0.756178	0.86078	0.968484	0.51822	1.06571	0.62809	0.968484
asparagine	Amino Acid	Alanine and Aspartate Metabolism	C00152	HMDB00168	0.879739	0.513651	0.750535	0.0733591	0.197991	0.711965	0.788832	-0.00676063	0.00697362	0.335203	0.670405	0.00744686	0.0125451	0.55443	0.788832	0.282159	0.213711	0.19046	0.57138	-0.2071	0.139297	0.140963	0.57138	0.0527533	0.196316	0.788832	0.788832
aspartate	Amino Acid	Alanine and Aspartate Metabolism	C00049	HMDB00191	1.98153	0.0778072	0.360584	0.152044	0.23178	0.513692	0.770538	-0.0113113	0.00816371	0.169685	0.398404	0.00526432	0.014686	0.720933	0.86512	0.702294	0.250182	0.00625981	0.0375588	-0.211078	0.163069	0.199202	0.398404	-0.00734164	0.229819	0.974594	0.974594
betaine	Amino Acid	Glycine, Serine and Threonine Metabolism	C00719	HMDB00043	1.19712	0.316317	0.5992	-0.00490868	0.246367	0.984153	0.984153	0.0067766	0.0086775	0.437114	0.984153	0.00311821	0.0156103	0.842174	0.984153	0.638573	0.265928	0.0186272	0.111763	0.0243295	0.173332	0.888721	0.984153	0.0129157	0.244283	0.957964	0.984153
betaine aldehyde	Amino Acid	Glycine, Serine and Threonine Metabolism	C00576	HMDB01252	1.16777	0.331762	0.607701	-0.329101	0.552107	0.552783	0.663339	-0.0147408	0.0194462	0.450635	0.663339	0.00742304	0.0349827	0.83249	0.83249	0.929427	0.595943	0.122756	0.470015	-0.555317	0.388436	0.156672	0.470015	0.645743	0.547436	0.241621	0.483243
butyrylcarnitine (C4)	Lipid	Fatty Acid Metabolism (also BCAA Metabolism)	C02862	HMDB02013	0.380236	0.889637	0.944477	0.0865341	0.423848	0.838738	0.895454	-0.00196789	0.0149287	0.895454	0.895454	0.0134882	0.0268559	0.616859	0.895454	0.384063	0.457501	0.40367	0.895454	-0.262151	0.2982	0.381941	0.895454	0.268323	0.420262	0.524972	0.895454
caffeine	Xenobiotics	Xanthine Metabolism	C07481	HMDB01847	1.66742	0.139625	0.451598	-0.410224	0.423059	0.335101	0.502652	0.00291138	0.0149009	0.845583	0.845583	0.0316239	0.0268059	0.241558	0.483117	-0.641399	0.456648	0.163969	0.483117	-0.482916	0.297644	0.108591	0.483117	-0.332729	0.419479	0.429982	0.515978
carnitine	Lipid	Carnitine Metabolism	C00318	HMDB00062	0.531046	0.783165	0.892377	0.00324956	0.256898	0.989939	0.989939	0.00287793	0.00904842	0.751259	0.9717	0.00820378	0.0162776	0.615635	0.9717	0.282322	0.277295	0.311648	0.9717	-0.0436555	0.180741	0.80975	0.9717	0.248883	0.254725	0.331444	0.9717
carnosine	Amino Acid	Histidine Metabolism	C00386	HMDB00033	0.700788	0.649738	0.816994	0.0621357	0.456912	0.892166	0.892166	0.00576841	0.0160933	0.72095	0.865139	0.0134399	0.0289509	0.643727	0.865139	0.908941	0.493189	0.0689893	0.413936	-0.189785	0.321462	0.556578	0.865139	-0.194735	0.453046	0.668458	0.865139
choline	Lipid	Phospholipid Metabolism	C00114	HMDB00097	2.75934	0.0171807	0.205177	0.105753	0.138839	0.448453	0.538144	-0.0096328	0.00489017	0.0522757	0.104749	0.00388123	0.00879713	0.660249	0.660249	0.295077	0.149862	0.0523745	0.104749	-0.200098	0.0976806	0.0437506	0.104749	-0.190228	0.137664	0.170826	0.256239
phosphocholine	Lipid	Phospholipid Metabolism	C00588	HMDB01565	2.04021	0.0696012	0.347066	0.157855	0.269748	0.560043	0.714973	0.00164981	0.00950103	0.862577	0.862577	0.00910206	0.0170918	0.595811	0.714973	0.798216	0.291165	0.00752504	0.0451502	-0.278375	0.189782	0.146298	0.438894	0.245727	0.267466	0.360968	0.714973
citrulline	Amino Acid	Urea cycle; Arginine and Proline Metabolism	C00327	HMDB00904	0.805319	0.568707	0.785548	-0.118427	0.286811	0.680764	0.680764	0.0169376	0.010102	0.0974647	0.584788	-0.00960814	0.0181729	0.598455	0.680764	0.371405	0.309582	0.233755	0.680764	-0.129914	0.201786	0.521512	0.680764	-0.133367	0.284384	0.640353	0.680764
cotinine	Xenobiotics	Tobacco Metabolite		HMDB01046	0.909783	0.49224	0.736581	0.296828	0.501323	0.55544	0.661432	-0.0263393	0.0176575	0.139669	0.661432	-0.0216112	0.0317649	0.498223	0.661432	0.503498	0.541127	0.354897	0.661432	-0.299397	0.352707	0.398464	0.661432	-0.218493	0.497082	0.661432	0.661432
creatine	Amino Acid	Creatine Metabolism	C00300	HMDB00064	0.503499	0.804006	0.892928	0.120074	0.234659	0.610256	0.84696	-0.00127157	0.00826513	0.878112	0.878112	-0.00563273	0.0148685	0.7058	0.84696	0.117331	0.25329	0.644443	0.84696	-0.264115	0.165095	0.113542	0.681252	0.102128	0.232674	0.661878	0.84696
creatinine	Amino Acid	Creatine Metabolism	C00791	HMDB00562	0.597961	0.731123	0.858908	0.246172	0.226953	0.28128	0.721299	-0.00124247	0.00799371	0.876868	0.876868	-0.0072503	0.0143802	0.6155	0.876868	0.238386	0.244972	0.333394	0.721299	-0.146794	0.159673	0.360649	0.721299	-0.0576619	0.225033	0.798417	0.876868
cystathionine	Amino Acid	Methionine, Cysteine, SAM and Taurine Metabolism	C02291	HMDB00099	1.99858	0.0753328	0.353804	0.947481	0.785728	0.231381	0.462762	-0.0115336	0.0276748	0.677961	0.813553	0.00761916	0.0497854	0.878747	0.878747	1.06891	0.848112	0.211165	0.462762	-0.3538	0.552801	0.52397	0.785956	-1.98611	0.779081	0.0126806	0.0760835
cysteine	Amino Acid	Methionine, Cysteine, SAM and Taurine Metabolism	C00097	HMDB00574	0.819741	0.557832	0.777912	0.0838686	0.411162	0.838881	0.838881	-0.00654585	0.0144819	0.652475	0.78297	0.0159213	0.0260521	0.542823	0.78297	0.831734	0.443807	0.0645237	0.387142	-0.216098	0.289274	0.457205	0.78297	-0.261578	0.407684	0.522932	0.78297
cysteine sulfinic acid	Amino Acid	Methionine, Cysteine, SAM and Taurine Metabolism	C00606	HMDB00996	0.926055	0.480859	0.728215	0.199531	0.3827	0.603527	0.792211	-0.00929397	0.0134794	0.492483	0.792211	0.0079701	0.0242487	0.743244	0.792211	0.715079	0.413085	0.0872474	0.523485	-0.0711659	0.26925	0.792211	0.792211	-0.472733	0.379463	0.216431	0.649292
cysteine-glutathione disulfide	Amino Acid	Glutathione Metabolism		HMDB00656	0.363459	0.899962	0.949187	0.292587	0.406796	0.474058	0.948115	-0.0166847	0.0143281	0.247651	0.948115	-0.0219793	0.0257754	0.396327	0.948115	-0.0235456	0.439094	0.957367	0.968333	-0.0113973	0.286202	0.968333	0.968333	0.0954943	0.403354	0.813448	0.968333
cysteinylglycine	Amino Acid	Glutathione Metabolism	C01419	HMDB00078	1.75228	0.119494	0.419433	0.348769	0.511785	0.497514	0.597017	-0.00318998	0.018026	0.859977	0.859977	0.0274111	0.0324278	0.400435	0.597017	0.968991	0.552419	0.0831979	0.249594	-0.772057	0.360067	0.0350147	0.210088	-0.43637	0.507455	0.392372	0.597017
cystine	Amino Acid	Methionine, Cysteine, SAM and Taurine Metabolism	C00491	HMDB00192	0.492286	0.812356	0.897055	-0.143749	0.747002	0.847884	0.886101	-0.0329522	0.0263108	0.214021	0.886101	0.0145893	0.0473316	0.758695	0.886101	-0.59472	0.806312	0.462901	0.886101	0.084922	0.525555	0.872035	0.886101	0.106429	0.740682	0.886101	0.886101
cytidine	Nucleotide	Pyrimidine Metabolism, Cytidine containing	C00475	HMDB00089	1.24544	0.292131	0.583322	-0.150625	0.255528	0.557188	0.817024	-0.0138189	0.00900016	0.128581	0.771488	-0.0152911	0.0161908	0.347757	0.817024	-0.0617325	0.275816	0.823463	0.823463	0.105923	0.179777	0.557375	0.817024	-0.104586	0.253366	0.680853	0.817024
CDP-choline	Lipid	Phospholipid Metabolism	C00307	HMDB01413	0.697235	0.652543	0.816994	0.268223	0.563005	0.635062	0.817277	-0.00222872	0.0198301	0.910792	0.910792	0.0250376	0.0356732	0.484777	0.817277	0.588235	0.607706	0.335946	0.817277	-0.163392	0.396103	0.681065	0.817277	-0.805541	0.558242	0.152878	0.817277
CMP	Nucleotide	Pyrimidine Metabolism, Cytidine containing	C00055	HMDB00095	1.1681	0.331583	0.607701	0.268391	0.362923	0.461726	0.923453	-0.00477153	0.0127828	0.709918	0.944283	0.000360069	0.0229956	0.987546	0.987546	0.818905	0.391738	0.0397141	0.238284	-0.337388	0.255336	0.190105	0.570314	-0.0976036	0.359853	0.786903	0.944283
cytosine	Nucleotide	Pyrimidine Metabolism, Cytidine containing	C00380	HMDB00630	2.25462	0.0461137	0.308609	0.123674	0.236645	0.602669	0.697994	0.0055112	0.00833508	0.510357	0.697994	0.00583895	0.0149943	0.697994	0.697994	0.834175	0.255434	0.0016016	0.00960958	-0.17632	0.166492	0.292734	0.697994	-0.130844	0.234643	0.578634	0.697994
deoxycarnitine	Lipid	Carnitine Metabolism	C01181	HMDB01161	1.47922	0.195705	0.510642	0.326506	0.30781	0.29196	0.629832	0.00231311	0.0108416	0.831587	0.994357	-0.00013836	0.0195035	0.994357	0.994357	0.783215	0.332249	0.0208208	0.124925	-0.218993	0.21656	0.314916	0.629832	-0.0522121	0.305205	0.864594	0.994357
dihydrobiopterin	Cofactors and Vitamins	Tetrahydrobiopterin Metabolism	C00268	HMDB00038	1.33608	0.250834	0.554334	0.426522	0.398599	0.287774	0.575548	-0.0288394	0.0140394	0.0431834	0.2591	-0.0039654	0.0252561	0.875629	0.875629	0.703318	0.430247	0.105996	0.317987	-0.0624532	0.280435	0.824329	0.875629	-0.0833421	0.395227	0.833517	0.875629
dihydroxyacetone phosphate (DHAP)	Carbohydrate	Glycolysis, Gluconeogenesis, and Pyruvate Metabolism	C00111	HMDB01473	0.440676	0.84952	0.914302	-0.457196	0.421413	0.281179	0.826827	0.011372	0.0148429	0.445812	0.826827	-0.0058605	0.0267016	0.826827	0.826827	-0.143525	0.454872	0.753172	0.826827	-0.13067	0.296486	0.660582	0.826827	-0.372845	0.417848	0.374876	0.826827
dimethylarginine (ADMA + SDMA)	Amino Acid	Urea cycle; Arginine and Proline Metabolism	C03626	HMDB01539	2.15785	0.0555721	0.333163	0.392567	0.355605	0.272888	0.339408	-0.0201241	0.0125251	0.112011	0.224022	-0.010205	0.0225319	0.651823	0.651823	0.729299	0.383839	0.06099	0.224022	-0.441681	0.250187	0.0812651	0.224022	-0.381209	0.352597	0.28284	0.339408
dimethylglycine	Amino Acid	Glycine, Serine and Threonine Metabolism	C01026	HMDB00092	0.949962	0.464426	0.715654	0.119595	0.231923	0.607491	0.728989	-0.00694647	0.00816876	0.397627	0.693494	-0.00101807	0.0146951	0.944938	0.944938	0.391488	0.250337	0.121754	0.693494	-0.120505	0.16317	0.462329	0.693494	-0.253106	0.229961	0.27431	0.693494
ergothioneine	Xenobiotics	Food Component/Plant	C05570	HMDB03045	0.549115	0.769278	0.881405	0.106624	0.439147	0.808776	0.822864	0.00711844	0.0154676	0.646594	0.822864	0.0208749	0.0278253	0.455299	0.822864	0.401825	0.474014	0.399099	0.822864	-0.32594	0.308963	0.294585	0.822864	0.0977937	0.435432	0.822864	0.822864
gamma-carboxyglutamate	Amino Acid	Glutamate Metabolism		HMDB41900	1.263	0.283719	0.575783	0.401044	0.389662	0.306444	0.612889	-0.0282935	0.0137246	0.0424614	0.254768	0.00707378	0.0246898	0.775222	0.792709	0.625329	0.4206	0.140962	0.422887	-0.218585	0.274148	0.427592	0.641388	0.10187	0.386366	0.792709	0.792709
gamma-glutamyl-alpha-lysine	Peptide	Gamma-glutamyl Amino Acid			1.25893	0.285654	0.577822	0.106119	0.298603	0.723226	0.723226	-0.0139976	0.0105174	0.186956	0.560868	0.0118282	0.0189201	0.53362	0.640345	0.33941	0.322311	0.29545	0.590899	-0.157017	0.210083	0.456982	0.640345	-0.45587	0.296077	0.127531	0.560868
gamma-glutamyl-epsilon-lysine	Peptide	Gamma-glutamyl Amino Acid		HMDB03869	4.2302	0.000939234	0.072908	0.00874196	0.298609	0.976717	0.976717	-0.0299837	0.0105176	0.00552966	0.033178	0.00735628	0.0189205	0.698445	0.838134	0.655015	0.322318	0.0454107	0.0989754	-0.372458	0.210087	0.0800095	0.120014	-0.590467	0.296083	0.0494877	0.0989754
gamma-glutamylcysteine	Peptide	Gamma-glutamyl Amino Acid	C00669	HMDB01049	1.32694	0.254762	0.555788	0.475196	0.740353	0.522782	0.672228	-0.0350558	0.0260766	0.182592	0.547776	0.0274414	0.0469103	0.56019	0.672228	1.72964	0.799134	0.0333791	0.200275	-0.0312888	0.520877	0.952248	0.952248	-0.65074	0.734089	0.377994	0.672228
gamma-glutamylglutamate	Peptide	Gamma-glutamyl Amino Acid	C05282	HMDB11737	1.2769	0.277203	0.57001	-0.0599878	0.327978	0.855332	0.855332	-0.0132958	0.011552	0.253137	0.379706	0.02898	0.0207813	0.166973	0.379706	0.45926	0.354018	0.198218	0.379706	-0.276184	0.230749	0.234836	0.379706	-0.277049	0.325203	0.396767	0.47612
gamma-glutamylglutamine	Peptide	Gamma-glutamyl Amino Acid	C05283	HMDB11738	0.760993	0.602652	0.79458	-0.0822435	0.356958	0.818361	0.818361	-0.0141945	0.0125727	0.262235	0.786706	0.0362777	0.0226176	0.112615	0.675693	-0.129713	0.385299	0.737248	0.818361	0.162699	0.251139	0.518918	0.818361	0.104165	0.353938	0.76928	0.818361
gamma-glutamylglycine	Peptide	Gamma-glutamyl Amino Acid		HMDB11667	0.966001	0.453597	0.705974	0.288835	0.468532	0.539314	0.721888	-0.0121756	0.0165026	0.462769	0.721888	0.0155619	0.0296872	0.601573	0.721888	0.500118	0.505732	0.325658	0.721888	-0.0328344	0.329637	0.920902	0.920902	-0.824765	0.464568	0.0795986	0.477592
gamma-glutamylhistidine	Peptide	Gamma-glutamyl Amino Acid			1.60314	0.156892	0.47079	0.177929	0.327876	0.588845	0.679162	-0.00952037	0.0115484	0.412139	0.618209	0.00862377	0.0207749	0.679162	0.679162	0.51019	0.353908	0.153273	0.342102	-0.415947	0.230678	0.0750829	0.342102	-0.448993	0.325102	0.171051	0.342102
gamma-glutamylisoleucine*	Peptide	Gamma-glutamyl Amino Acid		HMDB11170	1.53072	0.178642	0.484193	0.198896	0.377821	0.600029	0.900044	-0.010485	0.0133076	0.433056	0.866112	-0.000591905	0.0239395	0.980335	0.980335	0.712093	0.407819	0.0845849	0.253755	0.0336726	0.265817	0.899511	0.980335	-0.806482	0.374625	0.0343119	0.205871
gamma-glutamylleucine	Peptide	Gamma-glutamyl Amino Acid		HMDB11171	1.3029	0.265346	0.560476	0.18795	0.323855	0.563289	0.675946	-0.0112388	0.0114068	0.327424	0.654848	0.0127146	0.0205201	0.53725	0.675946	0.4665	0.349568	0.185778	0.557333	-0.0425679	0.227849	0.852265	0.852265	-0.623602	0.321115	0.0556145	0.333687
gamma-glutamylmethionine	Peptide	Gamma-glutamyl Amino Acid		HMDB29155	1.85814	0.098153	0.383325	-0.0107294	0.298772	0.971441	0.971441	-0.0156821	0.0105233	0.140049	0.249266	0.0264497	0.0189308	0.166177	0.249266	-0.0235619	0.322494	0.941937	0.971441	0.363702	0.210202	0.0873942	0.249266	-0.61521	0.296244	0.0409994	0.245996
gamma-glutamylphenylalanine	Peptide	Gamma-glutamyl Amino Acid		HMDB00594	1.04905	0.400162	0.657459	0.0518277	0.350166	0.882704	0.882704	-0.006663	0.0123335	0.590517	0.840301	0.0102478	0.0221873	0.645408	0.840301	0.593422	0.377968	0.120306	0.360919	-0.0951813	0.24636	0.700251	0.840301	-0.604662	0.347204	0.085389	0.360919
gamma-glutamylthreonine	Peptide	Gamma-glutamyl Amino Acid		HMDB29159	2.0217	0.0720957	0.347066	0.168507	0.259577	0.518073	0.621687	-0.00943057	0.0091428	0.305388	0.458082	0.00521993	0.0164474	0.751778	0.751778	0.60714	0.280187	0.0331795	0.17022	-0.194391	0.182626	0.290302	0.458082	-0.497499	0.257381	0.0567398	0.17022
gamma-glutamyltryptophan	Peptide	Gamma-glutamyl Amino Acid		HMDB29160	0.771513	0.59453	0.792468	-0.169612	0.414815	0.683702	0.823907	-0.0187286	0.0146106	0.203551	0.823907	-0.00172831	0.0262836	0.947734	0.947734	0.439545	0.44775	0.329183	0.823907	0.11818	0.291844	0.686589	0.823907	-0.220161	0.411306	0.593928	0.823907
gamma-glutamyltyrosine	Peptide	Gamma-glutamyl Amino Acid		HMDB11741	0.485049	0.817697	0.897055	0.105421	0.428335	0.806213	0.905617	-0.00921558	0.0150868	0.543017	0.905617	0.00756909	0.0271402	0.781041	0.905617	0.345455	0.462344	0.457117	0.905617	-0.0358437	0.301356	0.905617	0.905617	-0.523658	0.424711	0.221152	0.905617
gamma-glutamylvaline	Peptide	Gamma-glutamyl Amino Acid		HMDB11172	3.18367	0.00742055	0.135534	0.149165	0.30281	0.623627	0.93544	-0.000401724	0.0106655	0.970047	0.970047	0.000850638	0.0191867	0.964747	0.970047	0.704941	0.326852	0.0339892	0.101968	-0.353272	0.213043	0.101141	0.202282	-0.929631	0.300248	0.00269225	0.0161535
glutamate	Amino Acid	Glutamate Metabolism	C00025	HMDB00148	1.72816	0.124924	0.429998	0.149345	0.23689	0.53018	0.53018	-0.0105285	0.0083437	0.210624	0.421247	0.00991165	0.0150098	0.510907	0.53018	0.462012	0.255698	0.0744972	0.29412	-0.278952	0.166665	0.0980401	0.29412	-0.249408	0.234886	0.29147	0.437205
glutamate, gamma-methyl ester	Amino Acid	Glutamate Metabolism		HMDB61715	1.63847	0.147176	0.461597	-0.254391	0.426452	0.552485	0.569852	0.0117618	0.0150204	0.435879	0.569852	0.0201952	0.0270209	0.45699	0.569852	0.973482	0.460311	0.0375178	0.112553	-0.643534	0.300031	0.0349575	0.112553	-0.241273	0.422844	0.569852	0.569852
glutamine	Amino Acid	Glutamate Metabolism	C00064	HMDB00641	2.11736	0.0600623	0.343003	0.0232815	0.246393	0.924954	0.924954	-0.00460271	0.00867841	0.597311	0.768971	0.00731148	0.015612	0.640809	0.768971	0.265866	0.265956	0.320451	0.640902	-0.381461	0.17335	0.0306175	0.0918526	0.650792	0.244308	0.00931939	0.0559164
glutarylcarnitine (C5-DC)	Amino Acid	Lysine Metabolism		HMDB13130	2.46853	0.0304189	0.277796	0.785246	0.367319	0.0355493	0.106648	-0.00857351	0.0129376	0.509417	0.733686	0.010298	0.0232741	0.659331	0.733686	0.135359	0.396483	0.733686	0.733686	-0.472181	0.258428	0.0713639	0.142728	0.956609	0.364211	0.0103127	0.0618762
glutathione, oxidized (GSSG)	Amino Acid	Glutathione Metabolism	C00127	HMDB03337	0.525262	0.787576	0.89261	0.870744	0.784285	0.270181	0.665741	-0.021257	0.027624	0.443828	0.665741	-0.0386864	0.0496939	0.438546	0.665741	0.653176	0.846554	0.442614	0.665741	-0.0589387	0.551785	0.9152	0.9152	-0.296402	0.77765	0.704089	0.844906
glutathione, reduced (GSH)	Amino Acid	Glutathione Metabolism	C00051	HMDB00125	0.787765	0.58206	0.789213	0.570118	1.03669	0.583873	0.992881	0.000326794	0.0365141	0.992881	0.992881	-0.0193347	0.0656868	0.769246	0.992881	2.11027	1.119	0.0628988	0.377393	-0.146937	0.729366	0.840845	0.992881	-0.674047	1.02792	0.51385	0.992881
glycerol 3-phosphate	Lipid	Glycerolipid Metabolism	C00093	HMDB00126	0.523234	0.789119	0.89261	0.0568387	0.338597	0.867108	0.947786	0.000783429	0.011926	0.947786	0.947786	0.0242141	0.0214542	0.262382	0.947786	-0.105993	0.365481	0.772549	0.947786	-0.229473	0.238221	0.338275	0.947786	-0.0418749	0.335732	0.901049	0.947786
glycerophosphorylcholine (GPC)	Lipid	Phospholipid Metabolism	C00670	HMDB00086	1.70681	0.12992	0.440876	-0.239347	0.242878	0.327332	0.654663	-0.00365277	0.00855461	0.670516	0.670516	0.0111334	0.0153892	0.471486	0.670516	0.277709	0.262162	0.29261	0.654663	-0.451413	0.170877	0.00989637	0.0593782	0.13506	0.240823	0.576464	0.670516
glycerophosphoserine*	Lipid	Phospholipid Metabolism			1.55317	0.171626	0.482099	-0.363385	0.340996	0.289745	0.434617	0.00243703	0.0120105	0.839716	0.839716	0.0320478	0.0216062	0.141884	0.283768	0.837469	0.36807	0.0255304	0.153182	-0.123762	0.239909	0.607348	0.728818	-0.621734	0.338111	0.0696029	0.208809
glycine	Amino Acid	Glycine, Serine and Threonine Metabolism	C00037	HMDB00123	1.3961	0.226276	0.537177	0.00607774	0.249775	0.980647	0.980647	-0.00600374	0.00879752	0.496911	0.940487	0.00772044	0.0158262	0.626991	0.940487	0.566183	0.269606	0.0388369	0.209273	-0.322956	0.175729	0.0697577	0.209273	-0.0430009	0.247661	0.862591	0.980647
glycylleucine	Peptide	Dipeptide	C02155	HMDB00759	2.77027	0.0168141	0.205177	0.190681	0.506191	0.707383	0.839564	0.00362112	0.017829	0.839564	0.839564	0.0221551	0.0320733	0.491688	0.737532	1.45431	0.546381	0.00937318	0.0281195	-1.00709	0.356132	0.00590296	0.0281195	-0.398518	0.501909	0.429513	0.737532
glycylvaline	Peptide	Dipeptide		HMDB28854	3.56452	0.00348874	0.109457	0.358612	0.382968	0.351849	0.422219	-0.0175931	0.0134888	0.195836	0.293754	0.0376149	0.0242656	0.125009	0.250017	1.09525	0.413374	0.0096887	0.0290661	-0.777912	0.269438	0.00498266	0.0290661	-0.234993	0.379728	0.537755	0.537755
guanidinoacetate	Amino Acid	Creatine Metabolism	C00581	HMDB00128	0.425631	0.859892	0.919093	0.0961493	0.315222	0.761133	0.968894	0.00229945	0.0111027	0.836446	0.968894	0.000781271	0.0199731	0.968894	0.968894	0.147253	0.34025	0.666326	0.968894	0.0621578	0.221775	0.779982	0.968894	-0.454677	0.312555	0.149614	0.897686
guanine	Nucleotide	Purine Metabolism, Guanine containing	C00242	HMDB00132	2.30625	0.0417255	0.308609	0.136896	0.273953	0.618636	0.732025	-0.0138049	0.00964913	0.156365	0.304663	-0.00596457	0.0173582	0.732025	0.732025	0.624714	0.295704	0.0377116	0.176009	-0.369624	0.19274	0.0586697	0.176009	-0.348541	0.271635	0.203109	0.304663
hexanoylcarnitine (C6)	Lipid	Fatty Acid Metabolism (Acyl Carnitine, Medium Chain)		HMDB00705	0.455161	0.839323	0.911587	0.163964	0.328071	0.618584	0.878354	0.00224945	0.0115553	0.84614	0.878354	0.0197075	0.0207873	0.345921	0.878354	-0.0543715	0.354119	0.878354	0.878354	-0.131648	0.230815	0.570012	0.878354	0.185486	0.325296	0.570115	0.878354
histamine	Amino Acid	Histidine Metabolism	C00388	HMDB00870	2.64192	0.021651	0.224088	0.290399	0.341717	0.397928	0.477514	-0.0128469	0.0120359	0.288971	0.433456	0.00505434	0.0216519	0.816011	0.816011	0.437344	0.368848	0.239206	0.433456	-0.292583	0.240415	0.227142	0.433456	1.15714	0.338826	0.000998628	0.00599177
histidine methyl ester	Amino Acid	Histidine Metabolism			2.20447	0.0508031	0.322884	0.352595	0.374099	0.34873	0.589452	-0.0113164	0.0131765	0.392968	0.589452	-0.006029	0.0237037	0.799871	0.879208	1.20683	0.403801	0.00370824	0.0222494	-0.425643	0.263198	0.109724	0.329172	0.0565505	0.370934	0.879208	0.879208
homoarginine	Amino Acid	Urea cycle; Arginine and Proline Metabolism	C01924	HMDB00670	1.54902	0.172902	0.482099	0.226202	0.306773	0.463034	0.555641	-0.0241305	0.0108051	0.0282909	0.169746	-0.00607374	0.0194378	0.755486	0.755486	0.362859	0.33113	0.276405	0.414607	-0.328995	0.215831	0.131325	0.387532	0.398593	0.304178	0.193766	0.387532
homocitrulline	Amino Acid	Urea cycle; Arginine and Proline Metabolism	C02427	HMDB00679	1.57957	0.163692	0.482099	0.659666	0.446919	0.143813	0.431438	0.0233769	0.0157413	0.141409	0.431438	-0.0272783	0.0283177	0.338266	0.642042	0.384269	0.482403	0.428028	0.642042	0.000275619	0.314431	0.999303	0.999303	0.0384981	0.443138	0.930984	0.999303
hydroxycotinine	Xenobiotics	Tobacco Metabolite		HMDB01390	0.502308	0.804897	0.892928	0.155894	0.32104	0.628568	0.683968	-0.0063664	0.0113076	0.574977	0.683968	-0.0105599	0.0203417	0.60509	0.683968	0.379862	0.346529	0.276244	0.683968	-0.182269	0.225868	0.422048	0.683968	-0.130043	0.318324	0.683968	0.683968
hypotaurine	Amino Acid	Methionine, Cysteine, SAM and Taurine Metabolism	C00519	HMDB00965	1.37996	0.232669	0.539555	0.140607	0.364342	0.700567	0.700567	-0.0107116	0.0128328	0.40634	0.487608	-0.0215759	0.0230855	0.352767	0.487608	0.466209	0.39327	0.239298	0.478596	-0.322778	0.256334	0.211571	0.478596	-0.503362	0.36126	0.167325	0.478596
imidazole lactate	Amino Acid	Histidine Metabolism	C05568	HMDB02320	0.490634	0.813578	0.897055	0.296047	0.344081	0.392108	0.702123	-0.00664301	0.0121192	0.585102	0.702123	0.00124744	0.0218017	0.954513	0.954513	0.248936	0.3714	0.504595	0.702123	-0.173169	0.242079	0.476454	0.702123	-0.256688	0.34117	0.454006	0.702123
imidazole propionate	Amino Acid	Histidine Metabolism		HMDB02271	3.36394	0.0051909	0.127823	0.570468	0.287979	0.0509923	0.139808	0.0220049	0.0101432	0.0329807	0.139808	-0.0335164	0.0182469	0.0699042	0.139808	0.3729	0.310844	0.233777	0.350666	0.0991237	0.202608	0.625995	0.680587	-0.117973	0.285543	0.680587	0.680587
inosine 5'-monophosphate (IMP)	Nucleotide	Purine Metabolism, (Hypo)Xanthine/Inosine containing	C00130	HMDB00175	1.57622	0.164682	0.482099	1.06615	0.561074	0.0609669	0.237716	-0.00313749	0.0197621	0.87425	0.908401	0.018003	0.0355508	0.61395	0.908401	1.0765	0.605622	0.0792385	0.237716	0.131174	0.394745	0.740521	0.908401	0.0642089	0.556327	0.908401	0.908401
isobutyrylcarnitine (C4)	Amino Acid	Leucine, Isoleucine and Valine Metabolism		HMDB00736	0.688269	0.659625	0.818467	-0.00204132	0.512694	0.996833	0.996833	0.0212621	0.018058	0.242471	0.660587	-0.00171032	0.0324854	0.958141	0.996833	0.442085	0.5534	0.426712	0.660587	-0.291721	0.360707	0.421029	0.660587	0.394154	0.508357	0.440391	0.660587
isoleucine	Amino Acid	Leucine, Isoleucine and Valine Metabolism	C00407	HMDB00172	0.604712	0.7258	0.858908	0.0719531	0.151957	0.637124	0.764549	-0.00566718	0.00535222	0.292816	0.764549	0.00749884	0.00962833	0.438349	0.764549	0.200787	0.164022	0.224447	0.764549	0.021186	0.10691	0.843411	0.843411	0.073708	0.150672	0.626025	0.764549
isovalerylcarnitine (C5)	Amino Acid	Leucine, Isoleucine and Valine Metabolism		HMDB00688	1.21688	0.306239	0.591496	0.302244	0.488542	0.537873	0.651651	-0.00923661	0.0172073	0.592889	0.651651	0.0173811	0.030955	0.57601	0.651651	0.894971	0.52733	0.0935033	0.28051	-0.155755	0.343715	0.651651	0.651651	-0.838437	0.484409	0.0872869	0.28051
kynurenine	Amino Acid	Tryptophan Metabolism	C00328	HMDB00684	3.02271	0.0102078	0.146786	-0.120045	0.315411	0.704497	0.792452	-0.0139686	0.0111094	0.212232	0.424465	0.0167709	0.0199851	0.403842	0.605764	0.799378	0.340454	0.021315	0.063945	-0.0585834	0.221908	0.792452	0.792452	-0.94827	0.312743	0.00326124	0.0195674
leucine	Amino Acid	Leucine, Isoleucine and Valine Metabolism			1.50696	0.186341	0.49452	0.0493035	0.14004	0.725702	0.934848	-0.00792523	0.00493246	0.112001	0.229834	0.00207373	0.00887321	0.815802	0.934848	0.28863	0.151159	0.0597439	0.229834	-0.157012	0.0985253	0.114917	0.229834	0.0113864	0.138855	0.934848	0.934848
leucylglutamine*	Peptide	Dipeptide		HMDB28927	3.7223	0.00255334	0.104384	0.28632	0.424549	0.501972	0.602366	0.00501793	0.0149534	0.738062	0.738062	0.031301	0.0269003	0.248006	0.372008	1.43917	0.458257	0.00235447	0.0141268	-0.834984	0.298693	0.00646926	0.0194078	-0.572661	0.420957	0.177484	0.354968
leucylglycine	Peptide	Dipeptide		HMDB28929	3.26981	0.00625575	0.133061	0.344076	0.339985	0.314536	0.571609	0.0019599	0.0119749	0.870401	0.870401	0.0189727	0.0215422	0.381073	0.571609	1.09728	0.366979	0.00369346	0.0221607	-0.652852	0.239197	0.00778228	0.0233468	-0.142678	0.337109	0.673242	0.80789
lidocaine	Xenobiotics	Drug - Analgesics, Anesthetics	D00358	HMDB14426	0.727833	0.628476	0.805811	-0.268578	0.681434	0.694516	0.758897	0.0361724	0.0240014	0.135676	0.758897	0.0132972	0.0431771	0.758897	0.758897	0.359635	0.735537	0.626204	0.758897	-0.294975	0.479424	0.540102	0.758897	0.464742	0.675669	0.493528	0.758897
lysine	Amino Acid	Lysine Metabolism	C00047	HMDB00182	1.78228	0.113043	0.405778	0.0391261	0.166348	0.814642	0.814642	-0.00959118	0.00585909	0.105515	0.21103	0.00739121	0.0105402	0.485161	0.582194	0.30599	0.179556	0.0921864	0.21103	-0.244399	0.117035	0.0399154	0.21103	0.129107	0.164941	0.436058	0.582194
malonylcarnitine	Lipid	Fatty Acid Synthesis		HMDB02095	0.885749	0.509328	0.747737	0.166472	0.388372	0.669322	0.803187	0.00862423	0.0136792	0.530166	0.803187	-0.0111878	0.0246081	0.650584	0.803187	-0.382488	0.419208	0.364262	0.803187	-0.0549378	0.27324	0.841155	0.841155	0.701176	0.385087	0.072326	0.433956
methionine	Amino Acid	Methionine, Cysteine, SAM and Taurine Metabolism	C00073	HMDB00696	0.789453	0.580771	0.789188	0.0597792	0.209875	0.776499	0.98413	-0.00886605	0.00739218	0.233876	0.493185	0.0026553	0.0132981	0.842235	0.98413	0.299911	0.226538	0.189264	0.493185	-0.172332	0.147658	0.246593	0.493185	0.00415224	0.208099	0.98413	0.98413
methionine sulfone	Amino Acid	Methionine, Cysteine, SAM and Taurine Metabolism			1.43987	0.209698	0.51337	0.476398	0.397705	0.234461	0.499147	0.0207149	0.0140079	0.143072	0.499147	-0.0203712	0.0251994	0.421228	0.571786	-0.30706	0.429281	0.476488	0.571786	-0.0851133	0.279806	0.761766	0.761766	0.457321	0.39434	0.249574	0.499147
methionine sulfoxide	Amino Acid	Methionine, Cysteine, SAM and Taurine Metabolism	C02989	HMDB02005	0.488079	0.815465	0.897055	-0.0558729	0.243462	0.819064	0.923768	-0.00795674	0.00857517	0.356226	0.923768	-0.00960896	0.0154262	0.535102	0.923768	0.194219	0.262792	0.462006	0.923768	-0.0667504	0.171288	0.697783	0.923768	-0.0231715	0.241402	0.923768	0.923768
metoprolol	Xenobiotics	Drug - Cardiovascular	D02358	HMDB01932	0.210435	0.972559	0.985251	0.0864968	0.60681	0.887005	0.887005	0.00675102	0.021373	0.752916	0.887005	0.0143547	0.0384487	0.709865	0.887005	0.350135	0.654988	0.594414	0.887005	0.330277	0.426922	0.441405	0.887005	-0.229995	0.601676	0.703271	0.887005
metoprolol acid metabolite*	Xenobiotics	Drug - Cardiovascular			0.924474	0.481959	0.728215	0.559335	0.587952	0.344268	0.516403	0.0201083	0.0207088	0.334437	0.516403	-0.00442073	0.0372539	0.905835	0.905835	0.234947	0.634633	0.712193	0.854631	0.50013	0.413655	0.230161	0.516403	-0.557397	0.582978	0.341856	0.516403
N-acetyl-1-methylhistidine*	Amino Acid	Histidine Metabolism			1.30778	0.263171	0.55969	0.504003	0.421635	0.235436	0.669521	0.0144104	0.0148508	0.334761	0.669521	-0.00876574	0.0267157	0.743673	0.778072	0.717619	0.455111	0.11874	0.669521	-0.0948516	0.296642	0.74998	0.778072	0.118218	0.418068	0.778072	0.778072
N-acetyl-aspartyl-glutamate (NAAG)	Amino Acid	Glutamate Metabolism	C12270	HMDB01067	1.24626	0.291736	0.583322	-0.472193	0.591508	0.427038	0.764872	0.00985717	0.020834	0.637394	0.764872	0.00273526	0.0374791	0.942001	0.942001	1.49167	0.638471	0.021947	0.131682	-0.220811	0.416157	0.597151	0.764872	0.435316	0.586503	0.460099	0.764872
N-acetylarginine	Amino Acid	Urea cycle; Arginine and Proline Metabolism	C02562	HMDB04620	0.726335	0.62965	0.805811	0.118174	0.276972	0.670757	0.796451	-0.0063504	0.00975547	0.516916	0.796451	-0.00454171	0.0175495	0.796451	0.796451	0.402744	0.298963	0.181693	0.648901	-0.0825396	0.194864	0.672999	0.796451	0.34223	0.274629	0.2163	0.648901
N-acetylasparagine	Amino Acid	Alanine and Aspartate Metabolism		HMDB06028	3.11154	0.00856074	0.139901	0.135097	0.310328	0.664475	0.79737	-0.000313291	0.0109303	0.977204	0.977204	-0.0122956	0.019663	0.533522	0.79737	-0.184605	0.334967	0.583071	0.79737	-0.261709	0.218332	0.234149	0.702447	1.28355	0.307702	7.55312e-05	0.000453187
N-acetylaspartate (NAA)	Amino Acid	Alanine and Aspartate Metabolism	C01042	HMDB00812	0.997503	0.432801	0.68739	-0.292428	0.404886	0.472223	0.860604	0.0117746	0.0142608	0.411421	0.860604	-0.00337451	0.0256544	0.895676	0.895676	0.88247	0.437033	0.0467707	0.280624	-0.103549	0.284859	0.71717	0.860604	0.226105	0.401461	0.574851	0.860604
N-acetylglucosamine/N-acetylgalactosamine	Carbohydrate	Aminosugar Metabolism			2.74019	0.017842	0.209054	0.0666624	0.290167	0.818875	0.818875	-0.0237186	0.0102202	0.0228161	0.136897	0.0141404	0.0183856	0.444069	0.532882	0.372165	0.313206	0.238209	0.357314	-0.258726	0.204148	0.208663	0.357314	-0.546821	0.287712	0.0609143	0.182743
N-acetylglucosaminylasparagine	Carbohydrate	Aminosugar Metabolism	C04540	HMDB00489	2.09266	0.0629706	0.343003	-0.129876	0.275108	0.638131	0.676007	-0.00406426	0.0096898	0.676007	0.676007	0.0319844	0.0174314	0.0701955	0.210586	0.721229	0.29695	0.0173635	0.104181	-0.313489	0.193553	0.109193	0.218386	-0.308562	0.27278	0.26132	0.391979
N-acetylglutamate	Amino Acid	Glutamate Metabolism	C00624	HMDB01138	1.61296	0.154133	0.468803	-0.0226787	0.312928	0.942404	0.942404	-0.00536991	0.0110219	0.62743	0.876252	-0.0113058	0.0198278	0.570121	0.876252	0.343882	0.337773	0.311669	0.876252	-0.0761846	0.220161	0.73021	0.876252	-0.76452	0.31028	0.0158579	0.0951476
N-acetylglutamine	Amino Acid	Glutamate Metabolism	C02716	HMDB06029	0.516391	0.794307	0.892857	0.052101	0.251129	0.836166	0.879192	-0.00402993	0.00884524	0.649894	0.879192	-0.00242618	0.0159121	0.879192	0.879192	0.15447	0.271068	0.570352	0.879192	-0.0719184	0.176683	0.685046	0.879192	0.381636	0.249005	0.129259	0.775557
N-acetylglycine	Amino Acid	Glycine, Serine and Threonine Metabolism		HMDB00532	2.19238	0.052	0.32292	-0.0154294	0.317852	0.961403	0.961403	-0.00060476	0.0111953	0.957053	0.961403	-0.0191465	0.0201398	0.344594	0.689188	-0.415282	0.343088	0.229637	0.688912	-0.15406	0.223626	0.492843	0.739264	1.0775	0.315163	0.000986876	0.00592125
N-acetylhistamine	Amino Acid	Histidine Metabolism	C05135	HMDB13253	1.10468	0.366929	0.631199	-0.165431	0.36455	0.65119	0.768421	-0.00868265	0.0128401	0.500832	0.768421	-0.00682404	0.0230986	0.768421	0.768421	-0.199488	0.393494	0.613556	0.768421	-0.34549	0.25648	0.181722	0.545166	0.768564	0.361466	0.0365274	0.219165
N-acetylhistidine	Amino Acid	Histidine Metabolism	C02997	HMDB32055	1.66217	0.140968	0.45358	-0.450402	0.2454	0.0701203	0.210361	0.00760432	0.00864346	0.381582	0.457899	0.00996966	0.0155491	0.52322	0.52322	0.642212	0.264884	0.0175554	0.105332	-0.220272	0.172652	0.205668	0.411336	-0.253767	0.243324	0.300089	0.450133
N-acetylisoleucine	Amino Acid	Leucine, Isoleucine and Valine Metabolism		HMDB61684	0.35784	0.903332	0.949187	-0.112946	0.557752	0.840032	0.920637	-0.00196337	0.0196451	0.920637	0.920637	0.0253073	0.0353403	0.475988	0.920637	0.44921	0.602036	0.457736	0.920637	-0.0782569	0.392408	0.842428	0.920637	0.462034	0.553033	0.405919	0.920637
N-acetylmethionine sulfoxide	Amino Acid	Methionine, Cysteine, SAM and Taurine Metabolism			2.02839	0.0711842	0.347066	0.0887427	0.315348	0.779112	0.86394	-0.0226696	0.0111071	0.0445082	0.267049	0.00343486	0.0199811	0.86394	0.86394	0.551533	0.340385	0.10905	0.272999	-0.333658	0.221864	0.1365	0.272999	-0.310296	0.31268	0.323969	0.485954
N-acetylputrescine	Amino Acid	Polyamine Metabolism	C02714	HMDB02064	1.15086	0.340924	0.613663	-0.0578421	0.335586	0.863583	0.957086	-0.019088	0.01182	0.110223	0.489611	-0.00114774	0.0212634	0.957086	0.957086	0.509719	0.362231	0.163204	0.489611	0.0611729	0.236103	0.796219	0.957086	-0.260142	0.332747	0.43661	0.873221
N-acetylserine	Amino Acid	Glycine, Serine and Threonine Metabolism		HMDB02931	3.66239	0.00287449	0.105004	0.0831548	0.240582	0.73051	0.876611	-0.016113	0.00847375	0.0607891	0.121578	-0.00105033	0.0152438	0.945237	0.945237	0.710792	0.259684	0.0076156	0.0297803	-0.134452	0.169262	0.429317	0.643975	-0.629908	0.238547	0.00992676	0.0297803
N-ethylglycinexylidide	Xenobiotics	Drug - Analgesics, Anesthetics	C16561	HMDB60656	0.703991	0.647213	0.816994	0.683265	0.641884	0.290279	0.591841	-0.0343081	0.0226083	0.133035	0.591841	0.0104087	0.0406711	0.798659	0.821482	0.490557	0.692847	0.480959	0.721439	0.10223	0.451599	0.821482	0.821482	0.669559	0.636453	0.29592	0.591841
N-methylpipecolate	Xenobiotics	Bacterial/Fungal			1.71013	0.129131	0.440606	0.242853	0.324874	0.456907	0.804071	0.00701382	0.0114427	0.541624	0.804071	-0.0259304	0.0205847	0.211397	0.634191	-0.974992	0.350668	0.00674944	0.0404966	-0.0977403	0.228566	0.670059	0.804071	-0.04294	0.322125	0.894285	0.894285
N-methylproline	Amino Acid	Urea cycle; Arginine and Proline Metabolism			0.48598	0.817012	0.897055	-0.700423	0.569671	0.222436	0.588153	0.0220482	0.0200649	0.27509	0.588153	0.0024309	0.0360956	0.946472	0.946472	0.106411	0.614901	0.863041	0.946472	0.344847	0.400794	0.392102	0.588153	-0.551967	0.564852	0.331386	0.588153
N-monomethylarginine	Amino Acid	Urea cycle; Arginine and Proline Metabolism	C03884	HMDB29416	1.52599	0.18015	0.484193	0.274229	0.348928	0.434209	0.648069	-0.0183396	0.0122899	0.139517	0.326599	-0.0136043	0.0221088	0.540058	0.648069	0.529861	0.376632	0.1633	0.326599	-0.513518	0.245489	0.0395872	0.237523	0.0578938	0.345976	0.867524	0.867524
N1,N12-diacetylspermine	Amino Acid	Polyamine Metabolism	C03413	HMDB02172	4.62853	0.000431697	0.0668802	-0.564605	0.645857	0.384597	0.461516	-0.0229482	0.0227483	0.316081	0.461516	0.0722665	0.0409229	0.0811775	0.162355	1.3042	0.697136	0.0649855	0.162355	-0.270553	0.454394	0.553226	0.553226	-2.70817	0.640393	6.13228e-05	0.000367937
N1-Methyl-4-pyridone-3-carboxamide	Cofactors and Vitamins	Nicotinate and Nicotinamide Metabolism	C05843	HMDB04194	0.31824	0.925719	0.955676	0.163473	0.408575	0.690133	0.994558	-0.00052056	0.0143908	0.971233	0.994558	-0.00589772	0.0258882	0.820364	0.994558	-0.0674499	0.441015	0.878824	0.994558	-0.00196668	0.287454	0.994558	0.994558	-0.456195	0.405119	0.263458	0.994558
1-methyladenosine	Nucleotide	Purine Metabolism, Adenine containing	C02494	HMDB03331	2.02285	0.071939	0.347066	0.233089	0.375894	0.536937	0.624167	-0.0124058	0.0132397	0.351537	0.527306	0.0117142	0.0238174	0.624167	0.624167	0.694461	0.405739	0.0907981	0.272394	-0.384616	0.264461	0.149717	0.299435	-0.749541	0.372714	0.0476481	0.272394
N1-methylinosine	Nucleotide	Purine Metabolism, (Hypo)Xanthine/Inosine containing		HMDB02721	1.69586	0.132554	0.442561	0.410583	0.444926	0.358845	0.71769	-0.000650264	0.0156711	0.967004	0.967004	0.0104043	0.0281914	0.713046	0.855655	0.717239	0.480251	0.1392	0.417601	-0.126926	0.313028	0.686195	0.855655	-1.06924	0.441161	0.0175917	0.10555
N2,N2-dimethylguanosine	Nucleotide	Purine Metabolism, Guanine containing		HMDB04824	2.20292	0.0509544	0.322884	0.187134	0.378968	0.622784	0.632134	-0.00722046	0.013348	0.590032	0.632134	0.0139832	0.0240122	0.561958	0.632134	0.842152	0.409057	0.0427305	0.128192	-0.128125	0.266624	0.632134	0.632134	-1.02498	0.375762	0.00781732	0.0469039
N6,N6,N6-trimethyllysine	Amino Acid	Lysine Metabolism	C03793	HMDB01325	2.38018	0.036141	0.291475	0.156412	0.294614	0.596936	0.596936	-0.0118448	0.0103768	0.25704	0.514081	0.0125814	0.0186673	0.502243	0.596936	0.866985	0.318005	0.00784772	0.0470863	-0.18695	0.207276	0.369765	0.554648	-0.559914	0.292121	0.0588003	0.176401
N6-carboxymethyllysine	Carbohydrate	Advanced Glycation End-product			2.28386	0.0435762	0.308609	0.633833	0.261464	0.0175701	0.10542	-0.00612483	0.00920923	0.507892	0.667748	-0.0097838	0.0165669	0.556457	0.667748	0.438699	0.282223	0.123978	0.247955	-0.381	0.183953	0.0415257	0.124577	0.00847947	0.259252	0.973988	0.973988
N6-methyladenosine	Nucleotide	Purine Metabolism, Adenine containing		HMDB04044	1.88307	0.0936764	0.382717	-0.00941667	0.305785	0.975509	0.975509	-0.0225538	0.0107703	0.03938	0.23628	0.0049458	0.0193752	0.799166	0.958999	0.160388	0.330063	0.628328	0.942492	-0.207091	0.215136	0.338611	0.677221	-0.427877	0.303198	0.162011	0.486033
nicotinamide	Cofactors and Vitamins	Nicotinate and Nicotinamide Metabolism	C00153	HMDB01406	1.67502	0.137702	0.447713	0.11817	0.177141	0.506607	0.607928	-0.00747297	0.00623925	0.234513	0.469026	-0.00536223	0.011224	0.634119	0.634119	0.25505	0.191206	0.185974	0.469026	-0.262774	0.124628	0.038081	0.228486	-0.145773	0.175643	0.409012	0.607928
nicotinamide ribonucleotide (NMN)	Cofactors and Vitamins	Nicotinate and Nicotinamide Metabolism	C00455	HMDB00229	0.660577	0.681557	0.838112	-0.0527989	0.554726	0.924407	0.987356	0.0232348	0.0195385	0.237842	0.713525	-0.00403563	0.0351486	0.908875	0.987356	-0.0988277	0.598769	0.869315	0.987356	0.545184	0.390279	0.166256	0.713525	-0.00874397	0.550033	0.987356	0.987356
nicotinamide riboside	Cofactors and Vitamins	Nicotinate and Nicotinamide Metabolism	C03150	HMDB00855	1.86813	0.0963352	0.383325	0.198275	0.592702	0.738846	0.863375	0.00360378	0.0208761	0.863375	0.863375	-0.0376004	0.0375548	0.319705	0.63941	-1.91987	0.639761	0.00357677	0.0214606	0.45268	0.416997	0.280889	0.63941	-0.248634	0.587688	0.673363	0.863375
ophthalmate	Amino Acid	Glutathione Metabolism		HMDB05765	1.05371	0.397297	0.656174	0.874216	0.486016	0.0757849	0.333012	-0.0275829	0.0171184	0.111004	0.333012	-0.0180973	0.030795	0.558389	0.558389	0.372394	0.524604	0.479832	0.558389	-0.299629	0.341938	0.383475	0.558389	0.606039	0.481904	0.212153	0.424306
ornithine	Amino Acid	Urea cycle; Arginine and Proline Metabolism	C00077	HMDB03374	0.981696	0.443157	0.695794	0.0393055	0.251767	0.876328	0.876328	-0.00413352	0.0088677	0.642373	0.876328	0.00443564	0.0159525	0.78168	0.876328	0.444005	0.271757	0.106175	0.627019	-0.179274	0.177131	0.314505	0.62901	-0.316136	0.249637	0.209006	0.627019
phenylacetylglutamine	Peptide	Acetylated Peptides	C04148	HMDB06344	1.22902	0.300178	0.589599	0.473006	0.40552	0.246869	0.378738	0.0176991	0.0142832	0.218865	0.378738	-0.032799	0.0256946	0.205429	0.378738	-0.348061	0.437717	0.428837	0.514604	-0.328823	0.285305	0.252492	0.378738	0.139243	0.40209	0.730017	0.730017
phenylalanine	Amino Acid	Phenylalanine Metabolism	C00079	HMDB00159	1.03459	0.409138	0.663206	-0.014059	0.178559	0.937437	0.937437	-0.0033934	0.00628918	0.590979	0.937437	0.00505379	0.0113139	0.656291	0.937437	0.325648	0.192736	0.0949493	0.284848	-0.218266	0.125626	0.0861123	0.284848	0.0230272	0.177048	0.89684	0.937437
phenylalanylalanine	Peptide	Dipeptide			4.42138	0.000646185	0.0668802	0.0457593	0.382323	0.905027	0.905027	0.015021	0.0134661	0.267949	0.321538	0.0528708	0.0242248	0.0319682	0.0639364	1.29027	0.412678	0.00245633	0.014738	-0.766776	0.268984	0.00553247	0.0165974	-0.57099	0.379088	0.135901	0.203852
phenylalanylglycine	Peptide	Dipeptide		HMDB28995	2.70253	0.0192164	0.215472	0.492247	0.44595	0.27294	0.441067	-0.00413987	0.0157072	0.792784	0.792784	0.0298426	0.0282563	0.294045	0.441067	1.06756	0.481356	0.0293677	0.088103	-0.818805	0.313749	0.0107901	0.0647404	-0.342256	0.442177	0.441169	0.529402
phosphate	Energy	Oxidative Phosphorylation	C00009	HMDB01429	0.82223	0.555965	0.777912	0.39908	0.340748	0.244957	0.527742	-0.0135032	0.0120018	0.263871	0.527742	-0.00435312	0.0215905	0.840718	0.840718	0.276946	0.367803	0.453647	0.680471	0.0618597	0.239734	0.797035	0.840718	-0.396256	0.337866	0.244305	0.527742
pipecolate	Amino Acid	Lysine Metabolism	C00408	HMDB00070	1.12486	0.355385	0.619707	0.388554	0.272217	0.157317	0.471952	-0.00307973	0.00958799	0.748881	0.748881	0.0169821	0.0172482	0.327768	0.655536	-0.129601	0.29383	0.660333	0.748881	0.0630548	0.191519	0.742828	0.748881	-0.392115	0.269914	0.150159	0.471952
prolylhydroxyproline	Amino Acid	Urea cycle; Arginine and Proline Metabolism		HMDB06695	3.53463	0.00370145	0.109457	1.22575	0.40039	0.00298882	0.00896645	-0.0442459	0.0141025	0.0023765	0.00896645	0.00254592	0.0253695	0.920312	0.920312	0.4549	0.432179	0.295667	0.443501	0.110757	0.281695	0.695219	0.834262	-0.611457	0.397002	0.127413	0.254827
proline	Amino Acid	Urea cycle; Arginine and Proline Metabolism	C00148	HMDB00162	1.02527	0.415002	0.669393	0.116736	0.203471	0.567744	0.567744	-0.00709108	0.00716661	0.325384	0.567744	0.00781011	0.0128923	0.546344	0.567744	0.336313	0.219626	0.129591	0.567744	-0.122675	0.143152	0.393999	0.567744	-0.210243	0.201749	0.300465	0.567744
prolylglycine	Peptide	Dipeptide		HMDB11178	3.03954	0.00987318	0.146786	-0.0227578	0.389293	0.953527	0.974732	-0.0173262	0.0137116	0.209993	0.31499	-0.000783708	0.0246664	0.974732	0.974732	1.17627	0.420202	0.00639986	0.0383992	-0.603065	0.273888	0.0305187	0.091556	-0.588014	0.385999	0.131565	0.263129
propionylcarnitine (C3)	Lipid	Fatty Acid Metabolism (also BCAA Metabolism)	C03017	HMDB00824	1.02158	0.417336	0.671414	0.238746	0.356578	0.50505	0.623804	0.00202524	0.0125593	0.872295	0.872295	0.0146048	0.0225935	0.519837	0.623804	0.525531	0.384889	0.175905	0.55657	-0.334985	0.250871	0.185523	0.55657	0.301156	0.353561	0.396848	0.623804
pseudoephedrine	Xenobiotics	Drug - Respiratory	C02765	HMDB01943	1.19073	0.319631	0.5992	0.706688	0.494952	0.157196	0.314392	-0.0107299	0.0174331	0.539956	0.58287	-0.0172929	0.0313612	0.58287	0.58287	-1.09179	0.534249	0.0442433	0.26546	-0.316779	0.348224	0.365681	0.548522	0.739689	0.490764	0.135645	0.314392
putrescine	Amino Acid	Polyamine Metabolism	C00134	HMDB01414	1.20173	0.31394	0.5992	0.261175	0.326595	0.42623	0.639345	-0.0161765	0.0115033	0.163475	0.490425	0.00857594	0.0206937	0.679661	0.815593	0.690435	0.352526	0.0536088	0.321653	-0.213123	0.229777	0.35641	0.639345	0.0128205	0.323832	0.968517	0.968517
pyridoxal	Cofactors and Vitamins	Vitamin B6 Metabolism	C00250	HMDB01545	0.838974	0.543476	0.767043	0.399644	0.349354	0.256014	0.768042	-0.0239619	0.0123049	0.0549589	0.329753	-0.00371887	0.0221358	0.867	0.917065	-0.146703	0.377092	0.698269	0.917065	-0.149543	0.245789	0.544612	0.917065	-0.0361835	0.346399	0.917065	0.917065
pyridoxamine	Cofactors and Vitamins	Vitamin B6 Metabolism	C00534	HMDB01431	2.07067	0.065673	0.343003	0.636903	0.392122	0.108208	0.318757	-0.0325018	0.0138112	0.0210328	0.126197	0.0217421	0.0248456	0.384115	0.460937	0.531868	0.423255	0.212505	0.318757	-0.112154	0.275878	0.685421	0.685421	-0.499599	0.388804	0.202467	0.318757
pyridoxine (Vitamin B6)	Cofactors and Vitamins	Vitamin B6 Metabolism	C00314	HMDB02075	0.292153	0.939054	0.962298	0.123288	0.435129	0.777642	0.924909	0.00144902	0.015326	0.924909	0.924909	0.00805201	0.0275707	0.770995	0.924909	-0.318848	0.469677	0.499157	0.924909	0.265247	0.306136	0.388811	0.924909	0.195725	0.431448	0.651295	0.924909
pyroglutamine*	Amino Acid	Glutamate Metabolism			0.541893	0.774846	0.88615	-0.0916186	0.301249	0.76181	0.76181	0.011689	0.0106105	0.27388	0.749839	-0.00731223	0.0190878	0.70266	0.76181	0.308396	0.325167	0.345735	0.749839	0.178463	0.211944	0.402253	0.749839	-0.20243	0.2987	0.499892	0.749839
pyrraline	Xenobiotics	Food Component/Plant		HMDB33143	0.639675	0.698131	0.848414	0.259355	0.377159	0.493635	0.636615	-0.0135439	0.0132842	0.31098	0.636615	-0.0147346	0.0238976	0.539247	0.636615	0.460882	0.407104	0.260933	0.636615	-0.125836	0.265351	0.636615	0.636615	0.345958	0.373968	0.357661	0.636615
quinolinate	Cofactors and Vitamins	Nicotinate and Nicotinamide Metabolism	C03722	HMDB00232	3.46311	0.00426481	0.119159	-0.490178	0.465771	0.295745	0.52889	-0.0128303	0.0164053	0.436447	0.52889	0.0228647	0.0295122	0.440742	0.52889	1.50359	0.502752	0.00368597	0.0110579	-0.0165894	0.327695	0.959749	0.959749	-1.49232	0.461831	0.00178221	0.0106932
ranitidine	Xenobiotics	Drug - Gastrointestinal	D00422	HMDB01930	1.1799	0.325308	0.603033	-0.0452998	0.393736	0.908689	0.927655	0.0104747	0.0138681	0.452254	0.67838	-0.0227925	0.024948	0.363637	0.67838	0.0387083	0.424998	0.927655	0.927655	-0.306723	0.277014	0.271465	0.67838	-0.729545	0.390405	0.0652815	0.391689
riboflavin (Vitamin B2)	Cofactors and Vitamins	Riboflavin Metabolism	C00255	HMDB00244	1.6233	0.151277	0.465064	0.18203	0.331198	0.584098	0.769408	-0.0153176	0.0116654	0.192863	0.385725	0.00106197	0.0209854	0.959765	0.959765	0.60744	0.357494	0.0931263	0.279379	-0.475024	0.233015	0.0447526	0.268515	-0.153628	0.328396	0.641174	0.769408
S-1-pyrroline-5-carboxylate	Amino Acid	Glutamate Metabolism	C04322	HMDB01301	0.964157	0.454834	0.706129	-0.440284	0.237765	0.0677043	0.352289	0.00732401	0.00837454	0.384401	0.461281	0.0205588	0.0150653	0.176145	0.352289	0.251573	0.256643	0.329885	0.461281	0.121995	0.16728	0.467932	0.467932	-0.334302	0.235754	0.160023	0.352289
S-adenosylmethionine (SAM)	Amino Acid	Methionine, Cysteine, SAM and Taurine Metabolism	C00019	HMDB01185	1.38918	0.228997	0.537177	-0.0615513	0.464992	0.895019	0.947882	0.0010739	0.0163779	0.947882	0.947882	0.0516905	0.0294629	0.0831386	0.249416	1.19201	0.501911	0.0199153	0.119492	0.221568	0.327146	0.500161	0.750241	-0.339332	0.461058	0.463866	0.750241
S-methylcysteine	Amino Acid	Methionine, Cysteine, SAM and Taurine Metabolism		HMDB02108	0.107554	0.995343	0.998589	0.0756579	0.310061	0.807841	0.891406	0.00295138	0.0109209	0.787656	0.891406	0.00774926	0.0196461	0.694291	0.891406	0.0952836	0.334679	0.7766	0.891406	0.029876	0.218144	0.891406	0.891406	-0.123404	0.307438	0.689186	0.891406
S-methylcysteine sulfoxide	Amino Acid	Methionine, Cysteine, SAM and Taurine Metabolism		HMDB29432	0.603053	0.727109	0.858908	0.348339	0.348874	0.321027	0.826364	0.0102087	0.012288	0.408536	0.826364	-0.00904507	0.0221054	0.683488	0.826364	0.0828758	0.376573	0.826364	0.826364	-0.0622946	0.245451	0.800296	0.826364	0.168935	0.345922	0.626614	0.826364
sarcosine	Amino Acid	Glycine, Serine and Threonine Metabolism	C00213	HMDB00271	1.4349	0.211524	0.51337	0.297304	0.382116	0.438807	0.630166	0.00652208	0.0134588	0.629272	0.630166	-0.0117022	0.0242116	0.630166	0.630166	0.350665	0.412454	0.397725	0.630166	0.234089	0.268838	0.386467	0.630166	-0.906529	0.378883	0.0190424	0.114254
serine	Amino Acid	Glycine, Serine and Threonine Metabolism	C00065	HMDB00187	1.16329	0.334169	0.607701	0.0295418	0.217056	0.892078	0.892078	-0.00878363	0.0076451	0.253969	0.507938	0.00425742	0.0137531	0.75769	0.892078	0.39596	0.234289	0.0948641	0.343229	-0.243707	0.15271	0.11441	0.343229	0.136823	0.215219	0.526741	0.790112
spermidine	Amino Acid	Polyamine Metabolism	C00315	HMDB01257	2.21331	0.0499444	0.322884	0.189665	0.258346	0.464977	0.481179	-0.0157444	0.00909942	0.0873923	0.174785	0.0165346	0.0163693	0.315458	0.473187	0.501473	0.278858	0.0758535	0.174785	-0.434525	0.18176	0.0191384	0.11483	0.181278	0.25616	0.481179	0.481179
spermine	Amino Acid	Polyamine Metabolism	C00750	HMDB01256	1.76806	0.11606	0.411921	0.0729158	0.466432	0.876164	0.876164	0.00763805	0.0164286	0.643233	0.77188	0.0200058	0.0295541	0.500384	0.750576	1.05576	0.503465	0.0391142	0.234685	-0.58256	0.328159	0.0796156	0.238847	0.575374	0.462486	0.217055	0.43411
stachydrine	Xenobiotics	Food Component/Plant	C10172	HMDB04827	0.856428	0.530602	0.764128	-0.0474823	0.580205	0.934978	0.934978	0.0384202	0.0204359	0.0636984	0.382191	0.0131492	0.036763	0.721518	0.934978	0.165699	0.626271	0.792005	0.934978	0.26089	0.408205	0.524551	0.934978	-0.542434	0.575296	0.348547	0.934978
succinylcarnitine (C4-DC)	Energy	TCA Cycle		HMDB61717	0.637007	0.700247	0.849323	0.173189	0.434357	0.691144	0.898216	-0.0019631	0.0152988	0.898216	0.898216	0.0388621	0.0275217	0.161765	0.898216	0.0647946	0.468843	0.890425	0.898216	-0.173414	0.305593	0.571966	0.898216	0.315236	0.430682	0.466313	0.898216
theobromine	Xenobiotics	Xanthine Metabolism	C07480	HMDB02825	2.27005	0.0447573	0.308609	-0.0700902	0.428237	0.870398	0.870398	-0.0340341	0.0150833	0.0267397	0.160438	0.0318944	0.027134	0.243263	0.486526	-0.840991	0.462238	0.072547	0.217641	-0.216853	0.301287	0.473747	0.710621	-0.0819121	0.424614	0.847513	0.870398
theophylline	Xenobiotics	Xanthine Metabolism	C07130	HMDB01889	1.61465	0.153664	0.468803	-0.725685	0.408593	0.079479	0.258936	-0.00525837	0.0143914	0.715778	0.836456	0.0204438	0.0258893	0.432032	0.699632	-0.76577	0.441034	0.086312	0.258936	-0.0595328	0.287467	0.836456	0.836456	0.296466	0.405136	0.466422	0.699632
thiamin (Vitamin B1)	Cofactors and Vitamins	Thiamine Metabolism	C00378	HMDB00235	1.03306	0.410099	0.663206	0.0440157	0.35646	0.902033	0.942784	-0.00933272	0.0125552	0.459429	0.689143	0.0306476	0.022586	0.178574	0.367427	0.541736	0.384762	0.162964	0.367427	-0.336272	0.250788	0.183714	0.367427	-0.0254458	0.353444	0.942784	0.942784
thioproline	Xenobiotics	Chemical			0.889186	0.506864	0.746261	0.259927	0.38066	0.496661	0.88966	-0.00186595	0.0134076	0.88966	0.88966	-0.0133526	0.0241194	0.581374	0.88966	-0.0742772	0.410883	0.856996	0.88966	-0.54396	0.267814	0.0455238	0.273143	-0.0885059	0.37744	0.815196	0.88966
threonine	Amino Acid	Glycine, Serine and Threonine Metabolism	C00188	HMDB00167	0.917542	0.486794	0.733736	0.0440626	0.267971	0.869802	0.869802	-0.00964951	0.00943842	0.309652	0.619304	0.00942137	0.0169792	0.580507	0.696609	0.436045	0.289247	0.135568	0.608927	-0.241981	0.188531	0.202976	0.608927	0.176379	0.265704	0.50869	0.696609
tiglyl carnitine (C5)	Amino Acid	Leucine, Isoleucine and Valine Metabolism		HMDB02366	0.31029	0.929908	0.956081	0.404813	0.427618	0.346623	0.830966	-0.012705	0.0150615	0.401408	0.830966	0.0107544	0.0270948	0.692471	0.830966	0.0482768	0.461569	0.916957	0.916957	-0.158396	0.300852	0.599984	0.830966	0.223248	0.424	0.599961	0.830966
hydroxyproline	Amino Acid	Urea cycle; Arginine and Proline Metabolism	C01157	HMDB00725	0.524823	0.78791	0.89261	0.347266	0.216062	0.111891	0.671344	-0.00760098	0.0076101	0.320865	0.953615	-0.00424168	0.0136901	0.757482	0.953615	-0.0174099	0.233217	0.940676	0.953615	0.0893701	0.152011	0.558222	0.953615	0.0125001	0.214234	0.953615	0.953615
trigonelline (N'-methylnicotinate)	Cofactors and Vitamins	Nicotinate and Nicotinamide Metabolism	C01004	HMDB00875	2.41421	0.0338221	0.284624	0.498617	0.351595	0.159981	0.319963	0.0258226	0.0123838	0.0402015	0.241209	-0.00824622	0.0222778	0.712234	0.813434	-0.347772	0.379511	0.362194	0.543291	-0.0585684	0.247366	0.813434	0.813434	-0.558801	0.348621	0.112851	0.319963
trimethylamine N-oxide	Lipid	Phospholipid Metabolism	C01104	HMDB00925	1.12638	0.354525	0.619707	0.759731	0.406342	0.0651412	0.390847	0.00393254	0.0143121	0.784193	0.930423	-0.0140883	0.0257467	0.585753	0.930423	0.0384148	0.438605	0.930423	0.930423	0.0266704	0.285883	0.925903	0.930423	-0.439768	0.402905	0.278291	0.834874
tryptophan	Amino Acid	Tryptophan Metabolism	C00078	HMDB00929	1.1549	0.338716	0.611462	0.0305162	0.188569	0.871842	0.906541	-0.00774959	0.00664175	0.246715	0.493429	0.00140713	0.0119481	0.906541	0.906541	0.317425	0.203541	0.122773	0.368319	-0.221367	0.132668	0.0990622	0.368319	0.158482	0.186974	0.399149	0.598724
tryptophan betaine	Amino Acid	Tryptophan Metabolism	C09213	HMDB61115	3.11832	0.00844649	0.139901	0.160029	0.630382	0.800247	0.888997	-0.0709365	0.0222032	0.00199415	0.0119649	0.0860689	0.0399423	0.034145	0.102435	-1.05165	0.680432	0.126108	0.252217	-0.062097	0.443507	0.888997	0.888997	0.504316	0.625049	0.42212	0.63318
tyrosine	Amino Acid	Tyrosine Metabolism	C00082	HMDB00158	0.754222	0.607899	0.797678	0.0877377	0.206157	0.671538	0.768497	-0.00660757	0.00726124	0.365534	0.731068	0.00385778	0.0130626	0.768497	0.768497	0.294564	0.222525	0.189315	0.619731	-0.184673	0.145042	0.206577	0.619731	0.133045	0.204413	0.516978	0.768497
urea	Amino Acid	Urea cycle; Arginine and Proline Metabolism	C00086	HMDB00294	0.632095	0.70414	0.85238	0.421731	0.406483	0.302585	0.783387	0.00394898	0.0143171	0.783387	0.783387	-0.00917854	0.0257556	0.72249	0.783387	-0.335237	0.438757	0.447051	0.783387	-0.16615	0.285982	0.562868	0.783387	-0.317071	0.403044	0.433759	0.783387
UMP	Nucleotide	Pyrimidine Metabolism, Uracil containing	C00105	HMDB00288	1.49392	0.190693	0.503482	0.642059	0.55896	0.254074	0.508149	0.0125146	0.0196876	0.526792	0.597039	0.0221041	0.0354169	0.534307	0.597039	1.15919	0.60334	0.0582136	0.349281	0.208725	0.393258	0.597039	0.597039	-0.694408	0.554231	0.213839	0.508149
valine	Amino Acid	Leucine, Isoleucine and Valine Metabolism	C00183	HMDB00883	2.07593	0.0650177	0.343003	0.0302229	0.198801	0.879545	0.879545	-0.0110064	0.00700215	0.11988	0.23976	0.00844977	0.0125965	0.504253	0.75638	0.434514	0.214586	0.0461722	0.138517	-0.323962	0.139867	0.0230749	0.138449	0.0702039	0.19712	0.722655	0.867186
valylglutamine	Peptide	Dipeptide		HMDB29125	3.81434	0.00212887	0.104384	0.186976	0.370275	0.614954	0.702845	0.00499285	0.0130418	0.702845	0.702845	0.0265925	0.0234614	0.260366	0.390549	1.26394	0.399674	0.00220256	0.00962944	-0.791281	0.260508	0.00320981	0.00962944	-0.432276	0.367142	0.242481	0.390549
valylleucine	Peptide	Dipeptide		HMDB29131	4.56209	0.000491208	0.0668802	0.18857	0.406061	0.643616	0.772339	0.0188326	0.0143022	0.191633	0.383266	0.0227267	0.0257289	0.379681	0.569521	1.33647	0.438301	0.0030994	0.00929819	-1.05928	0.285685	0.000381342	0.00228805	0.0792183	0.402626	0.844513	0.844513
1,2-dilinoleoyl-GPC (18:2/18:2)	Lipid	Phosphatidylcholine (PC)		HMDB08138	0.315068	0.927403	0.955676	0.13295	0.231658	0.567622	0.860377	-0.00749824	0.00815941	0.36084	0.860377	0.00271918	0.0146783	0.853495	0.860377	0.181805	0.25005	0.469276	0.860377	-0.0715495	0.162983	0.661831	0.860377	-0.0405313	0.229698	0.860377	0.860377
1,2-dilinoleoyl-GPE (18:2/18:2)*	Lipid	Phosphatidylethanolamine (PE)		HMDB09093	0.567498	0.755007	0.871837	-0.493698	0.347061	0.158718	0.856017	0.0100847	0.0122241	0.411804	0.856017	0.0174271	0.0219905	0.430395	0.856017	0.0685931	0.374617	0.855176	0.996108	0.00119475	0.244176	0.996108	0.996108	0.195936	0.344125	0.570678	0.856017
1,2-dioleoyl-GPC (18:1/18:1)	Lipid	Phosphatidylcholine (PC)			1.049	0.400192	0.657459	-0.212485	0.178485	0.23733	0.464819	0.0106924	0.00628656	0.0928115	0.464819	0.0147115	0.0113092	0.196999	0.464819	0.196871	0.192656	0.309879	0.464819	-0.0924166	0.125573	0.463883	0.556659	-0.0112823	0.176975	0.949326	0.949326
1,2-dioleoyl-GPE (18:1/18:1)	Lipid	Phosphatidylethanolamine (PE)			0.844338	0.539503	0.766663	-0.251701	0.290299	0.38848	0.466176	0.0146346	0.0102249	0.156197	0.443229	0.0207452	0.0183939	0.262723	0.443229	0.329945	0.313348	0.295486	0.443229	-0.128094	0.20424	0.532309	0.532309	-0.336163	0.287843	0.246285	0.443229
1,2-dipalmitoyl-GPC (16:0/16:0)	Lipid	Phosphatidylcholine (PC)		HMDB00564	3.99171	0.0015006	0.103447	0.294716	0.123692	0.0195306	0.0390611	-0.0106697	0.00435667	0.0164816	0.0390611	0.00279172	0.00783739	0.722613	0.731979	0.136138	0.133513	0.310925	0.466388	-0.0299082	0.0870239	0.731979	0.731979	-0.353195	0.122646	0.00508933	0.030536
1-(1-enyl-oleoyl)-GPE (P-18:1)*	Lipid	Lysoplasmalogen			0.642635	0.695785	0.84722	0.111885	0.286794	0.697469	0.885962	-0.0036057	0.0101014	0.722057	0.885962	-0.00262682	0.0181719	0.885422	0.885962	0.514286	0.309565	0.100516	0.603094	-0.174249	0.201775	0.390368	0.885962	-0.0409113	0.284368	0.885962	0.885962
1-(1-enyl-palmitoyl)-2-arachidonoyl-GPC (P-16:0/20:4)*	Lipid	Plasmalogen		HMDB11220	3.2561	0.00642805	0.133061	0.0557432	0.147198	0.705906	0.705906	-0.00719013	0.0051846	0.1693	0.25395	-0.00509075	0.00932679	0.58669	0.704028	0.243079	0.158885	0.129937	0.25395	-0.147008	0.103562	0.159586	0.25395	-0.417364	0.145953	0.00539295	0.0323577
1-(1-enyl-palmitoyl)-2-arachidonoyl-GPE (P-16:0/20:4)*	Lipid	Plasmalogen		HMDB11352	1.83331	0.102813	0.394116	0.10509	0.127109	0.410794	0.492953	-0.00855561	0.004477	0.0595405	0.178622	0.000764124	0.00805387	0.924647	0.924647	0.264525	0.137201	0.0573575	0.178622	-0.0888408	0.0894276	0.323455	0.485182	-0.130232	0.126033	0.304533	0.485182
1-(1-enyl-palmitoyl)-2-linoleoyl-GPC (P-16:0/18:2)*	Lipid	Plasmalogen		HMDB11211	0.690399	0.657942	0.818467	0.0707765	0.266646	0.79135	0.79135	-0.00391698	0.00939175	0.677734	0.79135	0.0152074	0.0168952	0.370734	0.79135	0.482716	0.287816	0.0973653	0.584192	-0.0932544	0.187599	0.620469	0.79135	-0.129318	0.26439	0.62608	0.79135
1-(1-enyl-palmitoyl)-2-linoleoyl-GPE (P-16:0/18:2)*	Lipid	Plasmalogen		HMDB11343	1.92736	0.0861928	0.382717	-0.323026	0.262819	0.2226	0.625877	-0.00655177	0.00925699	0.481123	0.721684	0.00804055	0.0166528	0.630515	0.756618	0.288055	0.283686	0.312939	0.625877	-0.0236704	0.184907	0.898457	0.898457	0.62908	0.260596	0.0180332	0.108199
1-(1-enyl-palmitoyl)-2-oleoyl-GPC (P-16:0/18:1)*	Lipid	Plasmalogen			0.560596	0.76038	0.874602	-0.0282745	0.240708	0.906783	0.955004	-0.000479853	0.00847817	0.955004	0.955004	0.00165906	0.0152517	0.913647	0.955004	0.427853	0.259819	0.103487	0.620923	-0.0721278	0.16935	0.671304	0.955004	-0.197381	0.238671	0.410666	0.955004
1-(1-enyl-palmitoyl)-2-oleoyl-GPE (P-16:0/18:1)*	Lipid	Plasmalogen		HMDB11342	1.00459	0.428208	0.681839	0.0247095	0.23131	0.915192	0.915192	-0.00159435	0.00814716	0.84534	0.915192	0.00585503	0.0146563	0.690584	0.915192	0.484931	0.249675	0.0555827	0.333496	-0.162061	0.162739	0.322294	0.735157	0.207813	0.229353	0.367578	0.735157
1-(1-enyl-palmitoyl)-2-palmitoleoyl-GPC (P-16:0/16:1)*	Lipid	Plasmalogen		HMDB11207	1.55355	0.171508	0.482099	-0.341327	0.295409	0.251307	0.502615	-0.00182079	0.0104048	0.861521	0.861521	0.0147754	0.0187177	0.432193	0.648289	0.606908	0.318863	0.0605471	0.181641	0.081384	0.207835	0.696397	0.835677	-0.678319	0.292909	0.0230987	0.138592
1-(1-enyl-palmitoyl)-2-palmitoyl-GPC (P-16:0/16:0)*	Lipid	Plasmalogen		HMDB11206	2.68628	0.019841	0.215472	0.0412815	0.195008	0.83288	0.83288	-0.00650512	0.00686854	0.34641	0.664499	0.00705146	0.0123561	0.569792	0.683751	0.529827	0.210491	0.013805	0.0414149	-0.105768	0.137198	0.442999	0.664499	-0.519378	0.193358	0.00876826	0.0414149
1-(1-enyl-palmitoyl)-GPC (P-16:0)*	Lipid	Lysoplasmalogen		HMDB10407	2.13355	0.0582276	0.341126	0.145452	0.330091	0.660646	0.660646	-0.0183736	0.0116264	0.117929	0.235859	0.0204154	0.0209153	0.33192	0.49788	0.867557	0.356299	0.0170925	0.102555	-0.144003	0.232237	0.536953	0.644343	-0.525038	0.327299	0.112572	0.235859
1-(1-enyl-palmitoyl)-GPE (P-16:0)*	Lipid	Lysoplasmalogen			1.57341	0.165513	0.482099	0.144186	0.309139	0.642173	0.908019	-0.00847899	0.0108885	0.438417	0.876834	-0.00410486	0.0195877	0.834535	0.908019	0.89962	0.333684	0.00853235	0.0511941	-0.232837	0.217496	0.287557	0.862672	-0.0355262	0.306524	0.908019	0.908019
1-(1-enyl-stearoyl)-2-arachidonoyl-GPE (P-18:0/20:4)*	Lipid	Plasmalogen		HMDB05779	2.41526	0.0337528	0.284624	0.164285	0.137587	0.235945	0.315645	-0.0057414	0.00484606	0.239579	0.315645	-0.0143207	0.00871778	0.104322	0.312967	0.167383	0.148511	0.263037	0.315645	-0.278918	0.0967994	0.00506601	0.030396	-0.0235277	0.136423	0.863505	0.863505
1-(1-enyl-stearoyl)-2-oleoyl-GPE (P-18:0/18:1)	Lipid	Plasmalogen		HMDB11375	1.22167	0.303836	0.591479	-0.0393292	0.207922	0.850446	0.89587	-0.00163782	0.00732339	0.823598	0.89587	-0.00172969	0.0131744	0.89587	0.89587	0.413744	0.22443	0.0689084	0.206725	-0.286441	0.146284	0.0536587	0.206725	0.137642	0.206163	0.506263	0.89587
1-(1-enyl-stearoyl)-GPE (P-18:0)*	Lipid	Lysoplasmalogen			1.73067	0.124349	0.429998	0.209935	0.249821	0.40319	0.483828	-0.00878692	0.00879914	0.320957	0.481435	-0.0194372	0.0158292	0.223027	0.446054	0.603435	0.269656	0.0279802	0.167881	-0.265189	0.175762	0.135241	0.405724	0.0551676	0.247707	0.82432	0.82432
1-arachidonoyl-GPC* (20:4)*	Lipid	Lysophospholipid	C05208	HMDB10395	2.16047	0.0552936	0.333163	0.0580441	0.250499	0.817345	0.817345	-0.0201247	0.00882304	0.0251794	0.151076	-0.0038793	0.0158721	0.807532	0.817345	0.486919	0.270388	0.0754539	0.226362	-0.120411	0.176239	0.496413	0.74462	-0.276283	0.24838	0.269283	0.538566
1-arachidonoyl-GPE (20:4n6)*	Lipid	Lysophospholipid		HMDB11517	2.76718	0.016917	0.205177	0.00199569	0.210319	0.992452	0.992452	-0.0125197	0.00740782	0.0948597	0.284579	0.00616018	0.0133262	0.645134	0.774161	0.666613	0.227017	0.00432118	0.0259271	-0.187202	0.14797	0.20945	0.314175	-0.302303	0.208539	0.151026	0.302051
1-linoleoyl-2-arachidonoyl-GPC (18:2/20:4n6)*	Lipid	Phosphatidylcholine (PC)		HMDB08147	2.68555	0.0198697	0.215472	0.194084	0.192933	0.317428	0.380913	-0.0149331	0.00679546	0.0308394	0.168493	-8.52576e-05	0.0122246	0.994453	0.994453	0.384013	0.208251	0.0688412	0.168493	-0.168207	0.135738	0.218852	0.328277	-0.334401	0.191301	0.0842464	0.168493
1-linoleoyl-GPC (18:2)	Lipid	Lysophospholipid	C04100	HMDB10386	0.891797	0.504997	0.746261	-0.00428147	0.254033	0.986595	0.986595	-0.0140296	0.0089475	0.120781	0.691937	0.000987648	0.016096	0.951224	0.986595	0.259933	0.274202	0.345968	0.691937	0.0357471	0.178725	0.841973	0.986595	0.289065	0.251883	0.254507	0.691937
1-linoleoyl-GPE (18:2)*	Lipid	Lysophospholipid		HMDB11507	0.952941	0.462403	0.714308	-0.209633	0.290133	0.472044	0.929753	-0.00453243	0.010219	0.658566	0.929753	0.00439593	0.0183835	0.811613	0.929753	0.616455	0.313169	0.0524382	0.314629	0.0180507	0.204124	0.929753	0.929753	0.156329	0.287679	0.588335	0.929753
1-oleoyl-2-arachidonoyl-GPE (18:1/20:4)*	Lipid	Phosphatidylethanolamine (PE)		HMDB09069	1.8264	0.104144	0.394352	0.238775	0.190165	0.212864	0.525163	-0.00254854	0.00669797	0.704575	0.830762	0.00258355	0.0120493	0.830762	0.830762	0.0707061	0.205264	0.73139	0.830762	-0.150938	0.133791	0.262581	0.525163	-0.423535	0.188556	0.0274143	0.164486
1-oleoyl-2-arachidonoyl-GPI (18:1/20:4)*	Lipid	Phosphatidylinositol (PI)			1.34507	0.247014	0.553775	0.178453	0.185976	0.340137	0.654344	-0.00557565	0.00655041	0.397172	0.654344	0.00746482	0.0117838	0.528204	0.654344	0.12193	0.200742	0.545286	0.654344	-0.0100292	0.130844	0.939091	0.939091	-0.395312	0.184402	0.0350523	0.210314
1-oleoyl-2-linoleoyl-GPC (18:1/18:2)*	Lipid	Phosphatidylcholine (PC)			0.819523	0.557996	0.777912	-0.00215621	0.132379	0.987045	0.987045	0.0034786	0.00466263	0.457791	0.85862	0.00574124	0.00838781	0.495629	0.85862	0.0726559	0.142889	0.612501	0.85862	-0.0340629	0.0931355	0.715517	0.85862	0.184056	0.131259	0.164666	0.85862
1-oleoyl-GPC (18:1)	Lipid	Lysophospholipid		HMDB02815	0.384649	0.886857	0.944477	0.0364543	0.302566	0.904398	0.910269	-0.00669713	0.0106569	0.531492	0.910269	0.00229304	0.0191712	0.90509	0.910269	0.429457	0.326589	0.192229	0.910269	-0.0596379	0.212871	0.780069	0.910269	-0.0339164	0.300007	0.910269	0.910269
1-oleoyl-GPE (18:1)	Lipid	Lysophospholipid		HMDB11506	0.986732	0.43984	0.693251	-0.0529085	0.333763	0.874441	0.901948	0.00990724	0.0117558	0.401846	0.602769	0.00261362	0.0211479	0.901948	0.901948	0.711097	0.360263	0.0518106	0.310863	-0.24992	0.23482	0.290353	0.602769	-0.285004	0.330939	0.391672	0.602769
1-palmitoleoyl-GPC* (16:1)*	Lipid	Lysophospholipid		HMDB10383	1.14422	0.344574	0.614886	-0.290849	0.370464	0.434688	0.747136	-0.00814356	0.0130484	0.534313	0.747136	0.0115968	0.0234733	0.622613	0.747136	0.61794	0.399877	0.126166	0.378497	0.069656	0.260641	0.789957	0.789957	-0.65706	0.367329	0.077394	0.378497
1-palmitoyl-2-arachidonoyl-GPC (16:0/20:4n6)	Lipid	Phosphatidylcholine (PC)		HMDB07982	2.529	0.0270237	0.262214	0.205476	0.129477	0.116416	0.19344	-0.00715505	0.00456042	0.120559	0.19344	-0.00640602	0.00820392	0.437168	0.437168	0.214368	0.139757	0.12896	0.19344	-0.0824672	0.0910938	0.367991	0.437168	-0.26553	0.128381	0.0418034	0.19344
1-palmitoyl-2-arachidonoyl-GPE (16:0/20:4)*	Lipid	Phosphatidylethanolamine (PE)		HMDB05323	1.90782	0.0894225	0.382717	0.256203	0.206994	0.219391	0.616605	-0.00619023	0.00729071	0.398351	0.616605	-0.00106395	0.0131156	0.935545	0.935545	0.0807236	0.223428	0.71882	0.862583	-0.120333	0.145631	0.41107	0.616605	-0.489977	0.205243	0.0193017	0.11581
1-palmitoyl-2-arachidonoyl-GPI (16:0/20:4)*	Lipid	Phosphatidylinositol (PI)		HMDB09789	2.98822	0.0109291	0.14936	0.432527	0.226726	0.0599729	0.119946	-0.0165437	0.0079857	0.0414789	0.119946	-0.0132494	0.0143658	0.359118	0.538677	0.155441	0.244727	0.527115	0.632538	0.029768	0.159513	0.852427	0.852427	-0.563434	0.224808	0.0142021	0.0852128
1-palmitoyl-2-linoleoyl-GPC (16:0/18:2)	Lipid	Phosphatidylcholine (PC)		HMDB07973	0.0687266	0.998668	0.999312	0.0124996	0.120598	0.917706	0.917706	0.0008201	0.00424769	0.847388	0.917706	0.00153703	0.00764135	0.841089	0.917706	0.0246158	0.130173	0.850487	0.917706	0.0161252	0.0848471	0.849745	0.917706	0.0340401	0.119578	0.776624	0.917706
1-palmitoyl-2-linoleoyl-GPE (16:0/18:2)	Lipid	Phosphatidylethanolamine (PE)		HMDB05322	0.147098	0.989143	0.997755	-0.144365	0.280808	0.608579	0.750017	0.00485262	0.00989058	0.625014	0.750017	0.00927403	0.0177926	0.603628	0.750017	0.0204826	0.303103	0.946289	0.946289	0.106125	0.197563	0.592623	0.750017	-0.164946	0.278432	0.555227	0.750017
1-palmitoyl-2-oleoyl-GPC (16:0/18:1)	Lipid	Phosphatidylcholine (PC)		HMDB07972	0.826469	0.552791	0.776659	0.0570621	0.126883	0.654112	0.654112	0.00204444	0.00446906	0.648561	0.654112	0.00709036	0.00803957	0.380423	0.585825	0.171549	0.136957	0.213965	0.585825	-0.0770612	0.0892689	0.39055	0.585825	-0.122799	0.12581	0.331937	0.585825
1-palmitoyl-2-oleoyl-GPE (16:0/18:1)	Lipid	Phosphatidylethanolamine (PE)		HMDB05320	1.27707	0.277127	0.57001	0.0176478	0.252082	0.94436	0.94436	0.00155271	0.00887879	0.861612	0.94436	0.0206932	0.0159724	0.198808	0.414716	0.345841	0.272096	0.207358	0.414716	-0.10113	0.177353	0.570108	0.855162	-0.522933	0.249949	0.0395559	0.237335
1-palmitoyl-2-oleoyl-GPG (16:0/18:1)	Lipid	Phosphatidylglycerol (PG)			1.09203	0.374303	0.635088	-0.0874753	0.323595	0.787599	0.807904	0.00278019	0.0113976	0.807904	0.807904	0.0138281	0.0205036	0.501963	0.768741	0.713814	0.349287	0.0442404	0.265442	-0.149772	0.227666	0.512494	0.768741	-0.501161	0.320857	0.1222	0.3666
1-palmitoyl-2-oleoyl-GPI (16:0/18:1)*	Lipid	Phosphatidylinositol (PI)		HMDB09783	1.19309	0.318402	0.5992	-0.697238	0.517331	0.181493	0.384072	0.0226371	0.0182213	0.217695	0.384072	0.0414202	0.0327792	0.209993	0.384072	0.638741	0.558405	0.256048	0.384072	-0.139371	0.363969	0.702781	0.702781	0.475802	0.512954	0.356385	0.427663
1-palmitoyl-2-palmitoleoyl-GPC (16:0/16:1)*	Lipid	Phosphatidylcholine (PC)			0.681645	0.664866	0.822167	-0.162671	0.236983	0.494404	0.649084	0.000867483	0.00834696	0.917483	0.917483	0.0234783	0.0150157	0.121815	0.559993	0.236793	0.255798	0.357351	0.649084	0.10238	0.16673	0.540904	0.649084	-0.312941	0.234978	0.186664	0.559993
1-palmitoyl-2-stearoyl-GPC (16:0/18:0)	Lipid	Phosphatidylcholine (PC)		HMDB07970	3.26803	0.00627784	0.133061	0.416053	0.176277	0.0206689	0.0773773	-0.0119554	0.0062088	0.057669	0.115338	0.000838871	0.0111693	0.940316	0.940316	0.314436	0.190273	0.102293	0.15344	-0.0961974	0.12402	0.440208	0.52825	-0.396962	0.174786	0.0257924	0.0773773
1-palmitoyl-GPC (16:0)	Lipid	Lysophospholipid		HMDB10382	0.571828	0.751628	0.871837	0.305571	0.28389	0.284957	0.709395	-0.00967147	0.00999912	0.336307	0.709395	-0.0104456	0.0179878	0.563051	0.810717	0.28524	0.30643	0.354698	0.709395	-0.0479922	0.199731	0.810717	0.810717	-0.106002	0.281488	0.707471	0.810717
1-palmitoyl-GPE (16:0)	Lipid	Lysophospholipid		HMDB11503	0.935654	0.47422	0.721791	0.179432	0.357442	0.617037	0.740445	0.000877755	0.0125898	0.944589	0.944589	-0.0115495	0.0226483	0.611473	0.740445	0.6125	0.385822	0.116291	0.627271	-0.273876	0.251479	0.279357	0.627271	-0.359355	0.354418	0.313636	0.627271
1-stearoyl-2-arachidonoyl-GPC (18:0/20:4)	Lipid	Phosphatidylcholine (PC)		HMDB08048	2.02528	0.0716072	0.347066	0.306528	0.135067	0.0258994	0.155397	-0.00701407	0.0047573	0.144256	0.299485	-0.0124456	0.00855812	0.149742	0.299485	0.0721202	0.145791	0.622163	0.622163	-0.120497	0.0950266	0.208418	0.312628	-0.132183	0.133924	0.326583	0.3919
1-stearoyl-2-arachidonoyl-GPE (18:0/20:4)	Lipid	Phosphatidylethanolamine (PE)		HMDB09003	1.7264	0.12533	0.429998	0.289009	0.17953	0.111329	0.344965	-0.00609252	0.00632336	0.338167	0.408032	-0.00275821	0.0113754	0.809027	0.809027	0.185988	0.193784	0.340027	0.408032	-0.164892	0.126308	0.195429	0.390858	-0.283624	0.178011	0.114988	0.344965
1-stearoyl-2-arachidonoyl-GPI (18:0/20:4)	Lipid	Phosphatidylinositol (PI)		HMDB09815	1.07974	0.381568	0.640415	0.33026	0.19544	0.0949057	0.569434	-0.00728001	0.00688375	0.293398	0.586797	-0.0104762	0.0123835	0.400055	0.600083	0.0610626	0.210957	0.772973	0.786955	-0.0372855	0.137502	0.786955	0.786955	-0.219737	0.193786	0.260175	0.586797
1-stearoyl-2-arachidonoyl-GPS (18:0/20:4)	Lipid	Phosphatidylserine (PS)		HMDB12383	1.81549	0.106282	0.395364	0.470908	0.229501	0.0434119	0.258592	-0.0129822	0.00808343	0.112159	0.258592	-0.022285	0.0145416	0.129296	0.258592	-0.17676	0.247722	0.477562	0.573075	0.0721924	0.161466	0.655991	0.655991	-0.277213	0.227559	0.226684	0.340026
1-stearoyl-2-linoleoyl-GPC (18:0/18:2)*	Lipid	Phosphatidylcholine (PC)			0.794604	0.576843	0.789188	0.106452	0.137735	0.441846	0.867649	0.0028348	0.00485128	0.560614	0.867649	-0.00075384	0.00872717	0.931379	0.949888	-0.00937261	0.148671	0.949888	0.949888	-0.0540652	0.0969037	0.578433	0.867649	0.211561	0.13657	0.125255	0.75153
1-stearoyl-2-linoleoyl-GPE (18:0/18:2)*	Lipid	Phosphatidylethanolamine (PE)		HMDB08994	0.351318	0.907186	0.951081	-0.0375628	0.260397	0.88566	0.88566	0.00490219	0.00917166	0.594465	0.88566	0.0121336	0.0164993	0.464218	0.88566	0.114752	0.281071	0.684154	0.88566	-0.0517578	0.183203	0.778268	0.88566	0.177042	0.258194	0.494865	0.88566
1-stearoyl-2-linoleoyl-GPI (18:0/18:2)	Lipid	Phosphatidylinositol (PI)		HMDB09809	0.259169	0.95415	0.972951	-0.0239521	0.289859	0.934347	0.934347	0.00579561	0.0102094	0.571826	0.934347	0.00307192	0.0183661	0.867582	0.934347	0.0959094	0.312873	0.759977	0.934347	0.0475749	0.203931	0.816126	0.934347	0.19765	0.287407	0.493605	0.934347
1-stearoyl-2-linoleoyl-GPS (18:0/18:2)	Lipid	Phosphatidylserine (PS)			0.335643	0.916185	0.951224	0.106426	0.234073	0.650563	0.718402	-0.005432	0.00824448	0.511851	0.718402	-0.00536682	0.0148314	0.718402	0.718402	-0.23371	0.252658	0.357711	0.718402	0.136765	0.164683	0.408711	0.718402	0.0906963	0.232093	0.696989	0.718402
1-stearoyl-2-oleoyl-GPC (18:0/18:1)	Lipid	Phosphatidylcholine (PC)		HMDB08038	0.575228	0.748972	0.870995	0.173185	0.208107	0.407747	0.91943	0.000743746	0.0073299	0.91943	0.91943	0.0024752	0.0131861	0.851571	0.91943	0.138555	0.22463	0.539088	0.91943	-0.192562	0.146414	0.192158	0.91943	0.0787023	0.206346	0.703898	0.91943
1-stearoyl-2-oleoyl-GPE (18:0/18:1)	Lipid	Phosphatidylethanolamine (PE)		HMDB08993	0.888827	0.507121	0.746261	0.0149803	0.245585	0.951511	0.951511	0.00059426	0.00864994	0.945397	0.951511	0.0157663	0.0155607	0.313977	0.470965	0.357222	0.265083	0.181549	0.470965	-0.196487	0.172782	0.258807	0.470965	-0.266486	0.243507	0.277038	0.470965
1-stearoyl-2-oleoyl-GPS (18:0/18:1)	Lipid	Phosphatidylserine (PS)		HMDB10163	0.483208	0.81905	0.897055	0.243335	0.221805	0.275863	0.771811	-0.00830101	0.00781239	0.291146	0.771811	-0.00978867	0.014054	0.488108	0.771811	-0.0696651	0.239416	0.771811	0.771811	0.0625641	0.156052	0.689535	0.771811	-0.0994305	0.219929	0.652403	0.771811
1-stearoyl-GPC (18:0)	Lipid	Lysophospholipid		HMDB10384	0.612133	0.719939	0.858123	0.312089	0.261535	0.236235	0.687664	-0.00572198	0.00921174	0.536237	0.687664	-0.0168884	0.0165714	0.311175	0.687664	0.223389	0.2823	0.43107	0.687664	-0.10412	0.184003	0.573054	0.687664	-0.0541938	0.259322	0.834987	0.834987
1-stearoyl-GPE (18:0)	Lipid	Lysophospholipid		HMDB11130	0.937095	0.473228	0.721791	0.236118	0.310324	0.448941	0.673411	0.00585015	0.0109302	0.593959	0.707185	-0.0153838	0.0196628	0.436273	0.673411	0.435247	0.334963	0.197497	0.592492	-0.295568	0.218329	0.179575	0.592492	-0.115992	0.307699	0.707185	0.707185
2-palmitoleoyl-GPC* (16:1)*	Lipid	Lysophospholipid		HMDB10383	0.7491	0.611878	0.797678	-0.681507	0.503685	0.179806	0.367727	0.0127951	0.0177407	0.472846	0.709269	0.0445	0.0319145	0.167025	0.367727	0.728742	0.543676	0.183864	0.367727	0.154671	0.354369	0.663657	0.728648	-0.173863	0.499423	0.728648	0.728648
4-cholesten-3-one	Lipid	Sterol	C00599	HMDB00921	2.38405	0.0358695	0.291475	-0.187704	0.269107	0.487483	0.620924	0.0207245	0.00947846	0.0316656	0.0949967	0.0392832	0.0170512	0.0237947	0.0949967	0.249212	0.290474	0.393452	0.620924	-0.0596061	0.189331	0.753705	0.753705	0.173479	0.266831	0.517437	0.620924
7-hydroxycholesterol (alpha or beta)	Lipid	Sterol		HMDB06119	0.845456	0.538677	0.766663	-0.110025	0.317125	0.729532	0.729532	0.0104901	0.0111697	0.350445	0.525667	0.0221566	0.0200937	0.273438	0.525667	0.512853	0.342303	0.137957	0.489729	0.167949	0.223114	0.453781	0.544537	-0.44243	0.314442	0.163243	0.489729
adrenoylcarnitine (C22:4)*	Lipid	Fatty Acid Metabolism (Acyl Carnitine, Polyunsaturated)			2.66538	0.0206745	0.217608	0.398925	0.321421	0.21814	0.330344	-0.0139867	0.011321	0.220229	0.330344	0.0135092	0.0203659	0.509005	0.528098	0.219837	0.34694	0.528098	0.528098	-0.341168	0.226136	0.135271	0.330344	-0.790751	0.318701	0.0151652	0.0909915
alpha-tocopherol	Cofactors and Vitamins	Tocopherol Metabolism	C02477	HMDB01893	0.504434	0.803306	0.892928	0.311399	0.430714	0.471772	0.65539	-0.0112194	0.0151706	0.461712	0.65539	-0.0122248	0.027291	0.65539	0.65539	-0.363367	0.464912	0.436738	0.65539	-0.143875	0.30303	0.636217	0.65539	-0.289614	0.42707	0.499616	0.65539
arachidonoylcarnitine (C20:4)	Lipid	Fatty Acid Metabolism (Acyl Carnitine, Polyunsaturated)			1.88502	0.0933346	0.382717	0.224606	0.32234	0.487925	0.487925	-0.00892462	0.0113534	0.434118	0.487925	0.0205051	0.0204242	0.318385	0.477577	0.427603	0.347933	0.222638	0.445276	-0.477765	0.226783	0.0382382	0.229429	-0.408747	0.319613	0.204591	0.445276
arachidoylcarnitine (C20)*	Lipid	Fatty Acid Metabolism (Acyl Carnitine, Long Chain Saturated)		HMDB06460	0.499955	0.806654	0.892928	-0.338514	0.378851	0.374222	0.719325	-0.00452314	0.0133438	0.735511	0.735511	0.0188402	0.0240048	0.434831	0.719325	0.290469	0.408931	0.47955	0.719325	-0.201041	0.266542	0.452881	0.719325	-0.184644	0.375646	0.624377	0.735511
behenoyl sphingomyelin (d18:1/22:0)*	Lipid	Sphingomyelins		HMDB12103	2.11456	0.0603857	0.343003	0.275678	0.182003	0.133745	0.267489	-0.0105798	0.00641049	0.102736	0.267489	0.0114797	0.0115321	0.322478	0.386973	0.246937	0.196454	0.212376	0.318563	-0.0929205	0.128049	0.470136	0.470136	-0.333086	0.180463	0.0685857	0.267489
behenoylcarnitine (C22)*	Lipid	Fatty Acid Metabolism (Acyl Carnitine, Long Chain Saturated)			0.731109	0.625912	0.804744	-0.316452	0.381512	0.409277	0.613915	0.000653246	0.0134375	0.961347	0.961347	0.030395	0.0241734	0.21223	0.613915	0.401852	0.411802	0.33205	0.613915	-0.057155	0.268413	0.831911	0.961347	-0.570391	0.378284	0.135486	0.613915
bilirubin (E,E)*	Cofactors and Vitamins	Hemoglobin and Porphyrin Metabolism			1.08256	0.379895	0.639336	-0.00213038	0.369169	0.99541	0.99541	-0.0220726	0.0130028	0.093436	0.560616	-0.0119763	0.0233913	0.610046	0.915069	-0.365733	0.39848	0.361438	0.722876	-0.29348	0.25973	0.261834	0.722876	0.0983591	0.366046	0.788838	0.946606
bilirubin	Cofactors and Vitamins	Hemoglobin and Porphyrin Metabolism	C00486	HMDB00054	1.18751	0.32131	0.5992	0.280059	0.427201	0.51396	0.831098	-0.0316395	0.0150468	0.0385935	0.231561	0.00579218	0.0270684	0.831098	0.831098	-0.233863	0.46112	0.613419	0.831098	-0.420699	0.300559	0.165414	0.496243	0.159198	0.423587	0.708023	0.831098
biliverdin	Cofactors and Vitamins	Hemoglobin and Porphyrin Metabolism	C00500	HMDB01008	1.69789	0.132062	0.442561	-0.040458	0.452449	0.928969	0.996136	-7.74044e-05	0.0159361	0.996136	0.996136	0.00199373	0.0286681	0.944727	0.996136	0.64337	0.488372	0.191426	0.574279	-0.938847	0.318321	0.0041609	0.0249654	0.0888101	0.448621	0.84357	0.996136
ceramide (d18:1/14:0, d16:1/16:0)*	Lipid	Ceramides			1.12673	0.354331	0.619707	-0.34582	0.247491	0.166138	0.498415	0.00117145	0.00871711	0.893432	0.893432	0.0149236	0.0156816	0.344099	0.672999	0.156015	0.267141	0.560833	0.672999	-0.299848	0.174123	0.0888785	0.498415	-0.163906	0.245398	0.506082	0.672999
ceramide (d18:2/24:1, d18:1/24:2)*	Lipid	Ceramides			0.687404	0.660309	0.818467	-0.101291	0.247454	0.683376	0.795043	-0.00227156	0.00871579	0.795043	0.795043	0.0069102	0.0156792	0.660587	0.795043	0.171377	0.267101	0.522934	0.795043	-0.309569	0.174097	0.0791336	0.474801	0.0671433	0.245361	0.785049	0.795043
cerotoylcarnitine (C26)*	Lipid	Fatty Acid Metabolism (Acyl Carnitine, Long Chain Saturated)		HMDB06347	2.24616	0.0468746	0.308609	-0.0546786	0.297834	0.854796	0.946864	0.00997628	0.0104903	0.344432	0.688863	0.0228432	0.0188714	0.229619	0.688858	0.0214917	0.321481	0.946864	0.946864	-0.0979007	0.209542	0.641602	0.946864	-0.953557	0.295314	0.00179523	0.0107714
cholesterol	Lipid	Sterol	C00187	HMDB00067	0.509137	0.799778	0.892928	-0.0663708	0.221653	0.765375	0.895584	0.00271336	0.00780704	0.729078	0.895584	0.00184901	0.0140444	0.895584	0.895584	0.321669	0.239252	0.182547	0.781524	-0.176704	0.155945	0.260508	0.781524	-0.060617	0.219778	0.783396	0.895584
cis-4-decenoylcarnitine (C10:1)	Lipid	Fatty Acid Metabolism (Acyl Carnitine, Monounsaturated)			1.22855	0.300411	0.589599	0.341875	0.371881	0.360662	0.721324	0.00194139	0.0130984	0.88254	0.88254	-0.00419361	0.0235632	0.859189	0.88254	-0.756434	0.401408	0.0630908	0.222248	0.0848046	0.261638	0.746675	0.88254	0.667227	0.368735	0.0740827	0.222248
decanoylcarnitine (C10)	Lipid	Fatty Acid Metabolism (Acyl Carnitine, Medium Chain)		HMDB00651	1.37547	0.234473	0.541293	-0.0824047	0.327231	0.801815	0.947198	0.011751	0.0115257	0.310979	0.880967	0.0013774	0.020734	0.947198	0.947198	-0.861175	0.353212	0.016952	0.101712	0.101175	0.230224	0.661498	0.947198	0.251521	0.324463	0.440484	0.880967
dihomo-linolenoylcarnitine (C20:3n3 or 6)*	Lipid	Fatty Acid Metabolism (Acyl Carnitine, Polyunsaturated)			1.38641	0.230095	0.537177	0.343841	0.354346	0.334759	0.578522	-0.0108856	0.0124807	0.385682	0.578522	0.0148205	0.0224521	0.511066	0.613279	0.119916	0.38248	0.754689	0.754689	-0.309727	0.249301	0.217681	0.578522	-0.565247	0.351348	0.111553	0.578522
dihomo-linoleoylcarnitine (C20:2)*	Lipid	Fatty Acid Metabolism (Acyl Carnitine, Polyunsaturated)			0.520835	0.790941	0.892857	0.056866	0.327732	0.86268	0.965202	-0.00832521	0.0115433	0.472854	0.965202	0.00517999	0.0207658	0.803646	0.965202	-0.0154806	0.353753	0.965202	0.965202	-0.272875	0.230577	0.240095	0.965202	-0.177363	0.324959	0.586703	0.965202
diltiazem	Xenobiotics	Drug - Cardiovascular	C06958	HMDB14487	0.369761	0.896129	0.949187	-0.205895	0.216712	0.344895	0.896088	0.00815855	0.00763298	0.28831	0.896088	-0.00572156	0.0137313	0.678014	0.896088	-0.137624	0.233918	0.557939	0.896088	-0.0124241	0.152468	0.935256	0.935256	-0.06963	0.214878	0.74674	0.896088
docosadienoylcarnitine (C22:2)*	Lipid	Fatty Acid Metabolism (Acyl Carnitine, Polyunsaturated)			0.767377	0.597719	0.792468	-0.258986	0.381983	0.4997	0.59964	-0.00369129	0.0134541	0.784506	0.784506	0.0208088	0.0242032	0.392463	0.588694	0.372585	0.412311	0.368861	0.588694	-0.254209	0.268745	0.347007	0.588694	-0.459882	0.378751	0.228197	0.588694
docosapentaenoylcarnitine (C22:5n3)*	Lipid	Fatty Acid Metabolism (Acyl Carnitine, Polyunsaturated)			1.12595	0.354772	0.619707	0.346223	0.286094	0.229733	0.689198	-0.0200779	0.0100768	0.0496851	0.298111	0.014704	0.0181275	0.419662	0.739343	-0.208528	0.308809	0.50143	0.739343	-0.05235	0.201282	0.79546	0.79546	-0.142773	0.283674	0.61612	0.739343
docosatrienoylcarnitine (C22:3)*	Lipid	Fatty Acid Metabolism (Acyl Carnitine, Polyunsaturated)			1.54832	0.173121	0.482099	0.163238	0.378326	0.667269	0.770509	-0.00997791	0.0133253	0.456151	0.73784	0.00701618	0.0239715	0.770509	0.770509	0.281949	0.408364	0.491893	0.73784	-0.273532	0.266172	0.307174	0.73784	-0.823022	0.375125	0.0311012	0.186607
eicosenoylcarnitine (C20:1)*	Lipid	Fatty Acid Metabolism (Acyl Carnitine, Monounsaturated)			0.626381	0.708666	0.854414	-0.379833	0.343236	0.271732	0.770859	0.000403418	0.0120894	0.973462	0.973462	0.0142592	0.0217481	0.513906	0.770859	0.0712992	0.370488	0.847874	0.973462	-0.271755	0.241485	0.263763	0.770859	-0.224931	0.340332	0.510542	0.770859
erucoylcarnitine (C22:1)*	Lipid	Fatty Acid Metabolism (Acyl Carnitine, Monounsaturated)			0.745605	0.614597	0.797678	-0.555982	0.425681	0.195215	0.518573	-0.00261459	0.0149933	0.861998	0.861998	0.0315017	0.026972	0.246257	0.518573	0.521989	0.459478	0.259286	0.518573	-0.151666	0.299489	0.613939	0.736727	-0.280837	0.422079	0.507706	0.736727
gamma-tocopherol/beta-tocopherol	Cofactors and Vitamins	Tocopherol Metabolism			1.67946	0.136591	0.447713	0.0629359	0.293586	0.830798	0.944851	-0.000717533	0.0103406	0.944851	0.944851	0.0252154	0.0186022	0.179024	0.358048	0.82024	0.316896	0.0114276	0.0685658	-0.0932485	0.206553	0.652871	0.944851	-0.453696	0.291102	0.123003	0.358048
glycosyl-N-palmitoyl-sphingosine (d18:1/16:0)	Lipid	Hexosylceramides (HCER)			1.48497	0.19373	0.50762	-0.458626	0.354415	0.19933	0.406371	0.0258215	0.0124831	0.041782	0.250692	0.0228112	0.0224565	0.312751	0.419962	0.359634	0.382554	0.349968	0.419962	-0.31989	0.249349	0.203186	0.406371	0.159674	0.351416	0.650775	0.650775
glycosyl-N-stearoyl-sphingosine (d18:1/18:0)	Lipid	Hexosylceramides (HCER)			1.08559	0.378096	0.638036	-0.35685	0.393794	0.367526	0.55129	0.0139158	0.0138702	0.31871	0.55129	0.00246667	0.0249516	0.921495	0.921495	0.224864	0.42506	0.598241	0.71789	-0.404019	0.277055	0.148635	0.445905	0.591912	0.390463	0.133432	0.445905
heme	Cofactors and Vitamins	Hemoglobin and Porphyrin Metabolism	C00032	HMDB03178	0.766367	0.598498	0.792468	-0.330483	0.561883	0.558055	0.669666	0.0182821	0.0197906	0.358344	0.669666	0.0228813	0.0356021	0.522237	0.669666	0.58373	0.606495	0.338681	0.669666	-0.597511	0.395314	0.134557	0.669666	0.142488	0.557129	0.798789	0.798789
heptadecasphingosine (d17:1)	Lipid	Sphingosines			1.82691	0.104046	0.394352	-0.396609	0.403542	0.328624	0.492935	-0.00391432	0.0142135	0.783715	0.88861	-0.00359262	0.0255693	0.88861	0.88861	0.79363	0.435582	0.0721464	0.216439	-0.405817	0.283913	0.156744	0.313488	-0.758964	0.400128	0.0614186	0.216439
hexadecasphingosine (d16:1)*	Lipid	Sphingosines			1.86084	0.0976594	0.383325	-0.37897	0.358913	0.29416	0.352992	-0.0109486	0.0126416	0.389005	0.389005	0.0262	0.0227415	0.252678	0.352992	0.418103	0.387409	0.28369	0.352992	-0.279427	0.252514	0.271751	0.352992	-0.706532	0.355876	0.0504918	0.302951
lactosyl-N-palmitoyl-sphingosine (d18:1/16:0)	Lipid	Lactosylceramides (LCER)			1.54151	0.175236	0.484193	-0.340157	0.2643	0.201757	0.47454	-0.00755473	0.00930914	0.419435	0.503322	0.016884	0.0167466	0.31636	0.47454	0.0401093	0.285285	0.88854	0.88854	-0.215541	0.185949	0.249804	0.47454	-0.367378	0.262064	0.164776	0.47454
laurylcarnitine (C12)	Lipid	Fatty Acid Metabolism (Acyl Carnitine, Medium Chain)		HMDB02250	0.454688	0.839658	0.911587	-0.193543	0.345331	0.576716	0.695238	0.00715642	0.0121632	0.557923	0.695238	0.00578475	0.0218809	0.792163	0.792163	-0.32789	0.372749	0.38165	0.695238	-0.13522	0.242959	0.579365	0.695238	0.296643	0.34241	0.388863	0.695238
lignoceroyl sphingomyelin (d18:1/24:0)	Lipid	Sphingomyelins			3.53879	0.00367111	0.109457	0.174545	0.220724	0.431379	0.526358	-0.0107306	0.00777431	0.171304	0.342608	0.00889935	0.0139855	0.526358	0.526358	0.504402	0.238249	0.0373172	0.111952	-0.10281	0.155291	0.509822	0.526358	-0.728205	0.218857	0.00132037	0.00792221
lignoceroylcarnitine (C24)*	Lipid	Fatty Acid Metabolism (Acyl Carnitine, Long Chain Saturated)			2.49368	0.0289584	0.270986	-0.131599	0.318214	0.680292	0.937145	0.000202384	0.0112081	0.985638	0.985638	0.0168045	0.0201627	0.407044	0.814088	0.354736	0.343479	0.304784	0.814088	-0.0624631	0.22388	0.780954	0.937145	-1.12796	0.315522	0.000594059	0.00356435
linolenoylcarnitine (C18:3)*	Lipid	Fatty Acid Metabolism (Acyl Carnitine, Polyunsaturated)			0.841328	0.541731	0.767043	0.565761	0.359739	0.119687	0.538705	-0.0171534	0.0126707	0.179568	0.538705	0.00817948	0.0227938	0.720643	0.864772	-0.344915	0.388301	0.377027	0.754054	-0.155279	0.253095	0.541253	0.811879	-0.0452686	0.356695	0.899325	0.899325
linoleoylcarnitine (C18:2)*	Lipid	Fatty Acid Metabolism (Acyl Carnitine, Polyunsaturated)		HMDB06469	0.755269	0.607087	0.797678	0.274331	0.300861	0.364569	0.766975	-0.00530905	0.0105969	0.617729	0.766975	0.00883669	0.0190632	0.644216	0.766975	-0.199523	0.324749	0.540678	0.766975	-0.289861	0.211672	0.174663	0.766975	-0.0886987	0.298316	0.766975	0.766975
margaroylcarnitine (C17)*	Lipid	Fatty Acid Metabolism (Acyl Carnitine, Long Chain Saturated)		HMDB06210	0.299372	0.935483	0.960223	0.126293	0.384773	0.743586	0.892303	-0.00674892	0.0135524	0.619843	0.892303	-0.0175137	0.02438	0.4746	0.892303	-0.197892	0.415323	0.635017	0.892303	-0.226504	0.270708	0.405219	0.892303	-0.0249023	0.381518	0.948119	0.948119
myristoleoylcarnitine (C14:1)*	Lipid	Fatty Acid Metabolism (Acyl Carnitine, Monounsaturated)			0.644725	0.694127	0.846862	-0.0858925	0.348727	0.806071	0.863375	0.0105316	0.0122828	0.393737	0.829237	0.00381439	0.0220961	0.863375	0.863375	-0.278121	0.376415	0.462123	0.829237	-0.146232	0.245348	0.552825	0.829237	0.442312	0.345777	0.204485	0.829237
myristoyl dihydrosphingomyelin (d18:0/14:0)*	Lipid	Dihydrosphingomyelins		HMDB12085	1.64255	0.146089	0.460513	-0.387917	0.271276	0.156572	0.469715	0.00243624	0.00955485	0.799389	0.799389	0.00886926	0.0171886	0.607263	0.728716	-0.257882	0.292815	0.381086	0.571629	-0.170045	0.190857	0.375594	0.571629	-0.530087	0.268981	0.0521718	0.313031
myristoylcarnitine (C14)	Lipid	Fatty Acid Metabolism (Acyl Carnitine, Long Chain Saturated)		HMDB05066	0.250251	0.957875	0.975148	-0.163718	0.360213	0.650683	0.979918	0.000320346	0.0126874	0.979918	0.979918	-0.0033247	0.0228239	0.884546	0.979918	-0.0617403	0.388813	0.874228	0.979918	-0.234664	0.253429	0.357219	0.979918	0.246237	0.357166	0.492529	0.979918
N-palmitoyl-sphingadienine (d18:2/16:0)*	Lipid	Ceramides			0.839523	0.543069	0.767043	-0.0685756	0.226885	0.763238	0.763238	0.00512523	0.00799132	0.523106	0.763238	0.00662591	0.0143759	0.646103	0.763238	0.270424	0.244899	0.272765	0.763238	-0.274952	0.159626	0.0887987	0.532792	0.111097	0.224966	0.622757	0.763238
N-palmitoyl-sphinganine (d18:0/16:0)	Lipid	Dihydroceramides		HMDB11760	0.69013	0.658154	0.818467	-0.384225	0.311006	0.220244	0.48017	0.0100714	0.0109542	0.360613	0.48017	0.0161641	0.019706	0.414475	0.48017	0.238114	0.335699	0.48017	0.48017	-0.230792	0.218809	0.29467	0.48017	-0.281613	0.308375	0.363839	0.48017
N-palmitoyl-sphingosine (d18:1/16:0)	Lipid	Ceramides		HMDB04949	0.751576	0.609953	0.797678	-0.157209	0.277777	0.572991	0.700273	0.00602707	0.00978383	0.539606	0.700273	0.00968732	0.0176005	0.583561	0.700273	0.455112	0.299832	0.132936	0.697522	-0.23509	0.195431	0.232507	0.697522	0.0987997	0.275427	0.720742	0.720742
N-stearoyl-sphingosine (d18:1/18:0)*	Lipid	Ceramides		HMDB04950	1.44357	0.208344	0.51337	-0.175313	0.313022	0.576981	0.692377	-0.00181768	0.0110252	0.86946	0.86946	0.0189906	0.0198337	0.341169	0.60708	0.42777	0.337875	0.209121	0.60708	-0.508496	0.220228	0.0234945	0.140967	0.259969	0.310374	0.40472	0.60708
nervonoylcarnitine (C24:1)*	Lipid	Fatty Acid Metabolism (Acyl Carnitine, Monounsaturated)			2.061	0.066897	0.346192	-0.727182	0.358025	0.0455256	0.136577	0.0172658	0.0126103	0.174729	0.262093	0.0407024	0.0226852	0.0765083	0.153017	-0.0492684	0.386451	0.898869	0.898869	-0.111546	0.25189	0.659065	0.790878	-0.893008	0.354996	0.0138617	0.0831699
octanoylcarnitine (C8)	Lipid	Fatty Acid Metabolism (Acyl Carnitine, Medium Chain)	C02838	HMDB00791	1.29044	0.270976	0.5685	0.148421	0.298421	0.620287	0.76893	0.00964251	0.0105109	0.361667	0.723335	0.00557351	0.0189086	0.76893	0.76893	-0.664893	0.322114	0.0422042	0.253225	0.0620209	0.209955	0.768443	0.76893	0.302422	0.295896	0.309798	0.723335
oleoyl ethanolamide	Lipid	Endocannabinoid		HMDB02088	3.28343	0.00608906	0.133061	-0.502941	0.368529	0.176119	0.264178	0.00284935	0.0129803	0.826802	0.826802	0.0382846	0.0233508	0.104979	0.253435	1.55528	0.397789	0.000190919	0.00114551	-0.400081	0.25928	0.126717	0.253435	-0.429229	0.365411	0.243578	0.292293
oleoyl-linoleoyl-glycerol (18:1/18:2) [2]	Lipid	Diacylglycerol		HMDB07219	1.30919	0.262544	0.55969	-0.0534384	0.47027	0.90981	0.90981	0.0141403	0.0165638	0.395795	0.593693	0.0177386	0.0297973	0.553297	0.663956	0.444384	0.507608	0.38392	0.593693	-0.647987	0.33086	0.0536139	0.321684	-0.590661	0.466292	0.208886	0.593693
oleoylcarnitine (C18:1)	Lipid	Fatty Acid Metabolism (Acyl Carnitine, Monounsaturated)		HMDB05065	0.339489	0.914012	0.951081	-0.0299811	0.28945	0.917759	0.971708	-0.00073654	0.010195	0.942585	0.971708	0.000652458	0.0183402	0.971708	0.971708	-0.253513	0.312432	0.419504	0.971708	-0.18084	0.203644	0.377159	0.971708	-0.0725992	0.287002	0.800942	0.971708
oleoylcholine	Lipid	Fatty Acid Metabolism (Acyl Choline)			0.558486	0.762019	0.874702	-0.0161209	0.339543	0.962249	0.962249	-0.00595888	0.0119593	0.619649	0.743579	-0.0146403	0.0215141	0.49813	0.743579	0.212662	0.366501	0.563358	0.743579	-0.274812	0.238886	0.253368	0.743579	-0.189666	0.33667	0.574746	0.743579
palmitoleoylcarnitine (C16:1)*	Lipid	Fatty Acid Metabolism (Acyl Carnitine, Monounsaturated)			0.342617	0.912228	0.951081	-0.100296	0.336511	0.76643	0.924556	0.0055753	0.0118525	0.639341	0.924556	0.00202541	0.021322	0.924556	0.924556	-0.377854	0.363228	0.301312	0.924556	-0.15173	0.236753	0.52341	0.924556	0.0936727	0.333664	0.779626	0.924556
palmitoyl dihydrosphingomyelin (d18:0/16:0)*	Lipid	Dihydrosphingomyelins			0.789573	0.580679	0.789188	0.0039676	0.198252	0.984082	0.984082	0.00658777	0.00698281	0.348268	0.770298	0.00831005	0.0125617	0.510144	0.770298	0.14043	0.213993	0.513532	0.770298	-0.0331086	0.139481	0.812969	0.975563	-0.353727	0.196575	0.0756713	0.454028
palmitoyl ethanolamide	Lipid	Endocannabinoid	C16512	HMDB02100	3.93868	0.00166582	0.103447	-0.311946	0.187151	0.0994132	0.14912	-0.000649617	0.0065918	0.92174	0.92174	0.0146004	0.0118583	0.221794	0.266153	0.792101	0.20201	0.000183566	0.00110139	-0.222308	0.13167	0.0951879	0.14912	-0.400253	0.185567	0.0339768	0.10193
palmitoyl sphingomyelin (d18:1/16:0)	Lipid	Sphingomyelins			1.32462	0.255766	0.555788	0.160221	0.0881703	0.072888	0.437328	0.00263569	0.00310552	0.398544	0.955999	0.00210511	0.00558665	0.7073	0.955999	0.00526738	0.0951707	0.955999	0.955999	-0.0124659	0.0620324	0.841236	0.955999	-0.0276092	0.0874244	0.752961	0.955999
palmitoylcarnitine (C16)	Lipid	Fatty Acid Metabolism (Acyl Carnitine, Long Chain Saturated)	C02990	HMDB00222	0.359319	0.90245	0.949187	-0.0126526	0.317384	0.968299	0.968299	-0.00630719	0.0111789	0.574172	0.968299	-0.00915013	0.0201101	0.650325	0.968299	0.0775907	0.342583	0.821393	0.968299	-0.225318	0.223296	0.315954	0.968299	-0.0928841	0.314699	0.768633	0.968299
palmitoylcholine	Lipid	Fatty Acid Metabolism (Acyl Choline)			0.615967	0.716908	0.857803	0.192202	0.326044	0.557168	0.668601	-0.0117837	0.0114839	0.307894	0.668601	-0.0198748	0.0206588	0.338888	0.668601	0.248554	0.351931	0.482055	0.668601	-0.236927	0.229389	0.304742	0.668601	0.0397709	0.323286	0.902395	0.902395
phytosphingosine	Lipid	Sphingolipid Synthesis	C12144	HMDB04610	1.64954	0.144245	0.459366	-0.141596	0.617845	0.819309	0.819309	0.010869	0.0217616	0.61881	0.819309	-0.0103666	0.0391479	0.791831	0.819309	0.96086	0.666899	0.153499	0.306999	-0.681189	0.434686	0.120994	0.306999	1.30463	0.612617	0.0362401	0.217441
piperine	Xenobiotics	Food Component/Plant	C03882	HMDB29377	1.22742	0.300971	0.589599	-0.440369	0.536846	0.414458	0.690137	-0.0106421	0.0189087	0.575114	0.690137	0.0689505	0.0340157	0.0459496	0.275697	0.864223	0.579469	0.13974	0.41922	-0.249747	0.377699	0.51034	0.690137	0.114815	0.532304	0.829768	0.829768
retinol (Vitamin A)	Cofactors and Vitamins	Vitamin A Metabolism	C00473	HMDB00305	1.11235	0.362506	0.625353	0.0213717	0.279723	0.939287	0.939287	0.0129856	0.00985235	0.191212	0.573635	-0.00436188	0.0177238	0.806225	0.939287	-0.453603	0.301932	0.136899	0.573635	-0.187466	0.1968	0.343641	0.687282	-0.206367	0.277356	0.458998	0.688497
rocuronium	Xenobiotics	Drug - Neurological			1.3192	0.25813	0.556605	0.172251	0.715949	0.81048	0.972576	-0.0553502	0.0252171	0.0310299	0.18618	-6.35191e-05	0.045364	0.998886	0.998886	0.364503	0.772793	0.63843	0.957646	0.627	0.503708	0.216806	0.650419	0.48115	0.709892	0.499844	0.957646
solanidine	Xenobiotics	Food Component/Plant	C06543	HMDB03236	0.398481	0.877982	0.936816	0.0175114	0.34151	0.959232	0.959232	-0.0104093	0.0120286	0.389386	0.959232	0.0215652	0.0216388	0.321927	0.959232	0.150638	0.368624	0.683875	0.959232	0.0280447	0.24027	0.90737	0.959232	-0.23107	0.33862	0.496942	0.959232
sphingadienine	Lipid	Sphingolipid Synthesis			1.26549	0.282543	0.575783	0.0370244	0.354403	0.917055	0.917055	-0.00631761	0.0124827	0.614156	0.736987	0.0122305	0.0224557	0.587492	0.736987	0.589017	0.382541	0.12752	0.382559	-0.481286	0.249341	0.0570783	0.34247	-0.261664	0.351405	0.458654	0.736987
sphinganine	Lipid	Sphingolipid Synthesis	C00836	HMDB00269	1.14504	0.344119	0.614886	-0.227172	0.358222	0.52776	0.79164	0.000537353	0.0126172	0.966134	0.966134	0.0317873	0.0226977	0.165194	0.330388	0.673806	0.386664	0.0851964	0.255589	-0.0844253	0.252028	0.738503	0.886204	-0.629608	0.355192	0.0800569	0.255589
sphingomyelin (d17:1/16:0, d18:1/15:0, d16:1/17:0)*	Lipid	Sphingomyelins			1.86167	0.0975069	0.383325	0.284116	0.17429	0.106955	0.286951	-0.00552708	0.0061388	0.370602	0.543116	-0.00210669	0.0110434	0.849186	0.849186	-0.277919	0.188128	0.143476	0.286951	-0.0925471	0.122622	0.452596	0.543116	-0.279014	0.172815	0.110303	0.286951
sphingomyelin (d17:2/16:0, d18:2/15:0)*	Lipid	Sphingomyelins			2.26394	0.04529	0.308609	0.294258	0.244169	0.231658	0.463316	-0.00316983	0.00860009	0.713402	0.713402	0.00579435	0.0154711	0.70899	0.713402	-0.59054	0.263555	0.0277857	0.166714	-0.115085	0.171786	0.504804	0.713402	-0.413115	0.242103	0.091773	0.275319
sphingomyelin (d18:0/18:0, d19:0/17:0)*	Lipid	Dihydrosphingomyelins		HMDB12087	0.52841	0.785177	0.89261	0.0143133	0.229574	0.95044	0.982959	0.000757032	0.00808601	0.92564	0.982959	0.00613063	0.0145463	0.674537	0.982959	0.00530923	0.247801	0.982959	0.982959	-0.239689	0.161517	0.141694	0.850166	-0.093582	0.227632	0.682076	0.982959
sphingomyelin (d18:1/14:0, d16:1/16:0)*	Lipid	Sphingomyelins		HMDB12097	1.97621	0.0785955	0.361539	0.0357083	0.181611	0.844618	0.844618	-0.00595615	0.00639666	0.354551	0.624548	0.0133905	0.0115072	0.247978	0.624548	-0.140213	0.19603	0.476504	0.624548	-0.0824715	0.127773	0.520456	0.624548	-0.41731	0.180074	0.0230049	0.138029
sphingomyelin (d18:1/17:0, d17:1/18:0, d19:1/16:0)	Lipid	Sphingomyelins			2.3651	0.0372175	0.296309	0.574094	0.1702	0.00114235	0.00685413	-0.00533586	0.00599478	0.376056	0.485357	-0.013006	0.0107843	0.231322	0.462643	-0.336212	0.183714	0.0709158	0.212747	-0.0773503	0.119745	0.520132	0.520132	0.141431	0.168761	0.404464	0.485357
sphingomyelin (d18:1/18:1, d18:2/18:0)	Lipid	Sphingomyelins		HMDB12101	1.16189	0.334924	0.607701	0.274881	0.188884	0.149454	0.448363	-0.00484948	0.00665286	0.468146	0.903792	-0.00428585	0.0119681	0.721196	0.903792	-0.48081	0.203881	0.0207702	0.124621	0.00663321	0.13289	0.960313	0.960313	0.0590972	0.187286	0.75316	0.903792
sphingomyelin (d18:1/19:0, d19:1/18:0)*	Lipid	Sphingomyelins			1.52235	0.181321	0.484193	0.373633	0.222942	0.0976095	0.292828	-0.00840659	0.00785243	0.287541	0.522764	-0.000426584	0.0141261	0.975983	0.996051	-0.527785	0.240643	0.031158	0.186948	-0.147903	0.156851	0.34851	0.522764	-0.00109758	0.221056	0.996051	0.996051
sphingomyelin (d18:1/20:0, d16:1/22:0)*	Lipid	Sphingomyelins		HMDB12102	1.06599	0.389821	0.64727	0.254588	0.163945	0.124348	0.508166	-0.00663277	0.00577443	0.254083	0.508166	0.00736357	0.0103879	0.480445	0.71814	-0.0935617	0.176961	0.59845	0.71814	-0.14	0.115344	0.228366	0.508166	-0.0328185	0.162558	0.84051	0.84051
sphingomyelin (d18:1/20:1, d18:2/20:0)*	Lipid	Sphingomyelins			1.36131	0.240245	0.545522	0.202223	0.212078	0.343158	0.986994	-0.00328561	0.00746978	0.661215	0.986994	-0.000219729	0.0134377	0.986994	0.986994	-0.625064	0.228916	0.00775667	0.04654	-0.027211	0.149208	0.855748	0.986994	0.143883	0.210284	0.495782	0.986994
sphingomyelin (d18:1/21:0, d17:1/22:0, d16:1/23:0)*	Lipid	Sphingomyelins			2.03913	0.0697445	0.347066	0.242618	0.248575	0.331953	0.398344	-0.0150597	0.00875529	0.0892381	0.275787	0.00436377	0.0157503	0.78244	0.78244	-0.457612	0.268311	0.0919289	0.275787	-0.17172	0.174886	0.329073	0.398344	-0.307032	0.246472	0.216464	0.398344
sphingomyelin (d18:1/22:1, d18:2/22:0, d16:1/24:1)*	Lipid	Sphingomyelins		HMDB12104	1.16367	0.333964	0.607701	0.150818	0.168526	0.373482	0.675848	-0.00355428	0.00593581	0.550986	0.675848	0.00505288	0.0106782	0.637345	0.675848	-0.314029	0.181907	0.0881029	0.528617	-0.0497574	0.118567	0.675848	0.675848	-0.162624	0.167101	0.333345	0.675848
sphingomyelin (d18:1/22:2, d18:2/22:1, d16:1/24:2)*	Lipid	Sphingomyelins			1.32416	0.255967	0.555788	0.130773	0.196649	0.507934	0.972283	-0.00937168	0.00692633	0.179804	0.539411	0.00411376	0.0124601	0.742135	0.972283	-0.507496	0.212262	0.0191268	0.114761	0.00482188	0.138353	0.972283	0.972283	0.0196347	0.194985	0.920038	0.972283
sphingomyelin (d18:1/24:1, d18:2/24:0)*	Lipid	Sphingomyelins		HMDB12107	0.612767	0.719439	0.858123	0.0659544	0.166567	0.693173	0.924832	-0.00166697	0.0058668	0.777031	0.924832	0.0101096	0.010554	0.340969	0.924832	0.0170161	0.179792	0.924832	0.924832	-0.0632732	0.117189	0.590729	0.924832	-0.20037	0.165158	0.228578	0.924832
sphingomyelin (d18:2/14:0, d18:1/14:1)*	Lipid	Sphingomyelins			3.01328	0.0104003	0.146786	0.020467	0.180949	0.910224	0.910224	-0.00773147	0.00637337	0.228621	0.342931	0.0107779	0.0114653	0.34999	0.419988	-0.518528	0.195316	0.00955076	0.0573046	-0.15859	0.127307	0.216457	0.342931	-0.237235	0.179418	0.189808	0.342931
sphingomyelin (d18:2/16:0, d18:1/16:1)*	Lipid	Sphingomyelins			1.6793	0.13663	0.447713	0.27865	0.167175	0.0994121	0.298236	-0.00245225	0.0058882	0.678168	0.773623	0.00305703	0.0105925	0.773623	0.773623	-0.0702179	0.180448	0.6982	0.773623	-0.0425523	0.117616	0.718451	0.773623	-0.343957	0.16576	0.0411581	0.246948
sphingomyelin (d18:2/18:1)*	Lipid	Sphingomyelins			1.91132	0.0888347	0.382717	0.559099	0.281195	0.0501562	0.150468	-0.0144638	0.0099042	0.148056	0.296112	-0.00718644	0.0178171	0.687757	0.687757	-0.706796	0.303521	0.0223706	0.134223	-0.111629	0.197835	0.574142	0.687757	-0.139907	0.278816	0.617176	0.687757
sphingomyelin (d18:2/21:0, d16:2/23:0)*	Lipid	Sphingomyelins			1.90876	0.0892636	0.382717	-0.269243	0.452266	0.553289	0.93662	0.00127064	0.0159296	0.93662	0.93662	-0.00373892	0.0286565	0.896515	0.93662	-1.31735	0.488174	0.00847401	0.0508441	0.0628127	0.318193	0.844006	0.93662	-0.575953	0.448439	0.202681	0.608043
sphingomyelin (d18:2/23:0, d18:1/23:1, d17:1/24:1)*	Lipid	Sphingomyelins			1.76796	0.116081	0.411921	0.094459	0.221459	0.670853	0.805023	-0.00544197	0.00780018	0.48738	0.73107	-0.00216809	0.0140321	0.877593	0.877593	-0.519599	0.239042	0.0326495	0.195897	-0.117845	0.155808	0.451634	0.73107	-0.292473	0.219585	0.186617	0.559852
sphingomyelin (d18:2/23:1)*	Lipid	Sphingomyelins			0.914069	0.489228	0.735619	0.189484	0.277955	0.497368	0.806759	-0.00142189	0.0097901	0.884884	0.884884	-0.0194038	0.0176118	0.273835	0.806759	-0.552429	0.300024	0.0692412	0.415447	-0.0843548	0.195556	0.667354	0.806759	-0.117004	0.275604	0.6723	0.806759
sphingomyelin (d18:2/24:1, d18:1/24:2)*	Lipid	Sphingomyelins			0.624763	0.709948	0.854414	0.201451	0.167808	0.233449	0.77764	-0.00485256	0.00591049	0.414052	0.77764	-0.00394761	0.0106326	0.711404	0.77764	-0.175175	0.181131	0.336365	0.77764	-0.0334514	0.118061	0.77764	0.77764	-0.106339	0.166388	0.524557	0.77764
sphingomyelin (d18:2/24:2)*	Lipid	Sphingomyelins			0.991427	0.436762	0.691365	0.182805	0.284906	0.522923	0.86544	-0.00442012	0.0100349	0.660767	0.86544	-0.0140798	0.0180523	0.437695	0.86544	-0.720034	0.307527	0.0216711	0.130026	-0.0340745	0.200447	0.86544	0.86544	0.0845023	0.282496	0.765609	0.86544
sphingosine	Lipid	Sphingosines	C00319	HMDB00252	1.3795	0.232852	0.539555	-0.0399679	0.336167	0.905655	0.939151	0.00090668	0.0118404	0.939151	0.939151	0.0154821	0.0213003	0.469412	0.704118	0.753983	0.362858	0.0408854	0.245312	-0.24926	0.236511	0.29506	0.590121	-0.571015	0.333323	0.09052	0.27156
stearoyl sphingomyelin (d18:1/18:0)	Lipid	Sphingomyelins	C00550	HMDB01348	0.830229	0.549982	0.774465	0.188409	0.148493	0.208141	0.334872	-0.00641924	0.00523018	0.223248	0.334872	-0.00220496	0.0094088	0.815304	0.815304	-0.22629	0.160282	0.161832	0.334872	-0.0687538	0.104472	0.512337	0.614804	0.221654	0.147236	0.136104	0.334872
stearoyl-arachidonoyl-glycerol (18:0/20:4) [2]*	Lipid	Diacylglycerol			0.620733	0.713138	0.856593	0.443989	0.635284	0.486628	0.818237	0.005159	0.0223759	0.818237	0.818237	-0.0343174	0.0402529	0.396426	0.818237	0.869618	0.685724	0.208368	0.818237	-0.14936	0.446956	0.739113	0.818237	-0.333417	0.62991	0.598039	0.818237
stearoylcarnitine (C18)	Lipid	Fatty Acid Metabolism (Acyl Carnitine, Long Chain Saturated)		HMDB00848	0.446979	0.845107	0.913857	0.0528527	0.339632	0.876722	0.965637	-0.0113419	0.0119625	0.345888	0.883716	-0.000929977	0.0215198	0.965637	0.965637	0.283327	0.366598	0.441858	0.883716	-0.217825	0.238949	0.364687	0.883716	-0.063915	0.336759	0.849945	0.965637
tetracosadienoylcarnitine (C24:2)*	Lipid	Fatty Acid Metabolism (Acyl Carnitine, Polyunsaturated)			1.3618	0.240043	0.545522	-0.317531	0.363764	0.385296	0.722275	-0.00136417	0.0128125	0.915471	0.915471	0.0385161	0.0230489	0.0985685	0.295706	0.207417	0.392646	0.598767	0.722275	-0.134037	0.255927	0.601896	0.722275	-0.754871	0.360687	0.0394902	0.236941
tricosanoyl sphingomyelin (d18:1/23:0)*	Lipid	Sphingomyelins		HMDB12105	2.02833	0.0711923	0.347066	0.189881	0.214531	0.378721	0.584916	-0.0101016	0.00755616	0.18501	0.555031	0.0067799	0.0135931	0.61929	0.61929	0.175502	0.231564	0.450709	0.584916	-0.10529	0.150933	0.48743	0.584916	-0.515348	0.212716	0.0176361	0.105817
ximenoylcarnitine (C26:1)*	Lipid	Fatty Acid Metabolism (Acyl Carnitine, Monounsaturated)			3.71931	0.00256849	0.104384	-0.230141	0.373348	0.539342	0.64721	0.0202278	0.01315	0.127889	0.383666	0.0305449	0.0236561	0.200305	0.400609	-0.318599	0.40299	0.431494	0.64721	-0.0480239	0.26267	0.855388	0.855388	-1.52706	0.370189	8.92343e-05	0.000535406
