# Supplementary material for: Diabetes-associated breast cancer is molecularly distinct and shows a DNA damage repair deficiency
Source: JCI Insight. 2023 Dec 8;8(23):e170105. doi: 10.1172/jci.insight.170105 (PMC10795835; doi:10.1172/jci.insight.170105)
Supplement: Supplemental data set 2 [file jciinsight-8-170105-s182.xlsx]

## Sheet: rnaseq_res
Gene.ID	Gene.Symbol	Fstat	Fstat.pval	Fstat.pval.adj	db.est	db.se	db.pval	db.pval.adj	age.est	age.se	age.pval	age.pval.adj	bmi.est	bmi.se	bmi.pval	bmi.pval.adj	race.est	race.se	race.pval	race.pval.adj	stage.est	stage.se	stage.pval	stage.pval.adj	er.est	er.se	er.pval	er.pval.adj
ENSG00000000003.14	TSPAN6	1.18416	0.325622	0.542156	-0.397402	0.247412	0.112997	0.488573	0.00649709	0.00881845	0.463879	0.508967	0.0140275	0.0149741	0.352286	0.508967	-0.178409	0.268666	0.508967	0.508967	-0.216323	0.184132	0.244286	0.488573	-0.313716	0.241281	0.198051	0.488573
ENSG00000000005.6	TNMD	2.24838	0.0491724	0.185829	0.402849	0.145349	0.00724074	0.0434445	-0.00354003	0.00518065	0.496798	0.596158	0.0130707	0.00879698	0.142088	0.373385	-0.0724064	0.157835	0.647923	0.647923	0.125831	0.108174	0.248923	0.373385	-0.172469	0.141748	0.22804	0.373385
ENSG00000000419.12	DPM1	2.34777	0.0407929	0.167186	-0.386398	0.138968	0.00706584	0.0423951	0.000589328	0.00495319	0.905653	0.964928	0.000371228	0.00841075	0.964928	0.964928	0.0778287	0.150905	0.607756	0.911634	0.0534882	0.103424	0.606764	0.911634	-0.262297	0.135524	0.0572234	0.17167
ENSG00000000457.14	SCYL3	5.14834	0.000215624	0.00658531	-0.581341	0.118225	6.12052e-06	3.67231e-05	0.012046	0.00421386	0.00568779	0.0170634	0.000430977	0.00715533	0.952153	0.952153	-0.209208	0.128381	0.107953	0.215905	-0.0838227	0.0879867	0.344231	0.516346	-0.0677466	0.115295	0.558811	0.670573
ENSG00000000460.17	C1orf112	5.98663	4.87389e-05	0.00273877	-0.750018	0.159368	1.33664e-05	8.01981e-05	0.0106453	0.00568032	0.065349	0.130698	-0.00111165	0.00964544	0.908595	0.908595	-0.0802991	0.173058	0.644174	0.773009	0.132868	0.118607	0.266671	0.400006	-0.541541	0.155419	0.000881208	0.00264362
ENSG00000000938.13	FGR	1.30578	0.267004	0.486992	0.28784	0.199911	0.15464	0.3727	-0.0154389	0.00712538	0.0338685	0.203211	0.0156472	0.0120992	0.200436	0.3727	0.114004	0.217084	0.601232	0.721478	0.173235	0.14878	0.248467	0.3727	-0.0680548	0.194957	0.728144	0.728144
ENSG00000000971.15	CFH	1.26563	0.285309	0.505606	0.584905	0.309776	0.0634022	0.380413	-0.0074766	0.0110413	0.500678	0.600813	0.0227085	0.0187486	0.230134	0.530682	-0.314133	0.336387	0.353788	0.530682	0.0615621	0.230545	0.79028	0.79028	0.289829	0.3021	0.340868	0.530682
ENSG00000001036.13	FUCA2	2.07069	0.0685125	0.224691	-0.344368	0.156239	0.0310087	0.0930262	-1.39245e-05	0.00556877	0.998012	0.998012	0.00953729	0.00945603	0.316853	0.475279	0.458393	0.16966	0.00875603	0.0525362	-0.0194575	0.116278	0.867617	0.998012	-0.191279	0.152367	0.213767	0.427533
ENSG00000001084.12	GCLC	0.309487	0.92987	0.957739	0.0590936	0.188764	0.755226	0.971355	0.00270695	0.00672808	0.688737	0.971355	-0.00943531	0.0114246	0.411849	0.971355	-0.00738847	0.20498	0.971355	0.971355	-0.135363	0.140484	0.338792	0.971355	0.0280077	0.184086	0.879537	0.971355
ENSG00000001167.14	NFYA	1.76713	0.11953	0.310394	-0.0513283	0.149313	0.732117	0.868279	-0.00402973	0.00532192	0.451629	0.868279	-0.00454422	0.00903687	0.616741	0.868279	0.137586	0.162139	0.399189	0.868279	-0.0185011	0.111123	0.868279	0.868279	-0.331023	0.145613	0.0262684	0.15761
ENSG00000001460.18	STPG1	0.383311	0.887163	0.933152	-0.0887647	0.146113	0.545599	0.818399	-0.00347048	0.00520787	0.507483	0.818399	-0.00267411	0.00884319	0.763304	0.915965	0.122954	0.158664	0.441149	0.818399	0.00138713	0.108742	0.989861	0.989861	0.0986057	0.142492	0.491359	0.818399
ENSG00000001461.17	NIPAL3	0.41685	0.865287	0.920701	-0.127479	0.228796	0.579293	0.735947	-0.00682233	0.00815493	0.405842	0.735947	0.00664827	0.0138474	0.632738	0.735947	0.0841381	0.248451	0.735947	0.735947	0.0623928	0.170277	0.715225	0.735947	0.163561	0.223126	0.466129	0.735947
ENSG00000001497.16	LAS1L	1.15891	0.338995	0.554213	-0.0615922	0.0997427	0.539023	0.808534	-0.0053882	0.0035551	0.134389	0.806334	-0.00438967	0.00603672	0.469699	0.808534	0.0299555	0.108311	0.782974	0.867968	-0.0571916	0.0742316	0.443783	0.808534	0.0162334	0.0972709	0.867968	0.867968
ENSG00000001561.7	ENPP4	0.594826	0.733346	0.840375	0.0721457	0.323039	0.823965	0.917639	0.00119779	0.011514	0.917462	0.917639	0.00617654	0.0195513	0.753064	0.917639	-0.0364134	0.350789	0.917639	0.917639	0.116132	0.240416	0.630661	0.917639	0.450773	0.315034	0.157185	0.917639
ENSG00000001617.12	SEMA3F	6.07433	4.18374e-05	0.00246999	-0.177265	0.190482	0.355443	0.710886	0.000319469	0.00678928	0.962612	0.997074	0.00076879	0.0115285	0.947033	0.997074	0.000761354	0.206844	0.997074	0.997074	0.229227	0.141762	0.110652	0.331957	0.904135	0.185761	7.37536e-06	4.42521e-05
ENSG00000001626.15	CFTR	2.43274	0.0347504	0.15164	0.0986768	0.150161	0.513376	0.692037	-0.00300255	0.00535215	0.576698	0.692037	-0.00636447	0.0090882	0.486201	0.692037	-0.298849	0.16306	0.0713507	0.214052	0.0177859	0.111755	0.874036	0.874036	-0.38278	0.14644	0.0110776	0.0664655
ENSG00000001629.10	ANKIB1	2.44903	0.0336969	0.149067	-0.238903	0.0876267	0.00819278	0.0245784	0.00423955	0.00312326	0.179273	0.358547	0.000502519	0.00530343	0.924798	0.924798	0.0728877	0.0951541	0.446409	0.669614	0.0360652	0.0652145	0.582116	0.698539	-0.24275	0.0854552	0.00598098	0.0245784
ENSG00000001630.17	CYP51A1	2.43588	0.0345448	0.151214	-0.504798	0.17358	0.00494796	0.0296878	0.0148603	0.00618685	0.0191325	0.0573974	0.0167732	0.0105055	0.115131	0.230262	0.230973	0.18849	0.224786	0.33718	0.111119	0.129183	0.392811	0.392811	-0.178326	0.169278	0.295975	0.35517
ENSG00000001631.15	KRIT1	2.52345	0.0292709	0.137442	-0.184324	0.0932867	0.0523504	0.178586	0.00536723	0.00332499	0.111254	0.178586	-0.0089165	0.00564599	0.119057	0.178586	0.0602166	0.1013	0.554252	0.665102	0.1267	0.0694268	0.0725361	0.178586	-0.0176354	0.0909749	0.84689	0.84689
ENSG00000002016.17	RAD52	1.01312	0.42453	0.626614	0.228591	0.181028	0.211126	0.583437	-0.00177794	0.00645232	0.783754	0.917928	-0.0236276	0.0109563	0.0346906	0.208144	-0.208935	0.196578	0.291718	0.583437	-0.013936	0.134726	0.917928	0.917928	0.0559017	0.176541	0.752509	0.917928
ENSG00000002079.14	MYH16	3.73091	0.00295733	0.0333163	0.193342	0.0949336	0.0457046	0.112729	-0.00657229	0.00338369	0.0563647	0.112729	-0.00667039	0.00574566	0.249846	0.37477	0.017199	0.103089	0.868009	0.868009	0.052008	0.0706525	0.464272	0.557127	-0.258285	0.092581	0.00688639	0.0413183
ENSG00000002330.13	BAD	0.808852	0.566752	0.729828	-0.022977	0.145043	0.874613	0.874613	0.00486724	0.00516972	0.349887	0.64329	0.00818609	0.00877841	0.354464	0.64329	-0.167713	0.157502	0.290832	0.64329	-0.0859292	0.107945	0.42886	0.64329	0.0721484	0.141448	0.611705	0.734046
ENSG00000002549.12	LAP3	0.831601	0.549799	0.717922	-0.305281	0.192832	0.118169	0.709015	-0.00409649	0.00687307	0.5532	0.978954	0.00523887	0.0116708	0.654983	0.978954	0.168625	0.209397	0.423544	0.978954	0.00480371	0.143512	0.973399	0.978954	0.00497966	0.188054	0.978954	0.978954
ENSG00000002586.20	CD99	0.432768	0.854456	0.914215	0.192588	0.17531	0.275953	0.931151	-0.00278986	0.00624854	0.656711	0.931151	0.00966991	0.0106103	0.365418	0.931151	0.0165103	0.19037	0.931151	0.931151	0.091059	0.130471	0.487677	0.931151	-0.0373259	0.170966	0.827851	0.931151
ENSG00000002586.20	PAR	0.432768	0.854456	0.914215	0.192588	0.17531	0.275953	0.931151	-0.00278986	0.00624854	0.656711	0.931151	0.00966991	0.0106103	0.365418	0.931151	0.0165103	0.19037	0.931151	0.931151	0.091059	0.130471	0.487677	0.931151	-0.0373259	0.170966	0.827851	0.931151
ENSG00000002587.10	HS3ST1	1.78265	0.116222	0.305474	0.208842	0.18637	0.266528	0.536807	-0.00483227	0.00664273	0.469522	0.536807	0.00873121	0.0112797	0.441655	0.536807	-0.145114	0.20238	0.47588	0.536807	-0.0861195	0.138702	0.536807	0.536807	-0.393048	0.181751	0.0342035	0.205221
ENSG00000002726.20	AOC1	1.1188	0.361116	0.573764	-0.127839	0.244536	0.602876	0.728989	0.000813642	0.00871594	0.925907	0.925907	-0.0117335	0.0148001	0.430733	0.728989	-0.137053	0.265542	0.607491	0.728989	0.251542	0.181991	0.171581	0.514743	-0.408255	0.238476	0.0916051	0.514743
ENSG00000002745.13	WNT16	0.924285	0.48343	0.671961	0.0390006	0.115173	0.735966	0.824325	0.00235076	0.00410508	0.56883	0.824325	0.0128727	0.00697061	0.0692726	0.415636	0.0588428	0.125067	0.639555	0.824325	-0.0712332	0.0857153	0.408945	0.824325	-0.0250325	0.112319	0.824325	0.824325
ENSG00000002746.15	HECW1	2.00529	0.0773359	0.240968	0.437988	0.241286	0.074033	0.148066	-0.0249572	0.0086001	0.00503547	0.0302128	-0.012335	0.0146034	0.401349	0.481618	-0.369757	0.262013	0.162878	0.244317	0.056437	0.179573	0.754296	0.754296	0.440215	0.235307	0.0658051	0.148066
ENSG00000002822.15	MAD1L1	1.10356	0.3698	0.581223	0.453063	0.23675	0.0599999	0.36	-0.00530601	0.00843842	0.531656	0.753901	-0.00697043	0.0143288	0.628251	0.753901	-0.144185	0.257087	0.576805	0.753901	-0.0328367	0.176197	0.852731	0.852731	-0.249324	0.230883	0.284131	0.753901
ENSG00000002834.18	LASP1	1.61475	0.156969	0.361305	-0.0419135	0.157166	0.790545	0.790545	0.00220834	0.00560184	0.694692	0.790545	0.00323092	0.00951217	0.73519	0.790545	-0.0574547	0.170667	0.737451	0.790545	0.119509	0.116968	0.310643	0.790545	0.339802	0.153272	0.0300735	0.180441
ENSG00000002919.14	SNX11	1.09624	0.374028	0.584868	0.10461	0.126916	0.412766	0.495319	-0.00713754	0.00452362	0.119384	0.323717	0.00157113	0.00768131	0.838561	0.838561	0.118243	0.137818	0.394017	0.495319	0.149027	0.0944545	0.1194	0.323717	0.175097	0.12377	0.161858	0.323717
ENSG00000002933.9	TMEM176A	0.622604	0.711508	0.826831	0.243214	0.257413	0.348188	0.661334	-0.00124315	0.0091749	0.892633	0.892633	-0.0120798	0.0155794	0.44089	0.661334	-0.38606	0.279525	0.171899	0.661334	0.218168	0.191575	0.258898	0.661334	0.0689969	0.251034	0.784289	0.892633
ENSG00000003056.8	M6PR	2.26449	0.0477084	0.182237	-0.358814	0.135305	0.0100137	0.060082	-0.00302749	0.00482265	0.532324	0.790103	0.00363682	0.00818908	0.658419	0.790103	0.231174	0.146928	0.120413	0.361238	-0.0219701	0.100698	0.827965	0.827965	-0.120723	0.131952	0.363576	0.727152
ENSG00000003096.14	KLHL13	1.24014	0.297459	0.516986	0.66943	0.371267	0.075938	0.455628	-0.000375918	0.013233	0.977423	0.977423	0.0103006	0.0224702	0.648163	0.777795	-0.270443	0.403159	0.504683	0.773937	-0.180458	0.276308	0.515958	0.773937	-0.424449	0.362066	0.245292	0.735876
ENSG00000003137.8	CYP26B1	5.45015	0.000125523	0.00478585	0.895014	0.306553	0.00479018	0.0143705	-0.0163768	0.0109264	0.138685	0.218779	0.00829513	0.0185535	0.656272	0.656272	0.262056	0.332886	0.433969	0.520763	0.335764	0.228146	0.145853	0.218779	-1.17607	0.298956	0.000203344	0.00122007
ENSG00000003147.19	ICA1	1.84801	0.103217	0.285626	-0.465936	0.221385	0.039134	0.214453	0.0144548	0.00789076	0.0714843	0.214453	0.0142049	0.0133989	0.292938	0.351526	0.13061	0.240402	0.588756	0.588756	-0.257682	0.164761	0.122607	0.245214	0.240057	0.215898	0.270215	0.351526
ENSG00000003249.13	DBNDD1	1.88191	0.0970237	0.275016	-0.607929	0.277723	0.0321409	0.0964227	0.00568823	0.0098988	0.567489	0.680987	-0.00218285	0.0168086	0.897068	0.897068	0.237357	0.30158	0.434072	0.680987	0.127314	0.20669	0.540035	0.680987	-0.632286	0.27084	0.0226202	0.0964227
ENSG00000003393.15	ALS2	0.88187	0.513226	0.693105	-0.178495	0.0890156	0.0490446	0.294267	0.00120051	0.00317276	0.706363	0.784334	-0.00148044	0.00538749	0.784334	0.784334	0.0472186	0.0966622	0.626822	0.784334	-0.0527756	0.0662482	0.42852	0.784334	-0.0340187	0.0868097	0.696411	0.784334
ENSG00000003400.14	CASP10	1.46871	0.202609	0.417309	0.272591	0.222109	0.224076	0.448152	0.000370353	0.00791658	0.962828	0.962828	0.0252005	0.0134427	0.065266	0.235662	0.108518	0.241189	0.654236	0.946006	0.0445587	0.165301	0.788339	0.946006	-0.387041	0.216605	0.0785539	0.235662
ENSG00000003402.20	CFLAR	2.73457	0.0196068	0.108275	0.370289	0.143976	0.0123739	0.0742432	-0.00635366	0.00513171	0.220059	0.429545	0.00142735	0.00871387	0.870387	0.870387	-0.168044	0.156344	0.286363	0.429545	-0.0572096	0.107152	0.595195	0.714234	-0.280228	0.140408	0.0500842	0.150253
ENSG00000003436.16	TFPI	4.30131	0.00101663	0.0175243	1.18082	0.268227	4.00913e-05	0.000240548	-0.0124731	0.00956034	0.196536	0.534792	0.0124557	0.0162339	0.44566	0.534792	-0.243278	0.291268	0.406598	0.534792	-0.120251	0.199623	0.548978	0.548978	-0.215997	0.26158	0.411926	0.534792
ENSG00000003509.16	NDUFAF7	1.92702	0.0893288	0.262353	-0.237859	0.0888848	0.00938641	0.0563185	0.00217791	0.0031681	0.494207	0.66394	0.00938454	0.00537957	0.085731	0.220908	0.15616	0.0965202	0.110454	0.220908	-0.036193	0.0661508	0.586136	0.66394	0.0378318	0.0866821	0.66394	0.66394
ENSG00000003756.16	RBM5	7.26576	5.5501e-06	0.00074876	0.0684505	0.0808676	0.40036	0.60054	-0.00265615	0.00288234	0.360132	0.60054	0.00629788	0.00489435	0.202671	0.60054	-0.0289211	0.0878143	0.742939	0.891527	-0.00769733	0.0601842	0.89862	0.89862	0.463223	0.0788636	1.52965e-07	9.17789e-07
ENSG00000003987.14	MTMR7	1.06302	0.393665	0.601224	0.103908	0.212294	0.626144	0.798514	0.000499214	0.00756675	0.947597	0.947597	-0.0129174	0.0128487	0.318401	0.636802	-0.514588	0.230531	0.0290018	0.174011	0.0686305	0.157996	0.665428	0.798514	0.217487	0.207033	0.297324	0.636802
ENSG00000003989.17	SLC7A2	4.77081	0.000427968	0.0101988	0.354753	0.590755	0.550225	0.825337	-0.0138064	0.0210561	0.514298	0.825337	-0.00357844	0.0357543	0.920581	0.920581	-1.46448	0.641503	0.0256648	0.0769944	0.13434	0.439658	0.760906	0.913087	2.63944	0.576116	2.10656e-05	0.000126393
ENSG00000004059.11	ARF5	1.69473	0.136147	0.333235	-0.379858	0.121241	0.00257986	0.0154792	0.00608359	0.00432137	0.163885	0.491656	0.00188234	0.00733788	0.798344	0.889999	0.0337685	0.131656	0.79837	0.889999	-0.0246571	0.0902314	0.785502	0.889999	-0.016416	0.118237	0.889999	0.889999
ENSG00000004139.14	SARM1	2.90763	0.0141064	0.0884303	0.453734	0.197658	0.0248867	0.0746601	-0.012021	0.00704507	0.0926542	0.185308	-0.00174118	0.0119628	0.884721	0.884721	0.0539923	0.214637	0.802169	0.884721	0.145343	0.147103	0.326744	0.490116	0.676944	0.19276	0.00080801	0.00484806
ENSG00000004142.12	POLDIP2	1.54773	0.176616	0.386374	-0.274809	0.137742	0.0501637	0.300982	-0.00266533	0.0049095	0.589032	0.706839	0.00271719	0.00833655	0.745503	0.745503	0.142794	0.149574	0.343227	0.594964	0.0874615	0.102512	0.396643	0.594964	0.137171	0.134328	0.310906	0.594964
ENSG00000004399.12	PLXND1	0.82966	0.551236	0.718775	0.386614	0.188755	0.0445188	0.267113	-0.00430503	0.00672774	0.524458	0.770403	-0.00484278	0.011424	0.673008	0.770403	-0.127966	0.204969	0.534572	0.770403	0.10504	0.140477	0.457274	0.770403	-0.0539439	0.184077	0.770403	0.770403
ENSG00000004455.16	AK2	1.31937	0.261034	0.48075	-0.139212	0.137832	0.316178	0.844419	-0.00230307	0.00491271	0.640759	0.844419	-0.000609429	0.00834201	0.941983	0.941983	0.057176	0.149672	0.703682	0.844419	-0.0673241	0.102579	0.513903	0.844419	-0.242216	0.134416	0.0761156	0.456693
ENSG00000004468.13	CD38	0.644965	0.693873	0.816021	-0.153234	0.377664	0.686245	0.717235	-0.0058136	0.013461	0.667232	0.717235	0.0168354	0.0228573	0.464012	0.717235	-0.149161	0.410106	0.717235	0.717235	0.196437	0.281069	0.487074	0.717235	-0.512442	0.368305	0.168791	0.717235
ENSG00000004478.8	FKBP4	1.93449	0.0881107	0.260201	-0.724688	0.242649	0.00395631	0.0237379	0.0101941	0.00864866	0.242754	0.485509	-0.00486239	0.0146858	0.741622	0.741622	0.350306	0.263493	0.18827	0.485509	-0.0968449	0.180587	0.593568	0.712282	0.166974	0.236635	0.48291	0.712282
ENSG00000004487.16	KDM1A	3.53126	0.00431262	0.0423581	-0.317302	0.112454	0.00630644	0.0378387	-0.000855788	0.00400816	0.831586	0.831586	0.0101211	0.00680604	0.141756	0.170107	0.194357	0.122114	0.116253	0.170107	-0.136135	0.0836917	0.108582	0.170107	-0.245614	0.109667	0.028489	0.0854669
ENSG00000004534.15	RBM6	1.98255	0.0806514	0.246453	0.20504	0.126411	0.109567	0.328701	0.00284225	0.00450562	0.530334	0.814311	0.00467954	0.00765074	0.542874	0.814311	0.032304	0.137269	0.814679	0.873915	-0.0149872	0.0940786	0.873915	0.873915	0.224404	0.123278	0.0732465	0.328701
ENSG00000004660.14	CAMKK1	1.06754	0.390949	0.598925	0.0156675	0.196081	0.936556	0.970759	0.000257159	0.00698887	0.970759	0.970759	0.0100298	0.0118674	0.401078	0.802155	0.405627	0.212925	0.0611359	0.366816	-0.0186598	0.14593	0.898642	0.970759	0.216492	0.191222	0.261667	0.785002
ENSG00000004700.16	RECQL	1.19975	0.317574	0.535545	-0.281505	0.145775	0.0577684	0.34661	0.00111091	0.00519582	0.831356	0.997627	-2.36508e-05	0.00882273	0.997869	0.997869	0.0906115	0.158297	0.568987	0.997627	0.044576	0.10849	0.682495	0.997627	-0.221649	0.142162	0.123749	0.371247
ENSG00000004766.17	VPS50	1.87919	0.097508	0.2759	-0.60234	0.183384	0.00163671	0.00982023	0.00701655	0.00653629	0.286967	0.860901	0.00412852	0.0110989	0.711103	0.906944	0.143969	0.199137	0.472256	0.906944	-0.0426245	0.13648	0.755786	0.906944	-0.0192036	0.178839	0.914814	0.914814
ENSG00000004776.13	HSPB6	4.86823	0.000358258	0.00922806	0.962167	0.203664	1.25074e-05	7.50445e-05	-0.00881677	0.00725913	0.228856	0.457711	-0.00552849	0.0123263	0.655254	0.925312	-0.0548958	0.221159	0.804736	0.925312	-0.0142636	0.151573	0.925312	0.925312	-0.265882	0.198617	0.185271	0.457711
ENSG00000004777.18	ARHGAP33	1.03898	0.408327	0.613475	0.33148	0.22394	0.143573	0.581058	0.00442655	0.00798183	0.581058	0.581058	-0.0100285	0.0135535	0.461972	0.581058	-0.176878	0.243177	0.469574	0.581058	0.153441	0.166663	0.360579	0.581058	0.127298	0.21839	0.561953	0.581058
ENSG00000004779.10	NDUFAB1	3.18726	0.0082852	0.0634072	-0.601946	0.160561	0.000376101	0.00225661	0.0013917	0.00572285	0.808617	0.808617	0.00478252	0.00971766	0.624248	0.808617	0.248471	0.174354	0.158843	0.476528	0.0328877	0.119495	0.784005	0.808617	0.114611	0.156583	0.466788	0.808617
ENSG00000004799.8	PDK4	3.5981	0.00380025	0.0389669	1.11729	0.404394	0.00741608	0.0444965	-0.0178925	0.0144137	0.21887	0.262643	0.040355	0.0244751	0.103937	0.155906	-0.84357	0.439133	0.0590538	0.118108	-0.293095	0.300963	0.333682	0.333682	0.785941	0.394373	0.050411	0.118108
ENSG00000004809.14	SLC22A16	1.52461	0.183893	0.395086	0.11169	0.128128	0.386527	0.519123	-0.00465588	0.00456683	0.311688	0.519123	0.00612291	0.00775468	0.432603	0.519123	0.205283	0.139134	0.144852	0.434556	-0.0455268	0.0953567	0.634628	0.634628	-0.212337	0.124953	0.0939649	0.434556
ENSG00000004838.14	ZMYND10	8.2537	1.12139e-06	0.00024784	-0.679094	0.286091	0.0205295	0.0615886	0.00789124	0.0101971	0.441768	0.662652	0.00485198	0.0173151	0.780187	0.83562	0.0647182	0.310666	0.83562	0.83562	-0.23299	0.212917	0.277813	0.555626	1.61241	0.279001	2.22231e-07	1.33338e-06
ENSG00000004846.16	ABCB5	6.62285	1.63012e-05	0.00136113	1.59129	0.289708	6.82136e-07	4.09282e-06	-0.00300073	0.010326	0.772269	0.772269	-0.013954	0.017534	0.428985	0.643478	-0.598974	0.314594	0.0612767	0.18383	-0.116447	0.215609	0.590958	0.709149	0.398826	0.282528	0.162755	0.32551
ENSG00000004848.8	ARX	0.81851	0.559526	0.725099	-0.127043	0.163186	0.439047	0.648471	0.00457949	0.00581641	0.433902	0.648471	-0.00578409	0.00987653	0.560115	0.648471	0.243354	0.177205	0.174308	0.648471	-0.055621	0.121448	0.648471	0.648471	-0.194515	0.159142	0.225953	0.648471
ENSG00000004864.13	SLC25A13	5.84576	6.23596e-05	0.00316136	-0.276644	0.122781	0.0275783	0.0827349	0.000444857	0.00437625	0.919341	0.919341	0.00760327	0.00743107	0.309961	0.56232	0.119118	0.133328	0.37488	0.56232	0.0455388	0.0913774	0.619887	0.743865	-0.617108	0.119738	2.50987e-06	1.50592e-05
ENSG00000004866.20	ST7	1.7168	0.130867	0.325677	-0.286708	0.132039	0.0335024	0.201014	0.00658944	0.00470625	0.166153	0.298979	0.0092914	0.00799142	0.249149	0.298979	0.171163	0.143382	0.236848	0.298979	0.123641	0.0982678	0.212752	0.298979	-0.0170948	0.128767	0.894789	0.894789
ENSG00000004897.12	CDC27	1.05866	0.396295	0.603326	-0.037133	0.116662	0.751266	0.901519	0.000431896	0.00415815	0.917589	0.917589	0.00838397	0.00706072	0.239322	0.519112	0.158855	0.126683	0.214283	0.519112	0.0823968	0.0868234	0.346075	0.519112	0.117878	0.113771	0.303937	0.519112
ENSG00000004939.15	SLC4A1	0.941848	0.471398	0.663421	0.292148	0.18935	0.127637	0.646757	-0.00570085	0.00674895	0.401329	0.69113	0.00674895	0.01146	0.55793	0.69113	0.257092	0.205616	0.215586	0.646757	-0.0792133	0.14092	0.575942	0.69113	0.0212526	0.184658	0.908722	0.908722
ENSG00000004948.14	CALCR	0.733983	0.623998	0.76955	0.0845601	0.114902	0.464379	0.776597	0.00292468	0.00409541	0.477662	0.776597	0.00452258	0.0069542	0.517732	0.776597	0.115907	0.124772	0.3563	0.776597	-0.0145318	0.0855135	0.86558	0.86558	0.0200437	0.112054	0.858584	0.86558
ENSG00000004961.15	HCCS	1.83484	0.105721	0.289441	-0.281914	0.118242	0.0199994	0.119996	-0.00038226	0.00421449	0.928005	0.928005	0.00826412	0.00715639	0.252341	0.378511	0.203042	0.1284	0.118584	0.274228	-0.0168792	0.0879997	0.84848	0.928005	-0.173536	0.115312	0.137114	0.274228
ENSG00000004975.12	DVL2	0.347858	0.908696	0.945023	-0.0185471	0.121403	0.879044	0.879044	-0.00196691	0.00432715	0.650924	0.879044	0.0020786	0.0073477	0.778145	0.879044	0.11303	0.131832	0.394339	0.879044	0.0479953	0.0903522	0.597062	0.879044	-0.0983011	0.118395	0.409373	0.879044
ENSG00000005001.10	PRSS22	0.615166	0.717366	0.830296	-0.191917	0.265296	0.471985	0.771344	-0.00791128	0.00945588	0.405808	0.771344	0.00668213	0.0160565	0.678641	0.771344	-0.0840676	0.288086	0.771344	0.771344	0.188187	0.197442	0.344004	0.771344	-0.0921987	0.258722	0.722706	0.771344
ENSG00000005007.12	UPF1	1.27881	0.279185	0.499498	0.0324942	0.113024	0.774632	0.774632	0.00181563	0.00402848	0.653684	0.774632	0.00372935	0.00684055	0.587465	0.774632	0.0855905	0.122733	0.48802	0.774632	-0.0402471	0.0841159	0.633896	0.774632	-0.267328	0.110223	0.0180375	0.108225
ENSG00000005020.13	SKAP2	1.58678	0.164915	0.371481	0.395947	0.166962	0.0206435	0.123861	-0.0122185	0.00595099	0.044022	0.132066	0.000689069	0.0101051	0.94584	0.94584	0.0716219	0.181305	0.69409	0.832908	0.090915	0.124258	0.466966	0.700449	-0.123979	0.162825	0.449114	0.700449
ENSG00000005022.6	SLC25A5	3.17545	0.00847332	0.0643732	-0.654228	0.177421	0.000459939	0.00275964	0.00157765	0.00632378	0.803766	0.803766	0.0136667	0.0107381	0.207577	0.415155	0.141144	0.192662	0.466397	0.699595	0.0554488	0.132042	0.6759	0.803766	-0.265021	0.173025	0.130378	0.391133
ENSG00000005059.16	MCUB	1.04361	0.405475	0.611211	-0.273806	0.145365	0.0640286	0.384172	0.00455865	0.00518119	0.382136	0.573204	0.0129555	0.0087979	0.145621	0.436863	0.0402522	0.157852	0.799516	0.799516	-0.12206	0.108185	0.263299	0.526597	-0.0437539	0.141762	0.758565	0.799516
ENSG00000005073.5	HOXA11	1.9528	0.0851948	0.254617	0.141296	0.204234	0.49147	0.737205	0.00236266	0.00727947	0.746537	0.746537	0.0173557	0.0123609	0.164981	0.494944	0.240159	0.221779	0.282803	0.565606	0.054402	0.151998	0.72155	0.746537	-0.566935	0.199173	0.00588536	0.0353122
ENSG00000005075.15	POLR2J	2.57336	0.0266295	0.129897	-0.42187	0.14102	0.0039	0.0234	0.00300932	0.00502635	0.551417	0.6617	-0.00540184	0.00853497	0.528981	0.6617	-0.105771	0.153134	0.492171	0.6617	0.029876	0.104952	0.776793	0.776793	-0.223758	0.137526	0.108497	0.32549
ENSG00000005100.13	DHX33	1.01337	0.424373	0.626522	0.127802	0.108266	0.242061	0.726182	-0.0084919	0.0038589	0.0312685	0.187611	-0.00125537	0.00655259	0.848656	0.927055	0.0263035	0.117566	0.823656	0.927055	-0.0138087	0.080575	0.864451	0.927055	0.00970322	0.105583	0.927055	0.927055
ENSG00000005102.13	MEOX1	2.6813	0.021696	0.114948	1.14795	0.364106	0.00243329	0.0145998	0.00256088	0.0129777	0.844177	0.844177	0.00658054	0.0220368	0.766171	0.844177	-0.507201	0.395384	0.204047	0.61214	-0.178076	0.270979	0.513364	0.770046	0.247034	0.355083	0.489054	0.770046
ENSG00000005108.16	THSD7A	3.52492	0.00436467	0.0426003	1.02765	0.249068	0.000105649	0.000633893	-0.0163054	0.00887747	0.0707551	0.212265	0.0209977	0.0150743	0.168311	0.336623	-0.220411	0.270464	0.41804	0.553891	0.0792055	0.185364	0.670554	0.670554	0.179883	0.242896	0.461576	0.553891
ENSG00000005156.11	LIG3	1.29394	0.272296	0.492653	-0.295717	0.143881	0.0438125	0.262875	0.00452573	0.00512832	0.38071	0.726393	-0.00151499	0.00870812	0.862418	0.939807	0.0118431	0.156241	0.939807	0.939807	0.099433	0.107081	0.356491	0.726393	0.0987021	0.140316	0.484262	0.726393
ENSG00000005175.10	RPAP3	1.89765	0.09427	0.270619	-0.231276	0.0916848	0.014071	0.0844262	0.000422729	0.0032679	0.897468	0.897468	0.00628833	0.00554904	0.261218	0.522436	0.0203121	0.0995608	0.838968	0.897468	-0.0993313	0.0682347	0.150208	0.450623	0.0457597	0.0894127	0.610512	0.897468
ENSG00000005187.12	ACSM3	1.9687	0.0827366	0.250133	0.0616264	0.330214	0.852527	0.852527	-0.00368726	0.0117697	0.755053	0.852527	0.0271408	0.0199855	0.17908	0.358161	-0.0840299	0.35858	0.815446	0.852527	-0.437363	0.245755	0.0797339	0.239202	-0.616194	0.32203	0.0600276	0.239202
ENSG00000005189.19	REXO5	2.78598	0.017781	0.102085	-0.540596	0.177206	0.00328644	0.0197186	-0.00498592	0.00631612	0.432708	0.680046	0.00444269	0.0107251	0.680046	0.680046	0.118745	0.192429	0.5393	0.680046	0.0579073	0.131883	0.662036	0.680046	0.12698	0.172815	0.465081	0.680046
ENSG00000005194.15	CIAPIN1	3.08503	0.010064	0.0719286	-0.160965	0.125193	0.203027	0.406054	-0.00135899	0.00446221	0.761664	0.761664	0.00285274	0.00757704	0.707754	0.761664	0.197039	0.135947	0.151968	0.406054	-0.0868216	0.0931724	0.354816	0.532224	-0.396592	0.12209	0.00182704	0.0109622
ENSG00000005206.17	SPPL2B	0.352356	0.906063	0.943306	0.220367	0.177569	0.21899	0.977419	-0.00134813	0.00632903	0.831978	0.977419	-0.000305346	0.010747	0.977419	0.977419	-0.0934838	0.192822	0.62941	0.977419	0.0918351	0.132152	0.489545	0.977419	0.005214	0.173168	0.976071	0.977419
ENSG00000005238.19	FAM214B	0.322024	0.923214	0.953598	0.112435	0.124075	0.368135	0.976372	0.000861993	0.00442238	0.846057	0.976372	0.00220752	0.0075094	0.769705	0.976372	-0.00400563	0.134734	0.976372	0.976372	0.0248937	0.0923406	0.78832	0.976372	-0.0803593	0.121	0.508924	0.976372
ENSG00000005243.10	COPZ2	1.19485	0.320081	0.537968	0.503693	0.240175	0.0398114	0.158959	-0.0114548	0.00856049	0.185455	0.370909	-0.00406232	0.0145361	0.780762	0.927569	-0.0840404	0.260806	0.748295	0.927569	-0.0163109	0.178746	0.927569	0.927569	0.46152	0.234223	0.0529864	0.158959
ENSG00000005249.13	PRKAR2B	2.32765	0.0423674	0.170924	0.0256611	0.331065	0.938452	0.938452	0.028798	0.0118001	0.0173592	0.104155	0.00452676	0.0200371	0.821962	0.938452	-0.242153	0.359504	0.502933	0.7544	-0.519654	0.246389	0.0387358	0.116207	0.309188	0.322861	0.341734	0.683468
ENSG00000005302.18	MSL3	2.72339	0.020028	0.109747	0.0414844	0.122857	0.736689	0.779202	-0.00375573	0.00437897	0.394176	0.779202	0.00209321	0.00743569	0.779202	0.779202	0.0652538	0.133411	0.62638	0.779202	-0.0414874	0.0914343	0.651505	0.779202	-0.383369	0.119813	0.00211515	0.0126909
ENSG00000005339.14	CREBBP	1.12435	0.357989	0.570546	0.225436	0.134552	0.0985762	0.350495	-0.0048878	0.00479579	0.311837	0.359253	-0.00751826	0.00814348	0.359253	0.359253	-0.200209	0.14611	0.175248	0.350495	0.112676	0.100138	0.264573	0.359253	0.205635	0.131217	0.121866	0.350495
ENSG00000005379.17	TSPOAP1	1.63844	0.150516	0.353069	-0.110373	0.304194	0.717885	0.861462	0.0175585	0.0108423	0.110121	0.330364	-0.0365714	0.0184107	0.0511419	0.306851	-0.272094	0.330325	0.413068	0.619602	0.0226622	0.226391	0.920567	0.920567	0.383545	0.296656	0.200555	0.40111
ENSG00000005381.7	MPO	3.86725	0.00228785	0.0285309	0.28572	0.0835116	0.00107389	0.00644332	-0.0070621	0.00297658	0.0205883	0.061765	0.00928785	0.00505437	0.0706249	0.14125	0.00619857	0.0906854	0.945712	0.98173	-0.0826539	0.0621519	0.188139	0.282209	-0.00187214	0.081442	0.98173	0.98173
ENSG00000005421.8	PON1	0.69197	0.656837	0.792379	0.100985	0.169753	0.553951	0.830927	-0.000932925	0.00605048	0.87793	0.87793	-0.00670625	0.010274	0.51619	0.830927	0.170832	0.184336	0.357435	0.830927	-0.186801	0.126336	0.144002	0.830927	0.0619462	0.165547	0.709461	0.851353
ENSG00000005436.13	GCFC2	2.45611	0.0332493	0.147678	-0.238197	0.0899695	0.0101306	0.0607834	0.00248141	0.00320676	0.441809	0.53017	-0.01036	0.00544522	0.061458	0.184374	-0.0787036	0.097698	0.423378	0.53017	0.00136508	0.066958	0.983796	0.983796	-0.074563	0.0877399	0.398498	0.53017
ENSG00000005448.16	WDR54	2.4769	0.0319673	0.144433	-0.318765	0.181409	0.0835288	0.21715	0.000637229	0.00646593	0.921793	0.921793	-0.00307486	0.0109794	0.78031	0.921793	0.0751287	0.196993	0.704148	0.921793	0.219616	0.13501	0.108575	0.21715	0.38517	0.176914	0.0330497	0.198298
ENSG00000005469.11	CROT	4.38002	0.000878551	0.0159705	-0.174241	0.218419	0.427883	0.427883	0.0161064	0.00778505	0.0424774	0.127432	0.0154071	0.0132194	0.248015	0.297618	-0.303277	0.237182	0.205491	0.297618	-0.262132	0.162554	0.111607	0.223214	0.646824	0.213006	0.00342319	0.0205392
ENSG00000005471.17	ABCB4	0.8322	0.549356	0.717501	0.227586	0.172752	0.192256	0.34311	-0.00881368	0.00615737	0.157033	0.34311	-0.00314189	0.0104555	0.764739	0.917687	0.011105	0.187592	0.952974	0.952974	0.156194	0.128568	0.22874	0.34311	0.252493	0.168471	0.138712	0.34311
ENSG00000005483.20	KMT2E	2.49826	0.0307007	0.141252	0.18429	0.0783736	0.0216965	0.130179	0.00124971	0.00279345	0.656072	0.656072	-0.00426378	0.0047434	0.371981	0.446377	-0.133365	0.0851061	0.121888	0.246737	0.0806721	0.0583281	0.171303	0.256954	0.119289	0.0764314	0.123369	0.246737
ENSG00000005486.17	RHBDD2	1.83154	0.106358	0.290361	-0.400947	0.152269	0.0105263	0.0631579	0.0112247	0.00542728	0.042544	0.127632	0.0131698	0.00921577	0.157706	0.315412	0.153407	0.165349	0.356905	0.535357	-0.0862446	0.113323	0.449338	0.539206	0.0323062	0.148496	0.828446	0.828446
ENSG00000005513.10	SOX8	3.66731	0.0033344	0.035933	0.469851	0.261611	0.0770734	0.155316	-0.00817921	0.00932454	0.383576	0.460291	0.00125222	0.0158335	0.937203	0.937203	-0.26124	0.284084	0.361139	0.460291	0.348972	0.194699	0.0776578	0.155316	-0.921078	0.255128	0.000590308	0.00354185
ENSG00000005700.15	IBTK	2.27712	0.0465905	0.180031	-0.313854	0.130673	0.0191363	0.114818	0.00298205	0.00465754	0.524218	0.629062	0.0123257	0.00790872	0.1239	0.2478	0.232371	0.141898	0.106266	0.2478	0.0214323	0.0972509	0.826254	0.826254	0.17381	0.127435	0.177227	0.265841
ENSG00000005801.18	ZNF195	1.91344	0.0915814	0.265911	-0.217328	0.115151	0.0635129	0.21358	-0.000304615	0.00410428	0.941061	0.941061	0.00247075	0.00696926	0.724078	0.868894	0.0785464	0.125042	0.532068	0.798101	-0.142109	0.0856986	0.102014	0.21358	-0.183616	0.112297	0.10679	0.21358
ENSG00000005810.18	MYCBP2	0.603741	0.72635	0.83579	0.0846755	0.151365	0.577775	0.816959	-8.4945e-06	0.00539508	0.998748	0.998748	0.0109302	0.00916109	0.237098	0.816959	-0.128043	0.164368	0.438765	0.816959	-0.0629143	0.112651	0.5784	0.816959	-0.0609943	0.147614	0.680799	0.816959
ENSG00000005812.11	FBXL3	2.55842	0.0273942	0.13207	-0.383791	0.179044	0.0357576	0.107273	0.00270174	0.00638161	0.673407	0.808089	0.00876764	0.0108363	0.421364	0.632045	-0.0365081	0.194424	0.851629	0.851629	-0.147461	0.13325	0.272463	0.544926	0.430357	0.174607	0.0163226	0.0979354
ENSG00000005844.17	ITGAL	0.387585	0.884452	0.931741	0.0527842	0.280736	0.851437	0.851437	-0.00627289	0.0100062	0.532887	0.79933	0.00602027	0.016991	0.724227	0.851437	-0.213652	0.304851	0.485866	0.79933	0.201992	0.208932	0.337181	0.79933	0.184056	0.273779	0.503752	0.79933
ENSG00000005882.11	PDK2	2.91573	0.0138907	0.0875643	-0.0124932	0.129226	0.923276	0.923276	0.00342477	0.00460596	0.459787	0.551744	-0.0096271	0.00782114	0.222726	0.445451	-0.130279	0.140327	0.356584	0.534875	0.180356	0.0961739	0.0651744	0.195523	0.330137	0.126023	0.0109104	0.0654624
ENSG00000005884.18	ITGA3	1.36269	0.242756	0.460865	0.609597	0.269633	0.0270718	0.162431	-0.00621305	0.00961044	0.520204	0.624245	-0.0173951	0.016319	0.290333	0.435499	-0.389718	0.292795	0.18776	0.375519	-0.092174	0.200669	0.647504	0.647504	0.388495	0.262951	0.144313	0.375519
ENSG00000005889.15	ZFX	5.70463	7.99345e-05	0.00366017	-0.286208	0.111661	0.0126584	0.0379752	0.00757807	0.0039799	0.0612599	0.12252	0.00252749	0.00675806	0.709606	0.794988	0.131282	0.121253	0.282877	0.424315	-0.0216806	0.0831016	0.794988	0.794988	0.426014	0.108894	0.000218766	0.0013126
ENSG00000005893.15	LAMP2	0.892181	0.50589	0.687635	-0.33731	0.199795	0.0960775	0.288232	0.00489921	0.00712123	0.493881	0.764058	0.0204399	0.0120922	0.0956802	0.288232	0.0222915	0.216958	0.918476	0.996927	0.000574941	0.148693	0.996927	0.996927	-0.129263	0.194844	0.509372	0.764058
ENSG00000005961.18	ITGA2B	1.99483	0.0788442	0.243529	0.457975	0.207235	0.0305831	0.0791223	0.000241154	0.00738641	0.974054	0.974054	-0.0263383	0.0125425	0.0395611	0.0791223	-0.488336	0.225037	0.0336089	0.0791223	0.0690948	0.15423	0.655623	0.974054	-0.0404318	0.202099	0.84205	0.974054
ENSG00000005981.13	ASB4	1.65712	0.1456	0.346393	0.00217043	0.0854385	0.97981	0.97981	-0.00249694	0.00304526	0.4152	0.725416	0.0142433	0.00517099	0.00758881	0.0455329	0.111424	0.0927778	0.234051	0.702153	-0.0447952	0.063586	0.483611	0.725416	-0.0353024	0.0833212	0.67317	0.807803
ENSG00000006007.12	GDE1	4.5355	0.000659182	0.0133235	-0.561642	0.1583	0.000720517	0.0043231	0.002181	0.00564225	0.700334	0.700334	0.0212695	0.00958079	0.0298577	0.0805471	0.151642	0.171898	0.380891	0.457069	-0.167517	0.117812	0.159762	0.239643	0.322983	0.154377	0.0402736	0.0805471
ENSG00000006015.17	REX1BD	1.68659	0.138143	0.336023	0.293637	0.15975	0.0705488	0.211646	-0.00254011	0.00569394	0.65698	0.971229	-0.000350036	0.00966857	0.971229	0.971229	0.0168224	0.173473	0.923041	0.971229	-0.0746906	0.118891	0.532023	0.971229	-0.289019	0.155792	0.0680396	0.211646
ENSG00000006016.11	CRLF1	3.11875	0.00943847	0.0690583	0.00598136	0.226471	0.979009	0.979009	0.00200513	0.00807206	0.804593	0.965512	-0.00978916	0.0137067	0.47763	0.716445	-0.24419	0.245926	0.324365	0.716445	-0.145594	0.168547	0.390815	0.716445	-0.770885	0.220859	0.000864719	0.00518831
ENSG00000006025.12	AC003665.1	2.14221	0.059975	0.207978	0.454836	0.157205	0.0051607	0.0309642	-0.00795383	0.00560322	0.160456	0.240685	-0.00900985	0.00951452	0.347114	0.416537	-0.27401	0.170709	0.113241	0.226483	-0.0709989	0.116997	0.546036	0.546036	0.305421	0.153309	0.0504899	0.15147
ENSG00000006042.12	TMEM98	0.21933	0.969287	0.980641	0.0792324	0.258701	0.760363	0.912435	-0.000183334	0.0092208	0.984197	0.984197	0.0101957	0.0156573	0.517193	0.912435	0.0987784	0.280924	0.726243	0.912435	0.0677634	0.192533	0.725992	0.912435	0.116015	0.25229	0.647137	0.912435
ENSG00000006047.13	YBX2	0.852593	0.534371	0.707209	-0.339153	0.303866	0.268414	0.667351	0.00605551	0.0108306	0.577978	0.667351	0.00887333	0.0183909	0.631057	0.667351	-0.233208	0.329968	0.482204	0.667351	0.351062	0.226146	0.125357	0.667351	-0.127934	0.296335	0.667351	0.667351
ENSG00000006059.3	KRT33A	1.10522	0.368851	0.580377	-0.0400166	0.0428726	0.354024	0.531035	0.00151727	0.0015281	0.324377	0.531035	-0.000751344	0.00259478	0.77306	0.927673	0.069145	0.0465555	0.142247	0.531035	-1.87638e-05	0.0319071	0.999533	0.999533	0.0470932	0.0418102	0.264093	0.531035
ENSG00000006062.16	MAP3K14	3.77104	0.00274193	0.0318685	0.678296	0.162276	8.76582e-05	0.000525949	-0.00689376	0.00578395	0.237577	0.469325	-0.000940824	0.0098214	0.923975	0.923975	-0.355857	0.176215	0.0475055	0.142516	0.073506	0.120771	0.544851	0.653821	-0.160939	0.158254	0.312883	0.469325
ENSG00000006071.13	ABCC8	4.66766	0.00051696	0.0114892	-0.365012	0.429947	0.398968	0.598452	0.0159251	0.0153245	0.302507	0.598452	-0.0153956	0.0260217	0.556109	0.643423	0.217125	0.466881	0.643423	0.643423	-0.645468	0.31998	0.0477435	0.143231	1.85803	0.419293	3.61514e-05	0.000216908
ENSG00000006118.14	TMEM132A	3.41091	0.00541739	0.0488704	-0.28262	0.277616	0.312385	0.62477	3.79526e-05	0.00989501	0.996951	0.996951	0.00256169	0.0168022	0.879288	0.996951	-0.113215	0.301464	0.708455	0.996951	0.2104	0.206611	0.312235	0.62477	-1.08708	0.270737	0.000154398	0.000926387
ENSG00000006125.18	AP2B1	3.91234	0.00210203	0.0269973	-0.317727	0.151423	0.0397122	0.119137	0.00466845	0.00539712	0.390178	0.585266	0.00287342	0.00916455	0.754862	0.754862	0.251641	0.16443	0.130702	0.261405	-0.0584643	0.112693	0.605642	0.726771	0.514694	0.14767	0.000878355	0.00527013
ENSG00000006128.12	TAC1	1.13317	0.353067	0.56649	0.333971	0.19088	0.0848291	0.508975	-0.00409871	0.00680349	0.548944	0.658606	0.0121461	0.0115526	0.296921	0.658606	-0.0919993	0.207277	0.658606	0.658606	-0.113937	0.142059	0.42541	0.658606	0.144383	0.18615	0.44074	0.658606
ENSG00000006194.10	ZNF263	3.60038	0.00378394	0.038829	-0.389831	0.123532	0.00241233	0.014474	0.000726562	0.00440303	0.869437	0.869437	-0.00288713	0.00747654	0.700621	0.840745	0.0619651	0.134144	0.64565	0.840745	0.0518789	0.0919365	0.574469	0.840745	0.291376	0.120471	0.0183443	0.055033
ENSG00000006210.7	CX3CL1	3.37473	0.00580236	0.0507242	0.981279	0.385375	0.0132285	0.0557635	-0.00567057	0.0137358	0.681069	0.681069	-0.0158233	0.023324	0.499881	0.599857	-0.788514	0.41848	0.0639383	0.127877	-0.196091	0.286808	0.496556	0.599857	-0.907018	0.375825	0.0185878	0.0557635
ENSG00000006282.21	SPATA20	3.66108	0.00337387	0.0361668	0.401811	0.229551	0.0846929	0.254079	-0.00318065	0.00818182	0.698716	0.838459	-0.0191227	0.0138931	0.173344	0.346688	-0.269921	0.24927	0.282817	0.424226	-0.00156333	0.170839	0.992726	0.992726	0.939634	0.223862	8.2492e-05	0.000494952
ENSG00000006283.18	CACNA1G	3.68392	0.00323151	0.0351323	1.09719	0.261082	8.10456e-05	0.000486274	-0.00719198	0.00930568	0.442365	0.589066	-0.0109467	0.0158015	0.490889	0.589066	-0.655452	0.28351	0.0239116	0.0717349	0.0907836	0.194305	0.641881	0.641881	0.277675	0.254612	0.279424	0.558848
ENSG00000006327.13	TNFRSF12A	1.4996	0.192066	0.40505	0.0762458	0.237772	0.749476	0.749476	-0.0131538	0.00847485	0.125421	0.376263	0.0132586	0.0143907	0.360234	0.720468	0.139816	0.258197	0.58998	0.749476	0.0695683	0.176957	0.695486	0.749476	-0.42642	0.23188	0.0704189	0.376263
ENSG00000006377.11	DLX6	2.46811	0.0325035	0.145745	0.244775	0.134241	0.0727718	0.218316	-0.00141725	0.00478473	0.768005	0.768005	-0.0116597	0.00812468	0.155983	0.311966	-0.0729067	0.145773	0.618641	0.742369	0.117498	0.0999065	0.243789	0.365683	-0.313432	0.130915	0.0195069	0.117041
ENSG00000006432.15	MAP3K9	1.03116	0.413181	0.617586	-0.445638	0.227467	0.0543239	0.325943	0.00688176	0.00810755	0.399056	0.598584	-0.00853035	0.013767	0.537639	0.645167	0.260286	0.247007	0.295835	0.598584	-0.0736642	0.169288	0.66488	0.66488	-0.219221	0.22183	0.326646	0.598584
ENSG00000006451.8	RALA	0.650925	0.689171	0.813245	-0.243861	0.157471	0.126258	0.61209	0.00363392	0.00561271	0.51959	0.623508	0.00296409	0.00953063	0.756776	0.756776	0.184113	0.170999	0.285537	0.61209	-0.102111	0.117195	0.386754	0.61209	-0.127865	0.153569	0.40806	0.61209
ENSG00000006453.14	BAIAP2L1	3.038	0.0110064	0.0761598	-0.18658	0.216687	0.392324	0.502656	-0.00520562	0.0077233	0.502656	0.502656	-0.0104446	0.0131145	0.428644	0.502656	-0.232387	0.235301	0.326947	0.502656	0.148429	0.161265	0.360714	0.502656	-0.635865	0.211317	0.00370798	0.0222479
ENSG00000006459.11	KDM7A	3.77903	0.00270094	0.031625	0.0688975	0.125148	0.583817	0.583817	-0.00250241	0.00446063	0.576698	0.583817	0.0214012	0.00757435	0.00623923	0.0187177	0.0820642	0.135899	0.548005	0.583817	-0.122901	0.0931393	0.191549	0.383098	-0.381288	0.122047	0.00264922	0.0158953
ENSG00000006468.14	ETV1	0.829951	0.551021	0.718579	0.362994	0.25549	0.160089	0.509291	-0.00316954	0.00910636	0.728904	0.728904	-0.0130394	0.015463	0.402128	0.509291	-0.311354	0.277437	0.265823	0.509291	-0.152834	0.190144	0.424409	0.509291	0.311533	0.249159	0.21559	0.509291
ENSG00000006530.17	AGK	1.52353	0.184242	0.395394	-0.267874	0.0946336	0.00615033	0.036902	0.00380958	0.003373	0.262804	0.699115	0.0033851	0.00572751	0.556522	0.699115	0.0261014	0.102763	0.800288	0.800288	0.0388994	0.0704293	0.582596	0.699115	-0.0691611	0.0922885	0.456278	0.699115
ENSG00000006534.16	ALDH3B1	1.96047	0.0840008	0.252691	-0.0587393	0.201978	0.7721	0.971237	-0.0122921	0.00719904	0.0924356	0.277307	-0.00102016	0.0122243	0.933743	0.971237	0.125475	0.219328	0.569207	0.971237	0.428141	0.150318	0.00585594	0.0351356	-0.00712909	0.196973	0.971237	0.971237
ENSG00000006555.11	TTC22	1.812	0.110203	0.29651	0.11291	0.293786	0.701972	0.701972	-0.00596561	0.0104713	0.570809	0.701972	-0.0132238	0.0177808	0.459691	0.701972	-0.315176	0.319023	0.326789	0.701972	-0.0953035	0.218644	0.664344	0.701972	-0.644016	0.286505	0.0279337	0.167602
ENSG00000006576.16	PHTF2	0.936809	0.474831	0.665791	-0.275159	0.160813	0.0917688	0.365471	0.00196219	0.00573182	0.733189	0.879827	0.00755963	0.0097329	0.440105	0.879827	0.273696	0.174627	0.121824	0.365471	0.0529847	0.119682	0.659422	0.879827	0.0101629	0.156828	0.948527	0.948527
ENSG00000006606.8	CCL26	0.560013	0.760483	0.856826	0.0492544	0.0598739	0.413677	0.827354	-0.00296108	0.00213407	0.169948	0.77739	-0.000190643	0.00362374	0.958202	0.958202	0.0740059	0.0650172	0.25913	0.77739	0.00512404	0.04456	0.908801	0.958202	0.0128452	0.0583901	0.826558	0.958202
ENSG00000006607.14	FARP2	1.25054	0.292452	0.512462	0.0417969	0.0947381	0.660522	0.792626	0.00324599	0.00337672	0.339919	0.509878	7.21783e-05	0.00573383	0.989994	0.989994	-0.100348	0.102876	0.332913	0.509878	-0.114708	0.070507	0.108525	0.509878	0.124125	0.0923903	0.183715	0.509878
ENSG00000006611.16	USH1C	1.6751	0.141007	0.340075	-0.247538	0.229731	0.285174	0.570349	0.00301535	0.00818823	0.713862	0.937492	-0.000144711	0.013904	0.991727	0.991727	0.0695595	0.249465	0.781244	0.937492	0.201795	0.170973	0.242126	0.570349	-0.610376	0.224038	0.00823607	0.0494164
ENSG00000006625.18	GGCT	4.23991	0.00113954	0.0186823	-0.763914	0.19944	0.000287579	0.00172548	0.0181818	0.0071086	0.0128404	0.0256808	0.0259373	0.0120707	0.0353244	0.0423893	0.237251	0.216573	0.277288	0.277288	-0.33275	0.14843	0.0283412	0.0423893	-0.560583	0.194498	0.00532402	0.0159721
ENSG00000006634.8	DBF4	5.81098	6.62853e-05	0.00325426	-0.489993	0.151155	0.00186441	0.00559324	0.00127225	0.00538759	0.814051	0.926475	0.00428333	0.00914837	0.641179	0.926475	0.205131	0.16414	0.21581	0.43162	-0.0104207	0.112494	0.926475	0.926475	-0.65959	0.147409	3.09725e-05	0.000185835
ENSG00000006638.11	TBXA2R	1.41667	0.221524	0.439146	0.274417	0.124733	0.0313111	0.187867	-0.000580017	0.00444584	0.896597	0.938197	0.005904	0.00754923	0.436972	0.787702	0.0105422	0.135448	0.938197	0.938197	0.0593042	0.0928304	0.525135	0.787702	-0.127224	0.121642	0.299428	0.787702
ENSG00000006652.14	IFRD1	3.77053	0.00274453	0.0318874	0.154811	0.187501	0.411975	0.788262	-0.00208769	0.00668304	0.755732	0.853041	0.0121451	0.0113481	0.288415	0.788262	0.129956	0.203607	0.525508	0.788262	-0.0259506	0.139544	0.853041	0.853041	-0.757101	0.182854	0.000100492	0.000602951
ENSG00000006695.11	COX10	2.55608	0.0275163	0.132422	-0.224684	0.130174	0.0890218	0.133533	-0.00164133	0.00463975	0.724651	0.724651	0.0175289	0.00787851	0.0295116	0.0591586	0.330605	0.141356	0.0223833	0.0591586	0.0611056	0.0968795	0.53039	0.636468	-0.282325	0.126948	0.0295793	0.0591586
ENSG00000006704.10	GTF2IRD1	0.374365	0.89276	0.936305	-0.0950643	0.218591	0.665056	0.799911	0.00583874	0.00779117	0.456276	0.799911	-0.00425366	0.0132298	0.748831	0.799911	-0.0604071	0.237368	0.799911	0.799911	0.100321	0.162682	0.539575	0.799911	-0.241032	0.213174	0.262281	0.799911
ENSG00000006712.15	PAF1	0.523409	0.788549	0.874089	-0.066678	0.108933	0.542573	0.999036	4.70746e-06	0.00388266	0.999036	0.999036	-0.000293171	0.00659293	0.964666	0.999036	-0.00941655	0.11829	0.936792	0.999036	0.0262869	0.081071	0.746777	0.999036	0.14612	0.106233	0.173639	0.999036
ENSG00000006715.16	VPS41	1.90594	0.0928503	0.26824	-0.033312	0.0918057	0.717874	0.872392	0.000849458	0.00327221	0.795982	0.872392	0.00538072	0.00555636	0.336385	0.67277	0.016075	0.0996921	0.872392	0.872392	-0.136701	0.0683247	0.0495347	0.148604	0.204189	0.0895307	0.0258045	0.148604
ENSG00000006740.17	ARHGAP44	0.376597	0.891374	0.935531	0.0448927	0.264728	0.865859	0.962996	0.00474344	0.00943564	0.616838	0.925258	0.0119157	0.0160222	0.459698	0.925258	0.269204	0.287469	0.35245	0.925258	-0.00917539	0.197019	0.962996	0.962996	-0.178946	0.258168	0.490656	0.925258
ENSG00000006744.19	ELAC2	3.02738	0.0112311	0.0772069	-0.402588	0.133207	0.00356896	0.012635	0.00118565	0.00474787	0.803578	0.803578	0.0164236	0.00806209	0.0456497	0.0912994	0.428855	0.14465	0.00421166	0.012635	-0.0898761	0.0991369	0.367924	0.551886	-0.0857684	0.129906	0.511402	0.613682
ENSG00000006747.15	SCIN	1.28311	0.277215	0.497598	0.0501181	0.334444	0.881336	0.978539	-0.006546	0.0119205	0.584764	0.978539	0.00160244	0.0202416	0.93714	0.978539	0.00980674	0.363174	0.978539	0.978539	0.358913	0.248904	0.154038	0.462113	0.678285	0.326156	0.0414474	0.248684
ENSG00000006756.16	ARSD	3.02183	0.0113504	0.0776875	-0.542471	0.204736	0.0100745	0.0302234	0.0205966	0.00729734	0.00629144	0.0302234	0.00172973	0.0123912	0.889407	0.894414	-0.029621	0.222323	0.894414	0.894414	-0.316596	0.152371	0.0416215	0.083243	0.296873	0.199662	0.141809	0.212713
ENSG00000006757.12	PNPLA4	4.11816	0.00142981	0.0213837	-0.518944	0.193467	0.00922857	0.0276857	0.0143475	0.00689568	0.041351	0.082702	0.00050956	0.0117092	0.96542	0.96542	-0.0412587	0.210086	0.844909	0.96542	-0.230666	0.143984	0.113926	0.170888	0.572876	0.188672	0.00342607	0.0205564
ENSG00000006788.14	MYH13	0.713518	0.639948	0.780669	0.19581	0.0999204	0.0542607	0.325564	-0.00499529	0.00356144	0.165421	0.496263	-0.000853433	0.00604748	0.888203	0.888203	-0.0283003	0.108504	0.795041	0.888203	0.040347	0.0743638	0.589259	0.883888	0.0779017	0.0974442	0.426898	0.853796
ENSG00000006831.10	ADIPOR2	1.76821	0.119296	0.309945	-0.148171	0.190859	0.440324	0.688656	0.00481336	0.00680274	0.481709	0.688656	-0.0206416	0.0115514	0.078539	0.235617	-0.00261685	0.207254	0.989964	0.989964	0.0802773	0.142043	0.57388	0.688656	0.390302	0.186129	0.0398342	0.235617
ENSG00000006837.12	CDKL3	0.108325	0.995192	0.997423	-0.0275988	0.117398	0.814869	0.853172	0.00248934	0.00418438	0.553935	0.853172	-0.00284663	0.00710526	0.689981	0.853172	-0.0236861	0.127483	0.853172	0.853172	-0.0379929	0.0873711	0.665093	0.853172	-0.0276809	0.114488	0.809701	0.853172
ENSG00000007001.12	UPP2	0.500331	0.805895	0.885172	-0.0731228	0.12228	0.55189	0.753698	0.00522739	0.00435839	0.234666	0.753698	-0.00360196	0.00740074	0.628082	0.753698	0.0893949	0.132784	0.503149	0.753698	-0.104078	0.0910045	0.256897	0.753698	-0.0114771	0.11925	0.923618	0.923618
ENSG00000007038.11	PRSS21	0.696854	0.653002	0.790029	0.0095671	0.262854	0.971076	0.975502	0.0095036	0.00936883	0.314104	0.801367	0.000490386	0.0159087	0.975502	0.975502	0.241439	0.285434	0.400684	0.801367	-0.0189213	0.195624	0.92324	0.975502	-0.386559	0.25634	0.136328	0.801367
ENSG00000007047.15	MARK4	0.579936	0.744993	0.847653	0.166501	0.151195	0.274797	0.609218	-0.00175971	0.00538901	0.745051	0.963394	-0.00946785	0.00915078	0.304609	0.609218	-0.224532	0.164183	0.176086	0.609218	0.0051839	0.112524	0.963394	0.963394	-0.0235056	0.147448	0.873828	0.963394
ENSG00000007062.11	PROM1	5.06751	0.000249512	0.00725293	0.157764	0.572392	0.783699	0.932645	-0.0241032	0.0204016	0.24167	0.6339	-0.0202332	0.0346429	0.561176	0.841765	-0.626777	0.621562	0.31695	0.6339	-0.0361414	0.425992	0.932645	0.932645	-2.32621	0.558207	9.1579e-05	0.000549474
ENSG00000007080.11	CCDC124	2.15357	0.0587169	0.205333	0.250824	0.178813	0.165389	0.496166	-0.00258037	0.00637339	0.686885	0.735939	-0.00666914	0.0108223	0.539855	0.735939	-0.0657595	0.194174	0.735939	0.735939	0.067664	0.133078	0.612831	0.735939	-0.479232	0.174382	0.00772023	0.0463214
ENSG00000007129.18	CEACAM21	0.647414	0.691941	0.814822	0.0836685	0.147442	0.572322	0.832505	-0.00111583	0.00525524	0.832505	0.832505	0.0115673	0.00892363	0.199403	0.722752	-0.154392	0.160108	0.338416	0.722752	0.100857	0.109731	0.361376	0.722752	-0.056359	0.143788	0.696352	0.832505
ENSG00000007168.13	PAFAH1B1	1.49652	0.193097	0.40641	0.0438259	0.10544	0.679016	0.706014	-0.00142379	0.00375816	0.706014	0.706014	0.00965523	0.00638153	0.135055	0.405164	0.146384	0.114497	0.205554	0.411107	0.0755852	0.0784715	0.338954	0.508431	0.158033	0.102827	0.129103	0.405164
ENSG00000007171.17	NOS2	0.418254	0.864342	0.920116	0.243581	0.191592	0.208066	0.762091	-0.00736669	0.00682887	0.284623	0.762091	-0.00117074	0.0115957	0.919886	0.919886	-0.0311925	0.20805	0.881279	0.919886	0.125745	0.142589	0.381045	0.762091	-0.0322686	0.186844	0.863413	0.919886
ENSG00000007174.18	DNAH9	4.14871	0.00135056	0.0206951	0.332425	0.206648	0.112465	0.168697	-0.00202619	0.00736549	0.784105	0.784105	0.00682363	0.0125069	0.587189	0.704626	-0.516396	0.224399	0.0245442	0.0490884	-0.406743	0.153794	0.0102066	0.0306199	0.558162	0.201527	0.00727903	0.0306199
ENSG00000007202.15	KIAA0100	0.481904	0.819501	0.893873	-0.205419	0.164381	0.21584	0.87138	0.000924986	0.00585899	0.875038	0.875038	0.00349945	0.00994883	0.72615	0.87138	0.112452	0.178502	0.530885	0.87138	0.0518386	0.122337	0.673137	0.87138	-0.149562	0.160307	0.354236	0.87138
ENSG00000007216.14	SLC13A2	0.699816	0.650678	0.788484	0.108195	0.254233	0.671803	0.924591	0.00791184	0.00906157	0.385763	0.780023	0.0162582	0.0153869	0.294536	0.780023	0.238884	0.276072	0.390011	0.780023	-0.0179775	0.189208	0.924591	0.924591	-0.043024	0.247933	0.862765	0.924591
ENSG00000007237.18	GAS7	4.36301	0.00090669	0.0163027	0.870822	0.226918	0.000280668	0.00168401	-0.00593541	0.00808796	0.465635	0.600465	-0.00177838	0.0137337	0.897364	0.897364	-0.517172	0.24641	0.039662	0.079324	-0.114434	0.168879	0.500387	0.600465	0.609687	0.221294	0.00757557	0.0227267
ENSG00000007255.10	TRAPPC6A	1.04624	0.40386	0.60979	-0.206829	0.168405	0.223746	0.671239	-0.00400806	0.00600242	0.506627	0.885357	0.00368062	0.0101924	0.719167	0.885357	-0.00748155	0.182871	0.96749	0.96749	0.0421348	0.125332	0.737798	0.885357	0.246064	0.164232	0.138829	0.671239
ENSG00000007264.15	MATK	2.09115	0.0659569	0.219731	0.199989	0.219803	0.36621	0.439451	-0.0106068	0.00783439	0.180394	0.360788	0.020103	0.0133032	0.135525	0.360788	-0.0274362	0.238685	0.908836	0.908836	0.164346	0.163584	0.318733	0.439451	-0.533234	0.214356	0.0153948	0.0923686
ENSG00000007306.15	CEACAM7	1.60518	0.159648	0.364719	-0.463515	0.211143	0.031666	0.094998	0.00401679	0.00752571	0.595313	0.719554	0.0283824	0.012779	0.0297862	0.094998	0.0774087	0.22928	0.736724	0.736724	-0.103675	0.157139	0.511698	0.719554	-0.108614	0.20591	0.599628	0.719554
ENSG00000007312.12	CD79B	0.443545	0.846975	0.909897	0.140302	0.301023	0.642691	0.960302	0.000536079	0.0107293	0.960302	0.960302	0.0178593	0.0182188	0.330534	0.929945	-0.240243	0.326882	0.464972	0.929945	0.0332237	0.224031	0.882558	0.960302	-0.263479	0.293564	0.372705	0.929945
ENSG00000007314.12	SCN4A	3.38052	0.00573896	0.0504461	1.13022	0.290854	0.000238949	0.00143369	-0.0106372	0.0103668	0.308598	0.594151	0.0236281	0.0176033	0.184114	0.552341	-0.26978	0.315839	0.396101	0.594151	-0.0110907	0.216462	0.959292	0.959292	-0.0666478	0.283646	0.814961	0.959292
ENSG00000007341.19	ST7L	0.529291	0.784081	0.871414	0.0583384	0.121855	0.633698	0.768576	0.00326609	0.00434326	0.45473	0.768576	-0.0034603	0.00737505	0.64048	0.768576	0.10115	0.132323	0.447342	0.768576	-0.0542713	0.0906885	0.551598	0.768576	0.0331553	0.118836	0.781116	0.781116
ENSG00000007350.17	TKTL1	1.1427	0.347807	0.561916	0.0195578	0.0424089	0.646191	0.857395	-0.00232296	0.00151157	0.129125	0.295863	0.00429373	0.00256671	0.0990904	0.295863	0.0674216	0.0460519	0.147931	0.295863	0.00215727	0.031562	0.945713	0.945713	-0.0151949	0.0413579	0.714496	0.857395
ENSG00000007372.22	PAX6	3.68068	0.00325128	0.035312	0.364362	0.291163	0.215205	0.469235	-0.00433635	0.0103778	0.677415	0.677415	0.00834542	0.017622	0.637363	0.677415	-0.379255	0.316174	0.234618	0.469235	0.102517	0.216692	0.637702	0.677415	-1.11631	0.283947	0.000205074	0.00123045
ENSG00000007376.8	RPUSD1	2.36473	0.0395094	0.164027	-0.395662	0.187868	0.0390063	0.234038	-0.00859694	0.00669613	0.203678	0.407355	-0.00120508	0.0113703	0.915916	0.915916	0.0703898	0.204006	0.731164	0.877396	0.181513	0.139817	0.198731	0.407355	-0.132364	0.183212	0.472564	0.708846
ENSG00000007384.15	RHBDF1	0.20522	0.974001	0.983338	0.132368	0.225807	0.559739	0.705131	-0.0030775	0.00804836	0.703412	0.705131	-0.0083861	0.0136665	0.541572	0.705131	-0.173896	0.245204	0.480704	0.705131	0.0638676	0.168052	0.705131	0.705131	0.134465	0.220211	0.54355	0.705131
ENSG00000007392.16	LUC7L	0.983426	0.443666	0.641658	0.1471	0.155011	0.3461	0.6922	-0.00144056	0.00552502	0.79511	0.796333	-0.0098868	0.00938174	0.295802	0.6922	-0.0713359	0.168327	0.673094	0.796333	0.0298956	0.115364	0.796333	0.796333	0.316708	0.15117	0.0400082	0.240049
ENSG00000007402.11	CACNA2D2	6.3179	2.74562e-05	0.00185973	0.134329	0.315005	0.671179	0.755954	0.0113634	0.0112276	0.315192	0.556011	-0.031879	0.0190651	0.0992355	0.297707	0.106756	0.342065	0.755954	0.755954	0.211312	0.234437	0.370674	0.556011	1.48997	0.307199	7.85676e-06	4.71405e-05
ENSG00000007516.13	BAIAP3	2.0275	0.0742239	0.235647	-0.422591	0.388574	0.280752	0.842256	0.000551032	0.0138498	0.968384	0.968384	-0.0130747	0.0235176	0.580123	0.879142	0.122351	0.421953	0.772753	0.927304	-0.158241	0.289188	0.586095	0.879142	1.15126	0.378944	0.0034089	0.0204534
ENSG00000007520.4	TSR3	1.32169	0.260028	0.479859	-0.305548	0.149741	0.0453031	0.271819	-0.00288959	0.00533717	0.590049	0.756566	0.00672937	0.00906275	0.460401	0.756566	0.0785889	0.162604	0.630471	0.756566	-0.0114449	0.111442	0.918514	0.918514	0.0999793	0.14603	0.495962	0.756566
ENSG00000007541.16	PIGQ	1.13167	0.353902	0.567048	-0.112426	0.198627	0.573304	0.72712	0.00212904	0.00707963	0.764568	0.764568	-0.0062839	0.0120215	0.602919	0.72712	-0.158025	0.21569	0.466367	0.72712	0.076628	0.147825	0.605933	0.72712	0.385451	0.193705	0.050749	0.304494
ENSG00000007545.15	CRAMP1	0.767801	0.597896	0.751525	0.178648	0.180533	0.326005	0.547851	-0.00345524	0.0064347	0.593094	0.711713	-0.0206055	0.0109264	0.0637177	0.382306	-0.189999	0.196041	0.335996	0.547851	0.00749459	0.134358	0.955685	0.955685	0.160517	0.176059	0.365234	0.547851
ENSG00000007866.21	TEAD3	2.6129	0.0247051	0.124226	0.0929726	0.123043	0.45257	0.543084	-0.00648932	0.00438557	0.143712	0.287423	-0.0067844	0.0074469	0.365592	0.543084	-0.312591	0.133612	0.0223429	0.134058	0.0493153	0.0915721	0.592016	0.592016	-0.209828	0.119993	0.0849992	0.254997
ENSG00000007908.16	SELE	2.67165	0.0220974	0.116231	0.978177	0.387182	0.01393	0.0689967	-0.00873849	0.0138002	0.528783	0.771195	0.0249567	0.0234334	0.290755	0.581509	-0.195977	0.420442	0.642663	0.771195	-0.0245847	0.288153	0.932267	0.932267	-0.878943	0.377587	0.0229989	0.0689967
ENSG00000007923.16	DNAJC11	3.26269	0.0071783	0.0582543	-0.15593	0.11467	0.178517	0.470096	-0.00454794	0.00408717	0.269859	0.470096	0.00574473	0.0069402	0.410797	0.470096	0.0904655	0.124521	0.470096	0.470096	-0.0669404	0.0853413	0.435621	0.470096	-0.320271	0.111829	0.0056042	0.0336252
ENSG00000007933.13	FMO3	1.61261	0.157564	0.361984	0.130489	0.236234	0.582559	0.648593	0.00385476	0.00842002	0.648593	0.648593	0.0306039	0.0142976	0.0360141	0.216085	0.314496	0.256527	0.224563	0.449126	-0.241965	0.175812	0.173391	0.449126	-0.194288	0.23038	0.402085	0.603127
ENSG00000007944.15	MYLIP	2.29742	0.0448462	0.176338	-0.379416	0.160197	0.0208003	0.124802	0.0100679	0.00570986	0.0824885	0.202964	-0.00766469	0.0096956	0.432048	0.648073	-0.0769605	0.173958	0.659641	0.791569	0.0190971	0.119224	0.873229	0.873229	0.259474	0.156227	0.101482	0.202964
ENSG00000007968.7	E2F2	5.5077	0.000113298	0.00453858	-0.646242	0.233121	0.00722999	0.02169	0.00387238	0.00830908	0.642719	0.771263	0.00221855	0.0141092	0.875535	0.875535	0.324825	0.253147	0.203927	0.30589	0.226446	0.173496	0.196359	0.30589	-1.05018	0.227344	1.83568e-05	0.000110141
ENSG00000008018.9	PSMB1	2.48754	0.0313299	0.142863	-0.355306	0.145015	0.0169401	0.0508204	0.00495491	0.00516875	0.341244	0.409493	0.00958046	0.00877676	0.278991	0.409493	0.323642	0.157473	0.0438179	0.0876357	-0.0326831	0.107925	0.76297	0.76297	-0.393094	0.141422	0.00708335	0.0425001
ENSG00000008056.14	SYN1	1.15361	0.341856	0.556322	0.207554	0.163651	0.209155	0.418309	0.00192615	0.00583296	0.742281	0.820787	-0.0140845	0.00990462	0.159732	0.418309	0.0615627	0.177709	0.730125	0.820787	-0.0277004	0.121794	0.820787	0.820787	0.220183	0.159595	0.172356	0.418309
ENSG00000008083.14	JARID2	1.85333	0.102221	0.283886	0.0450884	0.141182	0.750459	0.865958	0.00085271	0.0050321	0.865958	0.865958	-0.0127089	0.00854473	0.141688	0.377512	-0.177291	0.153309	0.251674	0.377512	0.122162	0.105072	0.249155	0.377512	-0.311746	0.137683	0.0268512	0.161107
ENSG00000008086.11	CDKL5	0.208878	0.972819	0.982732	0.140615	0.155672	0.369663	0.933144	-0.00460626	0.00554859	0.409437	0.933144	0.00134739	0.00942175	0.886719	0.933144	0.0509086	0.169045	0.764244	0.933144	0.00975632	0.115856	0.933144	0.933144	0.0143546	0.151815	0.924956	0.933144
ENSG00000008118.10	CAMK1G	1.58479	0.165494	0.372162	0.352668	0.140225	0.0143461	0.0860766	-0.00867705	0.004998	0.0872118	0.261635	-0.00287425	0.00848683	0.735932	0.735932	-0.09181	0.152271	0.548615	0.658338	0.127998	0.10436	0.224366	0.448731	-0.114631	0.13675	0.404914	0.607371
ENSG00000008128.23	CDK11A	1.28323	0.277161	0.49755	0.416429	0.207379	0.0487333	0.2924	-0.0123984	0.00739157	0.0981991	0.294597	0.00622697	0.0125512	0.621455	0.745745	-0.196802	0.225194	0.385329	0.745745	-0.00368449	0.154338	0.981026	0.981026	-0.110149	0.20224	0.587833	0.745745
ENSG00000008130.15	NADK	1.61331	0.157369	0.361785	-0.00317868	0.117311	0.978465	0.978465	-0.00496439	0.00418129	0.239371	0.718112	0.00493097	0.00710003	0.489806	0.73471	0.109521	0.127389	0.393046	0.73471	0.00596106	0.0873067	0.945771	0.978465	-0.247622	0.114404	0.034052	0.204312
ENSG00000008196.13	TFAP2B	2.197	0.0541407	0.196239	-0.235814	0.681741	0.730519	0.739461	0.0401735	0.0242991	0.103022	0.206043	0.0755568	0.041261	0.071586	0.206043	-0.822088	0.740305	0.270825	0.406237	-1.11913	0.507373	0.0308895	0.185337	-0.222039	0.664847	0.739461	0.739461
ENSG00000008226.19	DLEC1	0.611107	0.72056	0.832295	0.192197	0.192991	0.322942	0.752332	-0.000880044	0.00687872	0.898588	0.973699	-0.000386565	0.0116804	0.973699	0.973699	-0.162759	0.209569	0.440148	0.752332	0.097059	0.14363	0.501555	0.752332	0.229489	0.188208	0.227058	0.752332
ENSG00000008256.16	CYTH3	1.05412	0.39905	0.605259	0.380978	0.17972	0.0377841	0.226705	-0.00871949	0.00640572	0.178079	0.534236	0.0104318	0.0108772	0.341033	0.682066	-0.0425697	0.195159	0.828002	0.928863	0.0119866	0.133753	0.928863	0.928863	0.0280843	0.175266	0.873183	0.928863
ENSG00000008277.14	ADAM22	2.50453	0.0303386	0.140266	0.567551	0.265941	0.036552	0.109656	-0.000192744	0.00947885	0.983838	0.983838	-0.00224784	0.0160955	0.889357	0.983838	-0.490212	0.288786	0.0943145	0.188629	-0.190357	0.197921	0.33967	0.509504	0.64137	0.25935	0.0159817	0.0958903
ENSG00000008282.8	SYPL1	0.783631	0.585809	0.743344	-0.330525	0.167525	0.0526876	0.316126	0.00349964	0.00597106	0.559808	0.851897	0.00963353	0.0101391	0.345511	0.851897	0.0418405	0.181916	0.818804	0.982565	-0.00233679	0.124678	0.985103	0.985103	-0.0937735	0.163374	0.567931	0.851897
ENSG00000008283.16	CYB561	1.80836	0.110933	0.297719	-0.500646	0.207608	0.0186776	0.112066	0.00257004	0.00739973	0.72946	0.750523	0.00670785	0.0125651	0.59524	0.750523	0.420197	0.225442	0.0667877	0.200363	0.17427	0.154509	0.263445	0.52689	-0.0646424	0.202464	0.750523	0.750523
ENSG00000008294.21	SPAG9	3.42865	0.0052381	0.0479701	0.447455	0.124584	0.000626785	0.00376071	-0.0137692	0.00444053	0.00283768	0.00851303	0.00563112	0.00754022	0.45783	0.549395	0.146704	0.135287	0.282135	0.522787	0.0875434	0.0927196	0.348524	0.522787	-0.0629132	0.121497	0.606318	0.606318
ENSG00000008300.17	CELSR3	0.180905	0.981147	0.987784	-0.15558	0.371283	0.676553	0.891338	-0.00322298	0.0132336	0.808338	0.891338	-0.00813028	0.0224712	0.71865	0.891338	-0.0552915	0.403178	0.891338	0.891338	0.126673	0.276321	0.648152	0.891338	-0.117256	0.362082	0.747085	0.891338
ENSG00000008311.15	AASS	4.27697	0.00106365	0.017998	0.912377	0.221789	0.00011021	0.000661262	-0.0144558	0.00790517	0.0719701	0.14394	0.00756202	0.0134233	0.575106	0.575106	-0.325911	0.240841	0.180603	0.270904	-0.112915	0.165062	0.496321	0.575106	0.57508	0.216293	0.00983005	0.0294901
ENSG00000008323.15	PLEKHG6	3.9028	0.00214001	0.0273345	0.0544437	0.256057	0.832276	0.832276	0.00398544	0.00912657	0.663764	0.832276	0.00366917	0.0154973	0.813575	0.832276	-0.633252	0.278053	0.026006	0.0780179	0.0943467	0.190565	0.622182	0.832276	-1.01043	0.249711	0.000138848	0.000833086
ENSG00000008324.11	SS18L2	1.89232	0.0951939	0.272145	-0.383114	0.156664	0.0171422	0.102853	-0.00225395	0.00558392	0.687775	0.755064	0.00297035	0.00948175	0.755064	0.755064	0.242558	0.170121	0.158641	0.475923	-0.0965549	0.116594	0.410582	0.615873	0.17184	0.152781	0.264771	0.529543
ENSG00000008382.15	MPND	0.0803854	0.997899	0.998756	-0.0865129	0.181017	0.634281	0.951949	-0.000494469	0.00645193	0.939143	0.951949	0.000942264	0.0109557	0.931721	0.951949	-0.0380909	0.196567	0.846943	0.951949	0.00814901	0.134718	0.951949	0.951949	-0.0137037	0.176531	0.938359	0.951949
ENSG00000008394.13	MGST1	3.53765	0.0042607	0.0420125	-0.607385	0.371582	0.106896	0.160343	0.0307084	0.0132442	0.0235217	0.070565	0.00898758	0.0224892	0.690712	0.690712	-0.41228	0.403501	0.310627	0.372753	-0.477	0.276543	0.0892311	0.160343	-1.37648	0.362373	0.000319506	0.00191704
ENSG00000008405.12	CRY1	1.06715	0.39118	0.599026	0.0610417	0.130572	0.641685	0.820795	-0.00437239	0.00465393	0.350897	0.701794	0.00788561	0.00790258	0.321995	0.701794	-0.249313	0.141788	0.0833234	0.499941	0.0190034	0.0971755	0.845557	0.845557	0.0520573	0.127336	0.683996	0.820795
ENSG00000008441.16	NFIX	3.27823	0.00696939	0.057115	0.861842	0.257211	0.00133661	0.00801967	-0.00666591	0.00916771	0.469732	0.704598	0.00288555	0.0155672	0.853515	0.941039	-0.0207374	0.279306	0.941039	0.941039	-0.180964	0.191425	0.347927	0.695854	-0.401649	0.250837	0.114101	0.342302
ENSG00000008513.16	ST3GAL1	0.820561	0.557997	0.723835	-0.245524	0.219501	0.267383	0.754673	0.00243274	0.00782361	0.756819	0.88295	-0.00196352	0.0132848	0.88295	0.88295	0.0985014	0.238356	0.680761	0.88295	0.180809	0.163359	0.272389	0.754673	0.190258	0.214061	0.377337	0.754673
ENSG00000008516.17	MMP25	0.850407	0.535966	0.708603	0.199938	0.270435	0.462334	0.678579	-0.0152867	0.00963904	0.117539	0.678579	-0.0124888	0.0163675	0.448168	0.678579	0.0593762	0.293666	0.840391	0.840391	0.176989	0.201266	0.382386	0.678579	-0.152339	0.263733	0.565482	0.678579
ENSG00000008517.16	IL32	1.09159	0.376733	0.587179	-0.177644	0.309641	0.568114	0.635272	-0.00657075	0.0110365	0.553634	0.635272	0.00893033	0.0187404	0.635272	0.635272	-0.18251	0.33624	0.589098	0.635272	0.240421	0.230445	0.30062	0.635272	-0.532356	0.301968	0.0825372	0.495223
ENSG00000008710.19	PKD1	1.68185	0.139317	0.337695	0.617485	0.213659	0.00520759	0.0312455	-0.00677724	0.00761538	0.37673	0.571228	-0.00977935	0.0129313	0.452186	0.571228	-0.166308	0.232012	0.476024	0.571228	0.178449	0.159011	0.265827	0.571228	-0.0784635	0.208364	0.707701	0.707701
ENSG00000008735.14	MAPK8IP2	1.03181	0.412779	0.617165	-0.216831	0.457498	0.6371	0.727251	0.0128077	0.0163065	0.43501	0.652515	-0.0096987	0.0276891	0.727251	0.727251	-0.627786	0.496798	0.210796	0.610241	0.351906	0.340484	0.305121	0.610241	0.491373	0.446161	0.274751	0.610241
ENSG00000008838.20	MED24	0.47654	0.823415	0.896484	0.119922	0.269855	0.65821	0.789852	-0.0076977	0.00961835	0.4264	0.789852	0.001741	0.0163324	0.915431	0.915431	0.208161	0.293036	0.479984	0.789852	0.114442	0.200834	0.570727	0.789852	-0.25159	0.263167	0.342556	0.789852
ENSG00000008853.16	RHOBTB2	0.94476	0.469421	0.661729	0.088399	0.191279	0.645496	0.789705	0.00303092	0.00681771	0.658088	0.789705	-0.000165993	0.0115768	0.988603	0.988603	-0.389177	0.20771	0.065407	0.392442	0.161609	0.142356	0.260377	0.78113	0.092118	0.186539	0.623068	0.789705
ENSG00000008869.12	HEATR5B	1.51253	0.187801	0.399826	-0.219135	0.116153	0.0636148	0.370073	0.00288571	0.00414003	0.488234	0.601449	0.00723526	0.00702995	0.307141	0.601449	0.0853038	0.126131	0.501208	0.601449	-0.0282399	0.086445	0.744943	0.744943	0.176798	0.113275	0.123358	0.370073
ENSG00000008952.17	SEC62	2.26803	0.0473924	0.18154	-0.163104	0.127088	0.20384	0.319278	-0.00206534	0.00452975	0.649922	0.724316	0.0109334	0.00769173	0.159895	0.319278	0.1736	0.138005	0.212852	0.319278	0.0335015	0.0945826	0.724316	0.724316	0.301072	0.123938	0.017862	0.107172
ENSG00000008988.9	RPS20	1.73374	0.126943	0.320701	-0.413471	0.142117	0.00493111	0.0295866	0.0025581	0.00506543	0.615233	0.615233	0.00614951	0.00860134	0.477163	0.615233	0.169587	0.154325	0.275807	0.615233	-0.0986832	0.105768	0.354212	0.615233	-0.0909027	0.138595	0.514177	0.615233
ENSG00000009307.16	CSDE1	1.23601	0.299468	0.51884	-0.216063	0.115788	0.0664814	0.199444	0.00266859	0.00412699	0.520121	0.624145	0.00657408	0.00700782	0.35161	0.624145	0.0562476	0.125734	0.656084	0.656084	-0.0614431	0.0861728	0.478346	0.624145	-0.215672	0.112918	0.0604829	0.199444
ENSG00000009335.18	UBE3C	1.36949	0.239986	0.458003	-0.211736	0.0958669	0.0306771	0.184063	0.00239402	0.00341696	0.485997	0.685112	-0.00136722	0.00580215	0.814441	0.814441	0.115791	0.104102	0.270053	0.540107	-0.0406347	0.0713471	0.570926	0.685112	-0.143148	0.0934912	0.130516	0.391547
ENSG00000009413.15	REV3L	0.431514	0.855319	0.91455	0.191471	0.144046	0.188347	0.849158	-0.00381828	0.00513419	0.459699	0.849158	0.0025567	0.00871808	0.770241	0.849158	0.0298668	0.15642	0.849158	0.849158	0.0378742	0.107203	0.724994	0.849158	-0.0650004	0.140476	0.645091	0.849158
ENSG00000009694.13	TENM1	1.836	0.105498	0.289236	0.611344	0.32453	0.0640004	0.192001	-0.00546688	0.0115671	0.638042	0.638042	0.0388594	0.0196415	0.052056	0.192001	-0.177276	0.352408	0.61661	0.638042	-0.166687	0.241525	0.492524	0.638042	-0.240926	0.316488	0.449219	0.638042
ENSG00000009709.12	PAX7	0.455858	0.838294	0.904916	-0.146466	0.36337	0.688195	0.86695	0.0141273	0.0129515	0.279333	0.86695	-0.00710534	0.0219922	0.747653	0.86695	0.249696	0.394585	0.529046	0.86695	0.0622427	0.270431	0.818679	0.86695	0.0595997	0.354365	0.86695	0.86695
ENSG00000009724.16	MASP2	0.774236	0.592972	0.748158	0.062827	0.169356	0.711844	0.79804	0.0053469	0.00603632	0.378948	0.70935	0.00263341	0.0102499	0.79804	0.79804	-0.132762	0.183904	0.4729	0.70935	-0.0979318	0.12604	0.439941	0.70935	0.18044	0.165159	0.278577	0.70935
ENSG00000009765.14	IYD	0.656971	0.6844	0.810131	-0.214208	0.43516	0.624176	0.807771	0.00837049	0.0155103	0.591239	0.807771	0.0482966	0.0263372	0.0711957	0.427174	0.200229	0.472541	0.673143	0.807771	0.0741864	0.32386	0.819523	0.819523	-0.44287	0.424376	0.300488	0.807771
ENSG00000009780.15	FAM76A	1.81124	0.110354	0.296774	0.290398	0.11708	0.0156841	0.0941046	-0.00840228	0.00417306	0.0481473	0.144442	0.00339568	0.00708604	0.633375	0.773121	-0.0582315	0.127138	0.648443	0.773121	-0.0843862	0.0871347	0.336352	0.672703	0.0330525	0.114179	0.773121	0.773121
ENSG00000009790.15	TRAF3IP3	1.18174	0.326884	0.54304	-0.0366647	0.269925	0.892367	0.892367	-0.00347471	0.00962086	0.71913	0.862957	0.00628365	0.0163367	0.701744	0.862957	-0.36212	0.293112	0.22105	0.483598	0.237268	0.200886	0.241799	0.483598	-0.489947	0.263236	0.0671634	0.40298
ENSG00000009830.11	POMT2	1.01843	0.421167	0.624023	-0.217678	0.129168	0.0966668	0.50679	0.00640351	0.00460389	0.16893	0.50679	0.00197764	0.00781762	0.801076	0.801076	0.109723	0.140264	0.436858	0.524229	-0.0831296	0.0961306	0.390304	0.524229	0.118017	0.125967	0.352233	0.524229
ENSG00000009844.16	VTA1	4.10113	0.00147601	0.0218642	-0.415862	0.11976	0.000914917	0.0054895	0.00384176	0.00426856	0.371386	0.557078	0.000471996	0.00724821	0.948276	0.948276	0.297031	0.130047	0.0255949	0.0511898	-0.0493676	0.0891289	0.581526	0.697831	-0.354801	0.116792	0.0034108	0.0102324
ENSG00000009950.16	MLXIPL	0.979872	0.445994	0.643601	0.645793	0.318901	0.0469093	0.281456	-9.22481e-05	0.0113665	0.993549	0.993549	-0.0192106	0.0193008	0.323213	0.96964	-0.209857	0.346295	0.546589	0.993549	-0.045161	0.237336	0.849671	0.993549	0.0948279	0.310998	0.76139	0.993549
ENSG00000009954.11	BAZ1B	0.531501	0.782397	0.870364	-0.00683281	0.120081	0.954795	0.954795	-0.0012185	0.00428	0.776768	0.954795	-0.00735523	0.00726764	0.315209	0.954795	0.0553372	0.130396	0.67267	0.954795	0.0215096	0.0893677	0.810544	0.954795	-0.103649	0.117105	0.379317	0.954795
ENSG00000010017.13	RANBP9	2.48303	0.0315989	0.143483	-0.365472	0.126486	0.0052169	0.0313014	-0.000207887	0.00450832	0.96336	0.96336	0.00450021	0.00765532	0.558636	0.670364	0.171992	0.137352	0.214915	0.370756	0.134659	0.094135	0.157295	0.370756	-0.144025	0.123352	0.24717	0.370756
ENSG00000010030.14	ETV7	0.978743	0.446735	0.644243	-0.215578	0.246237	0.384484	0.607642	0.00255118	0.00877657	0.772207	0.926649	-0.0200844	0.014903	0.182371	0.607642	-0.000431721	0.26739	0.998717	0.998717	0.153557	0.183257	0.405095	0.607642	-0.27987	0.240135	0.248024	0.607642
ENSG00000010072.16	SPRTN	3.61488	0.0036816	0.0383783	-0.34327	0.115445	0.00410833	0.012325	0.00198324	0.00411478	0.631416	0.757699	0.00890192	0.00698708	0.207112	0.414224	0.110243	0.125362	0.382378	0.573567	0.00408957	0.0859178	0.96218	0.96218	-0.390801	0.112584	0.000918635	0.00551181
ENSG00000010165.20	EEF1AKNMT	4.62007	0.000564172	0.0121012	-0.489231	0.13598	0.000614385	0.00368631	0.00436357	0.00484671	0.371225	0.509642	-0.00568001	0.00822993	0.49251	0.509642	-0.0978989	0.147661	0.509642	0.509642	0.095169	0.101201	0.350442	0.509642	-0.410574	0.13261	0.00287727	0.00863182
ENSG00000010219.13	DYRK4	2.32201	0.0428197	0.171974	-0.212309	0.14164	0.138659	0.277318	-0.000378034	0.00504844	0.940536	0.940536	-0.0108042	0.00857248	0.211986	0.317979	0.025256	0.153807	0.870071	0.940536	-0.186685	0.105413	0.08118	0.277318	-0.231795	0.13813	0.0980582	0.277318
ENSG00000010244.18	ZNF207	0.903784	0.497704	0.681845	-0.216642	0.10522	0.0434504	0.260703	0.00501629	0.00375033	0.185632	0.556895	0.00330332	0.00636824	0.605692	0.954458	-0.0156465	0.114259	0.891495	0.954458	0.0157986	0.0783081	0.840733	0.954458	-0.00588245	0.102613	0.954458	0.954458
ENSG00000010256.11	UQCRC1	3.11865	0.00944031	0.0690583	-0.365266	0.134285	0.008334	0.050004	-0.00544942	0.00478628	0.259007	0.38851	0.0146706	0.00812733	0.0756217	0.226865	0.232205	0.14582	0.116073	0.232146	0.0968497	0.0999391	0.33604	0.403248	0.0799015	0.130957	0.543868	0.543868
ENSG00000010270.13	STARD3NL	0.732969	0.624786	0.769952	-0.0779385	0.120229	0.519074	0.622889	-0.00310481	0.00428531	0.471304	0.622889	0.0100459	0.00727665	0.17207	0.622889	0.112897	0.130557	0.39032	0.622889	0.0025711	0.0894785	0.977163	0.977163	0.0935304	0.11725	0.427905	0.622889
ENSG00000010278.14	CD9	1.28846	0.274774	0.495188	-0.55766	0.218501	0.0130263	0.0781576	0.00634493	0.00778796	0.418169	0.750073	-0.00207751	0.0132243	0.875647	0.875647	0.214844	0.23727	0.368504	0.750073	0.0306512	0.162615	0.851071	0.875647	-0.144504	0.213086	0.500049	0.750073
ENSG00000010282.14	HHATL	1.39519	0.22977	0.447559	0.165752	0.0694072	0.019805	0.11883	-0.00106295	0.00247386	0.668832	0.835453	0.00183766	0.00420073	0.663204	0.835453	0.0484083	0.0753694	0.522916	0.835453	-0.0107719	0.051655	0.835453	0.835453	0.0153019	0.0676872	0.821847	0.835453
ENSG00000010292.13	NCAPD2	6.33177	2.68087e-05	0.00183107	-0.375619	0.179852	0.0406151	0.121845	-0.00387374	0.00641042	0.547724	0.652616	-0.0173346	0.0108852	0.116052	0.232104	0.0966294	0.195302	0.622406	0.652616	0.0605261	0.133851	0.652616	0.652616	-0.742308	0.175395	7.30575e-05	0.000438345
ENSG00000010295.19	IFFO1	2.49898	0.0306589	0.141211	0.657473	0.185062	0.000709653	0.00425792	-0.00813149	0.0065961	0.222034	0.333051	0.00328039	0.0112005	0.770533	0.770533	-0.274292	0.200959	0.176914	0.333051	0.209775	0.137729	0.132509	0.333051	0.0553568	0.180475	0.760017	0.770533
ENSG00000010310.9	GIPR	4.42092	0.000814498	0.0152476	0.360274	0.25623	0.164398	0.328796	-0.00187732	0.00913275	0.837768	0.837768	0.023764	0.0155078	0.130206	0.328796	0.0997093	0.278241	0.721221	0.837768	-0.170034	0.190694	0.375816	0.563724	0.992635	0.24988	0.000178554	0.00107132
ENSG00000010318.21	PHF7	5.37116	0.000144529	0.00518875	0.0760232	0.136081	0.578284	0.979841	9.93678e-05	0.00485031	0.983717	0.986715	0.00371721	0.00823604	0.653228	0.979841	-0.00246991	0.147771	0.986715	0.986715	-0.215328	0.101276	0.037235	0.111705	0.653737	0.132709	5.92141e-06	3.55285e-05
ENSG00000010319.6	SEMA3G	2.48567	0.0314411	0.14311	0.877083	0.280382	0.00261757	0.0157054	-0.00352181	0.00999359	0.725656	0.870787	0.0110663	0.0169696	0.516584	0.836858	-0.179316	0.304468	0.557906	0.836858	0.0254308	0.208669	0.903371	0.903371	0.374154	0.273434	0.175842	0.527527
ENSG00000010322.16	NISCH	3.39481	0.00558542	0.0496874	0.371035	0.112597	0.00158441	0.00950644	-0.00327216	0.00401327	0.417814	0.501377	-0.00181054	0.00681471	0.791313	0.791313	-0.204613	0.12227	0.09897	0.19794	0.0852109	0.0837983	0.312935	0.469402	0.298766	0.109807	0.0083169	0.0249507
ENSG00000010327.10	STAB1	2.61671	0.0245268	0.123714	0.713936	0.225077	0.00229824	0.0137895	-0.010482	0.00802235	0.195885	0.39177	0.0242118	0.0136223	0.080116	0.240348	-0.189349	0.244411	0.441276	0.529531	0.137818	0.167509	0.413613	0.529531	-0.133863	0.219499	0.544049	0.544049
ENSG00000010361.13	FUZ	3.72607	0.00298445	0.0335333	-0.0990499	0.160679	0.53972	0.552217	-0.00342191	0.00572703	0.552217	0.552217	-0.0109272	0.00972475	0.265234	0.442799	-0.184106	0.174481	0.2952	0.442799	0.159261	0.119582	0.187503	0.442799	0.612711	0.156697	0.000220257	0.00132154
ENSG00000010379.16	SLC6A13	1.49872	0.192362	0.405491	0.284175	0.138374	0.0439738	0.263843	-0.00428911	0.00493204	0.387648	0.581472	0.00168241	0.00837483	0.841404	0.841404	0.150095	0.150261	0.321495	0.581472	0.0280105	0.102983	0.786477	0.841404	-0.170057	0.134945	0.212037	0.581472
ENSG00000010404.18	IDS	2.10907	0.0637941	0.215271	0.105764	0.1373	0.443863	0.510593	0.00381688	0.00489376	0.438209	0.510593	0.00714005	0.00830982	0.393324	0.510593	-0.107341	0.149095	0.474098	0.510593	0.0675944	0.102183	0.510593	0.510593	0.286231	0.133898	0.0362506	0.217503
ENSG00000010438.16	PRSS3	3.58212	0.00391684	0.0397875	0.0790556	0.0561876	0.164121	0.492362	-0.00121723	0.00200268	0.545405	0.818107	-0.00124419	0.00340064	0.715632	0.858759	-0.00586478	0.0610142	0.923715	0.923715	-0.0396527	0.0418165	0.346459	0.692918	-0.186785	0.0547952	0.00111665	0.00669989
ENSG00000010539.11	ZNF200	1.47595	0.200093	0.41435	-0.224696	0.127663	0.083029	0.498174	-0.00391958	0.00455026	0.392139	0.685759	6.40997e-05	0.00772655	0.993406	0.993406	-0.0303534	0.13863	0.827362	0.992835	-0.0809157	0.0950108	0.397489	0.685759	0.093114	0.124499	0.457173	0.685759
ENSG00000010610.10	CD4	0.724631	0.631275	0.774836	0.0560574	0.251801	0.824514	0.824514	-0.0111057	0.00897488	0.220316	0.660949	0.023191	0.0152398	0.13285	0.660949	0.117077	0.273432	0.669916	0.824514	0.161709	0.187398	0.391307	0.782614	0.0827186	0.245561	0.737295	0.824514
ENSG00000010626.15	LRRC23	1.0969	0.37365	0.584547	0.216303	0.223093	0.335806	0.671611	-0.00243015	0.00795166	0.760859	0.760859	-0.0168839	0.0135023	0.215552	0.646656	-0.0894589	0.242258	0.713107	0.760859	-0.0978569	0.166033	0.557617	0.760859	0.491813	0.217565	0.0270921	0.162552
ENSG00000010671.15	BTK	0.516905	0.793468	0.877427	-0.0353444	0.209769	0.866712	0.866712	-0.00317543	0.00747674	0.672431	0.866712	0.015776	0.0126958	0.218408	0.866712	-0.066524	0.227789	0.77117	0.866712	0.056919	0.156117	0.716581	0.866712	0.143696	0.204571	0.484881	0.866712
ENSG00000010704.18	HFE	0.428648	0.857285	0.915559	-0.116301	0.174234	0.50678	0.86953	-0.00128938	0.00621017	0.836162	0.86953	0.00458172	0.0105451	0.665353	0.86953	-0.0311984	0.189201	0.86953	0.86953	0.0583487	0.12967	0.654201	0.86953	0.161589	0.169916	0.345077	0.86953
ENSG00000010803.16	SCMH1	0.820634	0.557942	0.723793	0.0886314	0.101133	0.383999	0.629385	-0.00292774	0.00360465	0.41959	0.629385	0.000738612	0.00612086	0.904318	0.904318	-0.0166222	0.10982	0.880155	0.904318	-0.0702802	0.0752662	0.353834	0.629385	-0.0962196	0.0986267	0.332828	0.629385
ENSG00000010810.17	FYN	2.75059	0.0190189	0.106324	0.623721	0.193336	0.00195402	0.0117241	-0.0101234	0.00689104	0.146563	0.293127	0.0126734	0.0117013	0.282714	0.42407	-0.407819	0.209944	0.0563443	0.169033	0.120853	0.143887	0.403987	0.480192	-0.133871	0.188545	0.480192	0.480192
ENSG00000010818.10	HIVEP2	4.36701	0.000899996	0.0162248	0.392616	0.146033	0.00907556	0.0272267	-0.00772785	0.005205	0.142385	0.213577	0.014988	0.00883832	0.094637	0.189274	-0.0169041	0.158577	0.915431	0.915431	0.0962733	0.108682	0.378927	0.454713	-0.485846	0.142414	0.0011072	0.00664323
ENSG00000010932.17	FMO1	2.02788	0.0741705	0.235621	0.690893	0.283002	0.0173237	0.103942	-0.0198051	0.010087	0.0538113	0.161434	0.0150162	0.0171281	0.383831	0.45188	-0.41243	0.307313	0.184177	0.368354	0.15939	0.210619	0.45188	0.45188	-0.26491	0.275989	0.340631	0.45188
ENSG00000011007.12	ELOA	2.43344	0.0347047	0.15164	-0.104667	0.0880625	0.238873	0.340792	-0.00380655	0.00313879	0.22955	0.340792	0.0129451	0.0053298	0.0178795	0.0987957	0.208341	0.0956273	0.0329319	0.0987957	-0.0484456	0.0655388	0.462413	0.462413	-0.0927661	0.0858802	0.283993	0.340792
ENSG00000011009.11	LYPLA2	3.27802	0.00697218	0.0571211	-0.431942	0.152415	0.00609342	0.0365605	-0.00264946	0.0054325	0.627374	0.627374	0.0208494	0.00922463	0.0271146	0.0813438	0.21333	0.165508	0.20192	0.242303	-0.149819	0.113432	0.191137	0.242303	-0.195233	0.148638	0.193571	0.242303
ENSG00000011021.23	CLCN6	2.09387	0.0656241	0.21907	0.434344	0.126968	0.0010753	0.00645183	-0.00544003	0.00452549	0.233625	0.565968	-0.0021855	0.00768448	0.776991	0.932389	-0.147381	0.137875	0.288987	0.565968	0.00219245	0.0944935	0.981559	0.981559	0.110059	0.123822	0.377312	0.565968
ENSG00000011028.14	AC080038.1	2.0023	0.077763	0.241745	0.812106	0.244127	0.00143961	0.00863764	-0.0147089	0.00870135	0.0956674	0.287002	-0.00358974	0.0147753	0.808793	0.808793	-0.313115	0.265098	0.241791	0.363869	0.214232	0.181687	0.24258	0.363869	0.208994	0.238077	0.383215	0.459858
ENSG00000011052.21	NME1-NME2	2.4065	0.0365162	0.155963	-0.364551	0.267517	0.177602	0.355204	-0.000852886	0.00953502	0.928997	0.928997	0.017492	0.0161909	0.283913	0.425869	0.702518	0.290497	0.0183587	0.0854069	-0.0615413	0.199094	0.758214	0.909857	0.584368	0.260887	0.028469	0.0854069
ENSG00000011083.9	SLC6A7	2.06488	0.0692552	0.226225	0.190235	0.0896438	0.0375847	0.112754	-0.00400416	0.00319515	0.214555	0.321832	0.00427755	0.00542551	0.433277	0.433277	-0.0861553	0.0973444	0.379339	0.433277	0.150483	0.0667157	0.0274176	0.112754	-0.14203	0.0874223	0.109006	0.218013
ENSG00000011105.14	TSPAN9	0.469116	0.828797	0.899788	0.0721068	0.16191	0.657524	0.789029	0.000517435	0.00577092	0.928827	0.928827	-0.00948228	0.00979929	0.336752	0.789029	-0.079803	0.175819	0.651394	0.789029	-0.084887	0.120499	0.483622	0.789029	0.20007	0.157898	0.209578	0.789029
ENSG00000011114.15	BTBD7	0.577955	0.746539	0.848613	0.062	0.107221	0.565066	0.904903	0.00045833	0.00382164	0.904903	0.904903	-0.00263887	0.00648932	0.685582	0.904903	-0.0155824	0.116431	0.893942	0.904903	0.0304908	0.079797	0.703611	0.904903	0.152616	0.104564	0.149156	0.894935
ENSG00000011132.12	APBA3	0.78498	0.584783	0.742573	-0.10876	0.157484	0.492233	0.915561	0.00169987	0.00561318	0.762968	0.915561	-0.000439728	0.00953143	0.963342	0.963342	0.0763855	0.171013	0.656579	0.915561	0.0651712	0.117205	0.58006	0.915561	-0.294457	0.153582	0.0595345	0.357207
ENSG00000011143.16	MKS1	1.506	0.189944	0.402398	-0.231151	0.18478	0.215369	0.430738	-0.00187138	0.00658607	0.777191	0.820596	-0.0193095	0.0111834	0.0889146	0.266744	0.0567741	0.200653	0.778103	0.820596	-0.0313109	0.137519	0.820596	0.820596	0.348304	0.180201	0.0575453	0.266744
ENSG00000011198.9	ABHD5	1.05803	0.396678	0.603652	-0.167241	0.179611	0.35518	0.549899	-0.00867668	0.00640182	0.179928	0.549899	0.00988257	0.0108706	0.3666	0.549899	0.0775033	0.19504	0.692376	0.830851	0.0215219	0.133672	0.872581	0.872581	0.178431	0.17516	0.312077	0.549899
ENSG00000011201.12	ANOS1	4.41293	0.000826626	0.0153776	-0.0414957	0.259411	0.8734	0.991486	0.0109194	0.00924611	0.241852	0.483704	0.0353674	0.0157003	0.0276116	0.0828348	-0.0030173	0.281695	0.991486	0.991486	-0.0399071	0.193062	0.836875	0.991486	0.807686	0.252982	0.00216046	0.0129628
ENSG00000011243.18	AKAP8L	0.416329	0.865636	0.920924	0.0295967	0.188654	0.875816	0.875816	0.00267119	0.00672415	0.692462	0.830954	-0.00797297	0.0114179	0.487451	0.830954	-0.113618	0.20486	0.581035	0.830954	-0.16746	0.140402	0.23725	0.830954	0.127275	0.183979	0.491494	0.830954
ENSG00000011258.16	MBTD1	1.31562	0.262668	0.482414	-0.268552	0.137176	0.0544926	0.326956	0.00503219	0.00488932	0.307133	0.505657	-0.00802781	0.00830229	0.337105	0.505657	0.120235	0.14896	0.422472	0.506967	0.0633417	0.102091	0.537101	0.537101	-0.146203	0.133776	0.278416	0.505657
ENSG00000011260.14	UTP18	1.02959	0.414164	0.61843	-0.260743	0.149035	0.0848446	0.509068	7.58271e-05	0.005312	0.988654	0.988654	-0.00451987	0.00902002	0.617973	0.893055	0.189887	0.161837	0.244884	0.734652	0.0363418	0.110916	0.744213	0.893055	-0.0955259	0.145341	0.513304	0.893055
ENSG00000011275.18	RNF216	0.321237	0.923639	0.953788	-0.0162322	0.111544	0.884741	0.884741	-0.000870597	0.00397572	0.827343	0.884741	0.00754801	0.00675095	0.267591	0.884741	0.0474527	0.121125	0.696494	0.884741	0.0369295	0.0830142	0.657878	0.884741	-0.0908072	0.108779	0.406851	0.884741
ENSG00000011295.16	TTC19	1.49415	0.193892	0.407417	-0.239737	0.141922	0.0958973	0.287692	0.00699699	0.0050585	0.17126	0.342521	-0.00318793	0.00858956	0.711722	0.711722	0.175211	0.154114	0.259694	0.356075	-0.221702	0.105623	0.0396464	0.237878	0.145574	0.138405	0.296729	0.356075
ENSG00000011304.20	PTBP1	0.443848	0.846764	0.909709	-0.0831507	0.114304	0.469522	0.920907	-0.00212476	0.00407412	0.603746	0.920907	-0.00361924	0.00691803	0.602615	0.920907	0.0123716	0.124123	0.920907	0.920907	-0.020794	0.0850687	0.807651	0.920907	-0.0454333	0.111472	0.684903	0.920907
ENSG00000011332.19	DPF1	0.634832	0.701868	0.820924	0.151746	0.14076	0.284938	0.749966	-0.00569789	0.00501708	0.26019	0.749966	-0.00760958	0.00851923	0.374983	0.749966	-0.0703848	0.152852	0.646687	0.802893	-0.00814165	0.104758	0.938287	0.938287	-0.0589357	0.137272	0.669078	0.802893
ENSG00000011347.9	SYT7	0.945356	0.469017	0.661417	-0.203547	0.285579	0.478511	0.906652	0.00457627	0.0101788	0.654481	0.906652	-0.00203458	0.0172841	0.906652	0.906652	0.277866	0.310111	0.373498	0.906652	0.0388178	0.212537	0.85564	0.906652	0.463143	0.278502	0.101059	0.606356
ENSG00000011376.11	LARS2	2.66401	0.0224205	0.117318	-0.170685	0.0982432	0.0869862	0.257428	-0.00501571	0.00350166	0.156754	0.257428	0.00679249	0.00594597	0.257428	0.257428	0.246033	0.106683	0.0242475	0.145485	0.0846231	0.0731156	0.251286	0.257428	0.128227	0.0958086	0.185369	0.257428
ENSG00000011405.13	PIK3C2A	1.6078	0.158911	0.363798	-0.0430752	0.116046	0.711684	0.854021	0.00329128	0.00413619	0.429043	0.854021	0.00443214	0.00702343	0.530187	0.854021	-0.0513749	0.126014	0.68482	0.854021	0.00821163	0.0863648	0.924539	0.924539	0.250834	0.11317	0.0301135	0.180681
ENSG00000011422.12	PLAUR	2.28334	0.0460489	0.178934	0.0223743	0.210101	0.915514	0.915514	-0.0147384	0.00748857	0.053257	0.126723	0.0153279	0.0127159	0.232349	0.348523	0.161802	0.228149	0.480701	0.576841	0.32494	0.156363	0.0415923	0.126723	-0.386933	0.204894	0.0633613	0.126723
ENSG00000011426.11	ANLN	5.44051	0.000127699	0.00482535	-0.813238	0.333874	0.0175682	0.0527047	-0.00255563	0.0119002	0.83062	0.990663	-0.00242424	0.020207	0.904871	0.990663	-0.00425889	0.362554	0.990663	0.990663	0.27198	0.248479	0.27768	0.55536	-1.4277	0.3256	4.26629e-05	0.000255977
ENSG00000011451.19	WIZ	1.90413	0.0931585	0.268773	0.227069	0.138381	0.105575	0.316725	0.000437709	0.00493226	0.929554	0.929554	-0.00749442	0.00837521	0.374127	0.748255	-0.067433	0.150268	0.655081	0.786097	-0.0695426	0.102987	0.501873	0.752809	-0.281806	0.134951	0.0406414	0.243849
ENSG00000011454.17	RABGAP1	1.47793	0.199408	0.413535	0.141826	0.0904073	0.121491	0.364473	-0.00355304	0.00322237	0.274197	0.548395	0.000703067	0.00547172	0.898151	0.965524	0.0403735	0.0981736	0.682224	0.965524	0.00291928	0.0672839	0.965524	0.965524	-0.159861	0.0881669	0.0743545	0.364473
ENSG00000011465.17	DCN	2.00043	0.0780333	0.242378	0.665707	0.359793	0.0687542	0.206263	-0.00623007	0.012824	0.628709	0.75445	0.0266014	0.0217757	0.226201	0.452403	-0.211121	0.3907	0.590764	0.75445	0.0141577	0.267769	0.957993	0.957993	0.763266	0.350877	0.0331939	0.199163
ENSG00000011478.12	QPCTL	1.6623	0.144261	0.344625	-0.179161	0.157454	0.259292	0.518584	0.00359017	0.00561208	0.524568	0.629481	0.00769784	0.00952957	0.422117	0.629481	-0.00620851	0.170979	0.971144	0.971144	-0.272397	0.117182	0.0231818	0.139091	-0.232817	0.153552	0.134241	0.402722
ENSG00000011485.14	PPP5C	1.11337	0.364194	0.576628	-0.0772977	0.102847	0.454974	0.607721	-0.0031127	0.00366573	0.398877	0.607721	-0.00415831	0.00622458	0.506434	0.607721	0.00448166	0.111681	0.968111	0.968111	0.0945871	0.0765416	0.220928	0.607721	-0.109125	0.100298	0.280547	0.607721
ENSG00000011523.14	CEP68	1.40781	0.224894	0.442657	0.107531	0.115907	0.356924	0.825463	0.00192279	0.00413123	0.643158	0.915858	-0.00194639	0.00701501	0.782294	0.915858	-0.103751	0.125863	0.412732	0.825463	0.00914865	0.0862613	0.915858	0.915858	0.245629	0.113034	0.0333713	0.200228
ENSG00000011566.15	MAP4K3	1.40006	0.227879	0.446058	-0.221084	0.119678	0.069182	0.415092	0.0032848	0.00426564	0.444012	0.753824	0.00426126	0.00724325	0.558333	0.753824	0.0435889	0.129958	0.738382	0.753824	0.0280483	0.0890678	0.753824	0.753824	0.171144	0.116712	0.147293	0.441879
ENSG00000011590.14	ZBTB32	1.73186	0.127373	0.321019	-0.0444339	0.142567	0.756274	0.832411	-0.00533275	0.00508149	0.297801	0.595602	-0.0140792	0.0086286	0.107508	0.322525	0.0328903	0.154814	0.832411	0.832411	0.210578	0.106103	0.0513422	0.308053	-0.0884846	0.139034	0.526702	0.790053
ENSG00000011600.11	TYROBP	0.800075	0.573354	0.734102	0.0834284	0.22847	0.716159	0.716159	-0.0114077	0.0081433	0.165939	0.56803	0.0176803	0.0138277	0.20551	0.56803	0.219882	0.248096	0.378687	0.56803	0.0852948	0.170035	0.617595	0.716159	0.21436	0.222808	0.33952	0.56803
ENSG00000011638.10	TMEM159	0.973215	0.450377	0.647018	-0.156952	0.167563	0.352341	0.528511	-0.00423447	0.00597241	0.480818	0.576982	0.0110413	0.0101414	0.280233	0.528511	0.20341	0.181957	0.267662	0.528511	-0.0676861	0.124706	0.589119	0.589119	-0.170469	0.163411	0.300666	0.528511
ENSG00000011677.13	GABRA3	1.78405	0.115928	0.305105	0.105339	0.166071	0.528077	0.71631	-0.0085788	0.00591921	0.151985	0.455954	-0.00534116	0.0100511	0.596925	0.71631	0.0591942	0.180336	0.743767	0.743767	0.139039	0.123595	0.264683	0.529365	-0.331013	0.161955	0.044962	0.269772
ENSG00000012048.22	BRCA1	1.24872	0.293321	0.513607	-0.436145	0.213259	0.0448318	0.268991	0.0116537	0.00760114	0.130018	0.390053	0.00489696	0.0129071	0.705608	0.84673	-0.0332528	0.231579	0.88626	0.88626	0.188509	0.158714	0.239199	0.460501	-0.214111	0.207974	0.307	0.460501
ENSG00000012061.15	ERCC1	0.21584	0.970492	0.981191	0.0185087	0.101	0.855161	0.946648	-0.000241814	0.00359993	0.946648	0.946648	0.00368617	0.00611284	0.548561	0.946648	-0.0719245	0.109677	0.514241	0.946648	-0.022551	0.0751676	0.765113	0.946648	0.0190889	0.0984975	0.846927	0.946648
ENSG00000012124.17	CD22	1.78178	0.116406	0.30558	-0.0938966	0.307993	0.761427	0.913713	0.000326174	0.0109777	0.976386	0.976386	0.0171371	0.0186406	0.361265	0.601688	-0.396335	0.33445	0.240253	0.601688	-0.193705	0.229218	0.401125	0.601688	0.683753	0.30036	0.0260696	0.156418
ENSG00000012171.19	SEMA3B	4.01092	0.00174728	0.0243703	0.203781	0.362143	0.57554	0.715314	0.00325036	0.0129078	0.801967	0.801967	0.0163232	0.021918	0.459074	0.715314	-0.378198	0.393252	0.339701	0.715314	0.143547	0.269518	0.596095	0.715314	1.39129	0.353169	0.000199602	0.00119761
ENSG00000012174.12	MBTPS2	6.52489	1.9259e-05	0.00151146	-0.491801	0.121131	0.000132499	0.000794996	0.0087365	0.00431743	0.04707	0.0835911	-0.00360617	0.0073312	0.624426	0.624426	0.256171	0.131536	0.0557274	0.0835911	-0.0496719	0.0901493	0.583497	0.624426	0.40068	0.118129	0.00117687	0.00353061
ENSG00000012211.13	PRICKLE3	0.457841	0.836883	0.904062	-0.108775	0.130578	0.407834	0.661566	0.00558077	0.00465415	0.234778	0.661566	-0.00355456	0.00790295	0.654345	0.785214	0.109906	0.141795	0.441044	0.661566	-0.0767446	0.09718	0.432522	0.661566	-0.0104881	0.127342	0.934608	0.934608
ENSG00000012223.12	LTF	2.49261	0.031031	0.142136	0.574491	0.781623	0.464945	0.557934	-0.0384296	0.0278592	0.17242	0.25863	0.0822978	0.0473061	0.086576	0.249938	-1.34443	0.848766	0.117978	0.249938	-0.90397	0.581708	0.124969	0.249938	0.0287286	0.762253	0.970049	0.970049
ENSG00000012232.8	EXTL3	1.10344	0.369869	0.58125	0.146501	0.131635	0.269776	0.78981	0.000127429	0.00469185	0.978414	0.978414	0.00132357	0.00796697	0.868561	0.978414	-0.122409	0.142943	0.394905	0.78981	0.0279906	0.0979672	0.775992	0.978414	-0.25365	0.128373	0.0523515	0.314109
ENSG00000012660.14	ELOVL5	5.47315	0.000120483	0.00469395	-0.498315	0.26383	0.0633178	0.126636	0.0084324	0.00940363	0.373129	0.408102	0.0279171	0.0159678	0.0850554	0.127583	-0.23852	0.286494	0.408102	0.408102	-0.402906	0.196351	0.0441426	0.126636	0.967989	0.257292	0.000360126	0.00216076
ENSG00000012779.11	ALOX5	0.843842	0.540776	0.711877	0.293297	0.203971	0.155177	0.465532	-0.00564446	0.00727009	0.440289	0.660434	0.00620478	0.0123449	0.616906	0.729592	-0.319132	0.221493	0.154362	0.465532	0.0526962	0.151802	0.729592	0.729592	0.178068	0.198916	0.373939	0.660434
ENSG00000012822.16	CALCOCO1	3.44869	0.00504287	0.0467816	0.300731	0.138126	0.033044	0.066088	-0.00180686	0.00492317	0.714785	0.800431	0.00299033	0.00835977	0.721705	0.800431	-0.367204	0.149991	0.0170241	0.0510724	-0.026091	0.102797	0.800431	0.800431	0.406301	0.134703	0.00363137	0.0217882
ENSG00000012963.15	UBR7	6.8928	1.03321e-05	0.00101298	-0.378504	0.115463	0.00166923	0.00500768	0.00654934	0.00411543	0.116296	0.174444	-0.0135603	0.00698819	0.0565972	0.113194	0.183323	0.125382	0.148456	0.178147	0.0819088	0.0859315	0.343973	0.343973	0.408831	0.112602	0.000552597	0.00331558
ENSG00000012983.11	MAP4K5	0.716232	0.637827	0.779187	-0.0611369	0.100196	0.543844	0.993601	0.00206501	0.00357127	0.565077	0.993601	-4.88206e-05	0.00606418	0.993601	0.993601	0.0137793	0.108803	0.899607	0.993601	0.108957	0.0745692	0.148719	0.892315	0.0410412	0.0977133	0.675838	0.993601
ENSG00000013016.16	EHD3	2.05576	0.0704368	0.228409	0.566057	0.168121	0.00127129	0.00762774	-0.00683372	0.0059923	0.258234	0.516468	-0.00700021	0.0101752	0.493884	0.59266	-0.237894	0.182563	0.197075	0.516468	0.0209476	0.125121	0.867552	0.867552	0.154366	0.163955	0.349875	0.524813
ENSG00000013275.7	PSMC4	1.56878	0.17022	0.378127	-0.241676	0.136947	0.0822333	0.4934	-0.00356991	0.00488116	0.467145	0.700717	0.00261505	0.00828842	0.753372	0.904047	0.171803	0.148711	0.25214	0.504279	0.0117594	0.10192	0.908495	0.908495	-0.18268	0.133553	0.175998	0.504279
ENSG00000013288.8	MAN2B2	3.73666	0.00292546	0.0331173	0.0418267	0.114058	0.715004	0.782916	-0.00359178	0.00406532	0.380164	0.760329	0.00750774	0.0069031	0.280732	0.760329	-0.0342642	0.123855	0.782916	0.782916	-0.0418408	0.0848852	0.623712	0.782916	0.466568	0.111231	8.32965e-05	0.000499779
ENSG00000013293.6	SLC7A14	1.60864	0.158677	0.363424	0.439228	0.181782	0.0184558	0.110735	-0.00400933	0.0064792	0.538178	0.542975	-0.0067276	0.011002	0.542975	0.542975	-0.30751	0.197397	0.124057	0.372172	-0.142094	0.135288	0.297407	0.542975	0.150672	0.177277	0.398441	0.542975
ENSG00000013297.11	CLDN11	3.58708	0.00388033	0.0395643	0.901144	0.302123	0.00400048	0.0120014	-0.00466188	0.0107685	0.666485	0.666485	-0.0222564	0.0182854	0.227874	0.273449	-1.07904	0.328076	0.00161489	0.00968931	-0.298824	0.224849	0.188424	0.273449	0.392045	0.294635	0.187896	0.273449
ENSG00000013306.16	SLC25A39	0.74708	0.613848	0.762853	-0.281635	0.153756	0.0715093	0.429056	0.00333366	0.00548028	0.545076	0.923719	0.000894443	0.00930577	0.923719	0.923719	0.0181871	0.166964	0.91359	0.923719	0.0293378	0.11443	0.798453	0.923719	-0.159461	0.149946	0.291449	0.874348
ENSG00000013364.19	MVP	2.12546	0.0618767	0.211556	0.0426071	0.163556	0.795286	0.795286	-0.00936616	0.00582959	0.112903	0.240756	0.00386669	0.0098989	0.697337	0.795286	-0.114709	0.177606	0.520606	0.780909	0.191536	0.121724	0.120378	0.240756	0.437311	0.159503	0.00785771	0.0471463
ENSG00000013374.16	NUB1	0.338611	0.914012	0.948136	-0.0468737	0.124536	0.707838	0.908434	-0.000815873	0.00443882	0.854731	0.908434	-0.00592443	0.00753731	0.434672	0.908434	-0.0156137	0.135234	0.908434	0.908434	0.0410505	0.0926838	0.65928	0.908434	-0.0763546	0.12145	0.531721	0.908434
ENSG00000013375.16	PGM3	2.79069	0.0176223	0.101506	-0.473585	0.156959	0.00362116	0.0217269	0.00660749	0.00559444	0.241809	0.290171	0.015145	0.00949961	0.115651	0.231303	0.21962	0.170442	0.202058	0.290171	0.115206	0.116814	0.327616	0.327616	-0.412389	0.153069	0.00893989	0.0268197
ENSG00000013392.8	RWDD2A	1.47334	0.200995	0.415531	-0.396495	0.16775	0.021051	0.126306	0.00515842	0.00597906	0.391401	0.631258	-0.00267791	0.0101527	0.792784	0.792784	0.158653	0.18216	0.386937	0.631258	0.0814036	0.124845	0.51664	0.631258	0.104279	0.163593	0.526048	0.631258
ENSG00000013441.16	CLK1	2.18766	0.0550947	0.197848	-0.240195	0.124281	0.0575685	0.229993	0.00707516	0.0044297	0.114996	0.229993	0.0101547	0.00752183	0.181618	0.261664	0.132696	0.134957	0.329075	0.329075	-0.115023	0.0924934	0.218054	0.261664	0.197474	0.121201	0.108011	0.229993
ENSG00000013503.10	POLR3B	0.587273	0.739261	0.843926	-0.140276	0.125996	0.2696	0.684083	0.00202804	0.00449083	0.653041	0.684083	0.00366129	0.00762563	0.632723	0.684083	0.110759	0.136819	0.421121	0.684083	-0.0383237	0.0937699	0.684083	0.684083	-0.175899	0.122873	0.156992	0.684083
ENSG00000013523.9	ANGEL1	3.23994	0.00749549	0.0597297	-0.186913	0.10237	0.0723959	0.200004	-0.0022248	0.00364874	0.544124	0.652948	-0.00950005	0.00619572	0.129976	0.200004	0.288722	0.111164	0.0115751	0.0694503	0.115789	0.0761867	0.133336	0.200004	0.0164739	0.0998329	0.869436	0.869436
ENSG00000013561.18	RNF14	2.33317	0.04193	0.169948	-0.266861	0.120314	0.0299986	0.0910397	0.000954697	0.00428832	0.824513	0.965494	0.00499144	0.00728177	0.495447	0.743171	0.16696	0.130649	0.205753	0.411505	0.00388836	0.0895414	0.965494	0.965494	0.25968	0.117333	0.0303466	0.0910397
ENSG00000013563.14	DNASE1L1	1.20312	0.315853	0.533828	-0.0860637	0.139676	0.539903	0.647884	-0.0048104	0.00497843	0.337447	0.506171	0.00855765	0.00845359	0.315087	0.506171	0.175703	0.151674	0.250866	0.506171	0.0281679	0.103951	0.787257	0.787257	0.241147	0.136214	0.0812875	0.487725
ENSG00000013573.17	DDX11	2.90976	0.0140493	0.0881912	0.0372217	0.261802	0.887375	0.887375	0.00448089	0.00933135	0.632675	0.75921	-0.0221513	0.0158451	0.166795	0.500384	-0.204348	0.284292	0.474804	0.75921	0.102669	0.194841	0.600003	0.75921	-0.878029	0.255314	0.00101616	0.00609696
ENSG00000013583.10	HEBP1	2.6629	0.0224677	0.117364	-0.421804	0.231231	0.0726536	0.217961	0.0093024	0.0082417	0.263111	0.394666	-0.0211262	0.0139948	0.135924	0.271849	0.155913	0.251094	0.536782	0.644138	0.0758639	0.172089	0.660769	0.660769	0.534978	0.225501	0.020596	0.123576
ENSG00000013588.8	GPRC5A	1.88598	0.0963052	0.273954	-0.744703	0.389729	0.0603728	0.228411	0.0238577	0.013891	0.0905785	0.228411	0.0141606	0.0235876	0.550335	0.825503	-0.0758714	0.423208	0.85827	0.85827	-0.0642375	0.290049	0.825409	0.85827	0.608404	0.380071	0.114206	0.228411
ENSG00000013619.14	MAMLD1	4.65325	0.000530814	0.0117332	0.597213	0.239967	0.0153506	0.0307013	-0.0217502	0.0085531	0.0133439	0.0307013	0.00319728	0.0145235	0.826438	0.826438	0.179301	0.260581	0.493813	0.592575	0.133453	0.178591	0.457566	0.592575	-0.739166	0.234021	0.00239199	0.014352
ENSG00000013725.14	CD6	0.544025	0.772814	0.864332	-0.0949226	0.304255	0.756036	0.756036	-0.00452683	0.0108445	0.677717	0.756036	0.0147028	0.0184144	0.42748	0.756036	-0.148188	0.330391	0.655246	0.756036	0.186938	0.226436	0.412024	0.756036	-0.338725	0.296715	0.257752	0.756036
ENSG00000013810.19	TACC3	2.20667	0.0531696	0.194279	-0.130046	0.217018	0.551064	0.646555	-0.0065831	0.00773511	0.397809	0.646555	-0.0060506	0.0131346	0.646555	0.646555	0.176973	0.23566	0.455342	0.646555	0.195974	0.161511	0.229309	0.646555	-0.542028	0.21164	0.012728	0.0763679
ENSG00000014123.10	UFL1	2.14082	0.0601302	0.208135	-0.463111	0.141906	0.0017451	0.0104706	0.00475964	0.00505794	0.350124	0.525186	0.0100449	0.0085886	0.246384	0.492768	0.213309	0.154097	0.170944	0.492768	0.0453179	0.105611	0.669247	0.669247	-0.0798895	0.13839	0.565715	0.669247
ENSG00000014138.9	POLA2	2.65499	0.0228077	0.118571	-0.31076	0.149063	0.0409636	0.122891	0.00221218	0.005313	0.678489	0.823627	-0.00365911	0.00902171	0.686356	0.823627	-0.0107573	0.161867	0.947214	0.947214	0.0735992	0.110937	0.509364	0.823627	-0.439394	0.145369	0.00356532	0.0213919
ENSG00000014164.7	ZC3H3	0.961418	0.458211	0.652776	0.0627524	0.151893	0.680847	0.807648	-0.00683292	0.00541389	0.211351	0.634053	-0.00488053	0.00919303	0.597274	0.807648	-0.0403182	0.164941	0.807648	0.807648	0.173218	0.113044	0.130225	0.634053	-0.146584	0.148129	0.325998	0.651997
ENSG00000014216.15	CAPN1	3.29987	0.00668859	0.0557431	0.0983859	0.119121	0.411819	0.617728	-0.00852839	0.0042458	0.048667	0.146001	0.00436999	0.00720956	0.546502	0.655803	0.05089	0.129354	0.69528	0.69528	-0.086393	0.0886536	0.333366	0.617728	-0.293498	0.116169	0.0139274	0.0835647
ENSG00000014257.16	ACPP	0.296618	0.936424	0.961473	-0.0112722	0.18652	0.951992	0.951992	-0.00395965	0.00664807	0.553474	0.951992	0.00226926	0.0112887	0.841301	0.951992	0.0398287	0.202542	0.844711	0.951992	0.142688	0.138814	0.307744	0.951992	-0.0991968	0.181897	0.587355	0.951992
ENSG00000014641.18	MDH1	1.41682	0.221468	0.439063	-0.291885	0.167908	0.0868102	0.347197	-0.00184612	0.0059847	0.758693	0.758693	0.00498005	0.0101623	0.625722	0.750867	0.160705	0.182332	0.381305	0.750867	-0.0715611	0.124962	0.568819	0.750867	-0.260999	0.163747	0.115732	0.347197
ENSG00000014824.14	SLC30A9	3.2293	0.00764859	0.0604043	-0.352449	0.117001	0.00367271	0.0220363	0.00137718	0.00417023	0.742264	0.742264	0.00783025	0.00708123	0.272839	0.36962	0.237309	0.127051	0.0662284	0.132457	-0.0894551	0.0870756	0.308017	0.36962	0.238968	0.114101	0.0400721	0.120216
ENSG00000014914.21	MTMR11	0.862693	0.527026	0.70226	0.118155	0.218566	0.59061	0.792022	0.00641173	0.00779029	0.413448	0.792022	3.72219e-05	0.0132283	0.997763	0.997763	-0.247501	0.237341	0.300842	0.792022	0.200066	0.162664	0.223088	0.792022	0.0941872	0.21315	0.660018	0.792022
ENSG00000014919.12	COX15	5.31188	0.000160708	0.00554043	-0.464274	0.12819	0.00056885	0.0034131	0.0089076	0.00456904	0.05548	0.0832201	0.0125564	0.00775844	0.110343	0.132412	0.344091	0.139202	0.0160269	0.0350715	-0.0627191	0.0954029	0.513202	0.513202	0.304594	0.125013	0.0175358	0.0350715
ENSG00000015133.19	CCDC88C	0.724736	0.631192	0.774808	-0.250709	0.228623	0.276799	0.660617	0.0158362	0.00814874	0.0562349	0.337409	-0.00489229	0.0138369	0.72479	0.813841	0.0586933	0.248262	0.813841	0.813841	-0.166869	0.170148	0.330308	0.660617	-0.0879062	0.222957	0.69465	0.813841
ENSG00000015153.14	YAF2	1.01978	0.420313	0.623155	-0.203052	0.121148	0.0984573	0.577189	0.00394853	0.00431806	0.363824	0.577189	0.000542108	0.00733225	0.941286	0.941286	-0.0498103	0.131555	0.70618	0.847416	-0.0788844	0.0901623	0.384793	0.577189	0.141319	0.118146	0.235922	0.577189
ENSG00000015171.19	ZMYND11	2.27998	0.0463404	0.179616	-0.273027	0.117463	0.0231932	0.0981654	0.0034641	0.00418671	0.41099	0.652557	0.00433835	0.00710923	0.543797	0.652557	0.00524218	0.127554	0.967342	0.967342	-0.0541268	0.0874198	0.537943	0.652557	0.249883	0.114552	0.0327218	0.0981654
ENSG00000015285.10	WAS	1.158	0.339486	0.554529	0.366786	0.18943	0.0571191	0.310082	-0.0111515	0.00675179	0.103361	0.310082	0.00711924	0.0114648	0.536763	0.644115	-0.233214	0.205702	0.261003	0.504216	0.136592	0.140979	0.336144	0.504216	-0.0562858	0.184735	0.761566	0.761566
ENSG00000015413.9	DPEP1	1.0079	0.427851	0.628786	0.255777	0.230493	0.271157	0.454936	0.00296398	0.00821539	0.719413	0.849348	-0.0144732	0.0139501	0.303291	0.454936	-0.45327	0.250292	0.0746982	0.448189	0.187884	0.17154	0.277374	0.454936	0.042865	0.224781	0.849348	0.849348
ENSG00000015475.18	BID	3.60753	0.0037331	0.0386161	0.0325279	0.146182	0.824599	0.824599	-0.00725953	0.00521032	0.168205	0.336409	0.0148795	0.00884737	0.0973336	0.292001	0.0679084	0.158739	0.670191	0.824599	0.0426509	0.108793	0.696294	0.824599	-0.516261	0.142559	0.000569558	0.00341735
ENSG00000015479.18	MATR3	2.60849	0.0249126	0.124809	-0.195258	0.0741353	0.0105079	0.0630471	0.00388042	0.00264239	0.146711	0.287695	-0.000564216	0.00448689	0.900314	0.900314	0.012997	0.0805037	0.872235	0.900314	-0.0727628	0.0551738	0.191796	0.287695	0.159401	0.0722981	0.0309605	0.0928814
ENSG00000015520.14	NPC1L1	2.48144	0.0316936	0.143693	-0.306642	0.193453	0.117724	0.259213	0.00294134	0.00689518	0.671074	0.805288	-0.00814445	0.0117083	0.489114	0.733671	0.0401231	0.210071	0.849114	0.849114	0.324982	0.143973	0.0273085	0.163851	0.289558	0.188659	0.129606	0.259213
ENSG00000015532.9	XYLT2	0.542903	0.773676	0.864796	-0.0440268	0.158843	0.782514	0.802664	-0.00159533	0.0056616	0.778993	0.802664	-0.00758063	0.00961365	0.433211	0.802664	0.0432787	0.172488	0.802664	0.802664	0.0663993	0.118216	0.576238	0.802664	0.209289	0.154907	0.181287	0.802664
ENSG00000015568.13	RGPD5	1.94855	0.085863	0.256028	0.549569	0.273025	0.0482085	0.289251	0.00848491	0.00973135	0.386415	0.540525	-0.0276633	0.0165243	0.0988438	0.296532	-0.0299655	0.296478	0.9198	0.9198	-0.160378	0.203193	0.432772	0.540525	0.202143	0.266259	0.450437	0.540525
ENSG00000015592.16	STMN4	1.27398	0.281417	0.501676	0.277833	0.111569	0.0152916	0.0917498	-0.00398867	0.00397664	0.319511	0.799127	0.00224793	0.00675251	0.740263	0.799127	0.0499819	0.121153	0.681273	0.799127	0.0212156	0.0830334	0.799127	0.799127	0.0838569	0.108805	0.443628	0.799127
ENSG00000015676.18	NUDCD3	0.711114	0.641828	0.781793	-0.0884897	0.104809	0.401556	0.928656	0.0025046	0.00373569	0.50491	0.928656	-0.000895709	0.00634337	0.888139	0.928656	-0.0458356	0.113813	0.68845	0.928656	-0.00701069	0.0780023	0.928656	0.928656	0.14553	0.102212	0.159212	0.928656
ENSG00000016082.15	ISL1	1.24392	0.295629	0.515389	-0.0332844	0.0922998	0.719541	0.822623	0.000740429	0.00328982	0.822623	0.822623	-0.00131055	0.00558626	0.815244	0.822623	0.0466461	0.100229	0.643179	0.822623	-0.0908966	0.0686924	0.190321	0.570963	-0.177334	0.0900125	0.0530246	0.318148
ENSG00000016391.11	CHDH	1.28552	0.276113	0.496694	-0.53642	0.305867	0.0841125	0.252337	0.0191435	0.0109019	0.0837331	0.252337	-0.00268788	0.018512	0.884998	0.884998	0.115659	0.332142	0.728782	0.874538	-0.1013	0.227636	0.657768	0.874538	0.335513	0.298287	0.264748	0.529497
ENSG00000016402.13	IL20RA	1.79656	0.113333	0.301242	-0.208033	0.398937	0.603786	0.658752	0.0102329	0.0142192	0.474279	0.658752	0.02222	0.0241449	0.360779	0.658752	-0.643821	0.433207	0.141995	0.425984	-0.682746	0.296902	0.0246442	0.147865	0.1726	0.389051	0.658752	0.658752
ENSG00000016602.9	CLCA4	1.0682	0.390555	0.598633	0.20481	0.134304	0.132043	0.536933	0.00223189	0.00478696	0.642576	0.642576	-0.00493088	0.00812848	0.546186	0.642576	-0.198103	0.145841	0.178978	0.536933	-0.0692329	0.0999532	0.490957	0.642576	-0.088593	0.130976	0.501146	0.642576
ENSG00000016864.18	GLT8D1	6.30515	2.80652e-05	0.00188533	-0.144332	0.104952	0.173713	0.347426	-0.00199898	0.00374077	0.594876	0.594876	0.0066477	0.006352	0.299124	0.421827	0.158702	0.113968	0.168438	0.347426	0.0732875	0.0781085	0.351522	0.421827	0.502951	0.102351	6.19554e-06	3.71732e-05
ENSG00000017260.19	ATP2C1	4.33302	0.000958527	0.0168465	-0.351525	0.126982	0.00730629	0.0219189	0.000475182	0.00452599	0.916702	0.916702	0.00446928	0.00768533	0.562862	0.686237	0.167988	0.13789	0.227458	0.454916	0.053692	0.094504	0.571864	0.686237	-0.479437	0.123835	0.000250646	0.00150387
ENSG00000017427.16	IGF1	4.58833	0.000598072	0.0125311	1.37818	0.37632	0.000499093	0.00299456	-0.0112568	0.0134131	0.404363	0.404363	0.0328158	0.022776	0.154367	0.231551	-0.796332	0.408647	0.0555839	0.140415	-0.342789	0.280069	0.225325	0.27039	0.675413	0.366994	0.0702074	0.140415
ENSG00000017483.15	SLC38A5	1.12702	0.356493	0.568884	-0.25056	0.234826	0.289857	0.634591	-0.0117367	0.00836984	0.165524	0.634591	0.00972008	0.0142124	0.496421	0.634591	0.136698	0.254998	0.593708	0.634591	0.0834484	0.174765	0.634591	0.634591	0.22271	0.229007	0.33435	0.634591
ENSG00000017797.13	RALBP1	2.76413	0.0185352	0.104586	-0.298555	0.104804	0.00584821	0.0350892	0.00275519	0.00373549	0.46339	0.556068	-0.000371787	0.00634303	0.953437	0.953437	0.113212	0.113807	0.323478	0.485218	-0.0801932	0.0779981	0.307636	0.485218	-0.262294	0.102206	0.0125553	0.0376658
ENSG00000018189.13	RUFY3	4.11037	0.00145074	0.021578	0.347103	0.111022	0.00263113	0.0157868	-0.00122712	0.00395714	0.75746	0.75746	0.00859134	0.0067194	0.205521	0.308281	0.105345	0.120559	0.385396	0.462475	-0.123422	0.0826263	0.14001	0.28002	0.230392	0.108271	0.0370833	0.11125
ENSG00000018236.15	CNTN1	1.45464	0.207576	0.423056	0.528945	0.366119	0.153263	0.497026	0.00566415	0.0130495	0.665666	0.665666	0.0134544	0.0221586	0.54581	0.665666	0.235549	0.397569	0.555558	0.665666	-0.317232	0.272477	0.248513	0.497026	0.432766	0.357046	0.229805	0.497026
ENSG00000018280.17	SLC11A1	1.00105	0.432238	0.632783	0.150093	0.274206	0.585969	0.951554	-0.0149602	0.00977346	0.130625	0.391874	0.00101212	0.0165958	0.951554	0.951554	-0.0888753	0.297761	0.766276	0.951554	0.435681	0.204073	0.0364835	0.218901	-0.0449985	0.267411	0.866882	0.951554
ENSG00000018408.14	WWTR1	3.25009	0.00735219	0.05902	0.651474	0.207809	0.00256541	0.0153925	-0.0133059	0.00740687	0.0770035	0.154007	-0.010322	0.0125772	0.414778	0.497733	-0.199284	0.22566	0.38038	0.497733	-0.00451998	0.154658	0.976773	0.976773	-0.376192	0.202659	0.0678778	0.154007
ENSG00000018510.15	AGPS	1.78204	0.116352	0.305555	-0.0322125	0.193074	0.868006	0.97127	-0.0122115	0.00688169	0.0805928	0.241778	0.000422454	0.0116854	0.97127	0.97127	0.230367	0.20966	0.275862	0.551724	-0.0609079	0.143692	0.673033	0.97127	0.512151	0.18829	0.00833536	0.0500121
ENSG00000018610.14	CXorf56	0.74946	0.612009	0.761741	-0.186902	0.118014	0.118036	0.708216	0.00129663	0.00420634	0.758858	0.978606	0.000192264	0.00714255	0.978606	0.978606	-0.113373	0.128152	0.379542	0.978606	0.0201601	0.0878296	0.819162	0.978606	-0.016289	0.115089	0.88788	0.978606
ENSG00000018625.14	ATP1A2	3.07001	0.0103558	0.073331	0.773931	0.336311	0.0245442	0.147265	0.00819063	0.011987	0.496815	0.545265	0.0123758	0.0203545	0.545265	0.545265	-0.618653	0.365201	0.0949785	0.189957	-0.470691	0.250293	0.0644448	0.189957	0.413292	0.327977	0.212061	0.318091
ENSG00000018699.13	TTC27	1.46496	0.203924	0.418802	-0.255555	0.0978872	0.0111715	0.0670289	0.00230172	0.00348897	0.511733	0.572389	0.00429362	0.00592443	0.471179	0.572389	0.127606	0.106296	0.234246	0.572389	0.0462682	0.0728507	0.527553	0.572389	-0.0541617	0.0954615	0.572389	0.572389
ENSG00000018869.16	ZNF582	2.7545	0.0188779	0.10582	0.235015	0.180474	0.197371	0.296056	-0.00883332	0.00643258	0.174332	0.296056	0.00809432	0.0109228	0.461293	0.553552	-0.064622	0.195977	0.742639	0.742639	-0.269805	0.134314	0.0486566	0.14597	0.530543	0.176001	0.00365095	0.0219057
ENSG00000019102.12	VSIG2	1.08453	0.380865	0.590362	0.335419	0.302919	0.272188	0.544376	-0.0184076	0.0107968	0.0929148	0.458466	0.026516	0.0183335	0.152822	0.458466	0.162808	0.32894	0.62228	0.746737	0.0605417	0.225441	0.789116	0.789116	-0.191398	0.295412	0.519296	0.746737
ENSG00000019144.19	PHLDB1	4.48454	0.000724152	0.0141147	0.971657	0.207057	1.40435e-05	8.42611e-05	-0.00566599	0.00738007	0.445378	0.890756	0.00412243	0.0125317	0.743227	0.998012	-0.391274	0.224843	0.0864832	0.25945	0.000385416	0.154098	0.998012	0.998012	0.0417036	0.201926	0.837013	0.998012
ENSG00000019169.10	MARCO	3.09942	0.0097921	0.0707429	0.340787	0.349666	0.333314	0.666627	-0.0127915	0.012463	0.308473	0.666627	0.00684289	0.0211628	0.747456	0.952563	0.00992714	0.379703	0.979221	0.979221	0.0682944	0.260232	0.793802	0.952563	-1.19029	0.341001	0.000864231	0.00518538
ENSG00000019186.10	CYP24A1	2.13817	0.0604286	0.208703	-0.437183	0.346036	0.210889	0.632667	-0.000228488	0.0123337	0.985275	0.985275	-0.000742259	0.0209431	0.971835	0.985275	-0.121481	0.375761	0.747496	0.985275	0.0781602	0.25753	0.762464	0.985275	-0.992172	0.33746	0.00451897	0.0271138
ENSG00000019485.13	PRDM11	2.69835	0.0210043	0.112708	0.576391	0.159151	0.000569022	0.00341413	-0.0137009	0.00567256	0.0184997	0.0554991	-0.0120702	0.00963226	0.214592	0.25751	-0.275274	0.172822	0.11598	0.17397	0.0134773	0.118445	0.909753	0.909753	0.25567	0.155207	0.104253	0.17397
ENSG00000019505.8	SYT13	1.73027	0.127738	0.32149	-0.934027	0.593061	0.120055	0.360166	-0.00379326	0.0211383	0.858135	0.858135	-0.0234713	0.0358938	0.515442	0.773164	-0.247048	0.644006	0.702499	0.842999	0.789018	0.441374	0.0784251	0.360166	0.64221	0.578364	0.270859	0.541719
ENSG00000019549.12	SNAI2	1.97295	0.0820912	0.249058	0.77023	0.242268	0.00224882	0.0134929	-0.0127098	0.00863508	0.145806	0.336047	-0.00349575	0.0146628	0.812302	0.900124	-0.366706	0.263079	0.168023	0.336047	-0.0227161	0.180303	0.900124	0.900124	0.278926	0.236264	0.242011	0.363017
ENSG00000019582.15	CD74	0.496314	0.80888	0.886939	-0.0661707	0.267515	0.805403	0.805403	-0.0045075	0.00953497	0.637963	0.765556	0.00963903	0.0161908	0.553653	0.765556	-0.143328	0.290495	0.623375	0.765556	0.17222	0.199093	0.390159	0.765556	0.230821	0.260886	0.379499	0.765556
ENSG00000019991.17	HGF	1.59353	0.162966	0.368914	0.632479	0.317248	0.0503263	0.301958	0.00798636	0.0113076	0.482497	0.723746	0.00198818	0.0192008	0.917843	0.917843	-0.310661	0.3445	0.370457	0.723746	-0.0589368	0.236105	0.803656	0.917843	0.300111	0.309386	0.335577	0.723746
ENSG00000019995.6	ZRANB1	0.968427	0.453546	0.649076	-0.0405717	0.0891947	0.650698	0.650698	0.00148199	0.00317914	0.642635	0.650698	-0.00272828	0.00539833	0.614966	0.650698	-0.0480461	0.0968568	0.621505	0.650698	0.0917534	0.0663815	0.171566	0.650698	0.102309	0.0869843	0.243748	0.650698
ENSG00000020129.16	NCDN	1.48589	0.196685	0.410207	-0.0531874	0.16849	0.753248	0.933323	0.00571103	0.00600544	0.345086	0.690173	-0.0121895	0.0101975	0.236232	0.690173	-0.0294213	0.182964	0.872739	0.933323	-0.0105313	0.125395	0.933323	0.933323	0.364979	0.164314	0.0297717	0.17863
ENSG00000020181.17	ADGRA2	4.14519	0.00135947	0.0207596	1.12826	0.244792	1.90562e-05	0.000114337	-0.00912841	0.00872506	0.299272	0.459492	0.00452207	0.0148155	0.761156	0.806797	-0.377305	0.26582	0.160489	0.459492	0.0447337	0.182182	0.806797	0.806797	0.246114	0.238726	0.306328	0.459492
ENSG00000020219.9	CCT8L1P	2.35567	0.0401899	0.165657	-0.0288011	0.0465507	0.538241	0.645889	0.0021018	0.00165919	0.209694	0.314541	-0.00386131	0.00281738	0.175164	0.314541	0.0107911	0.0505495	0.831613	0.831613	0.0871586	0.0346444	0.014317	0.0859022	-0.0594927	0.0453971	0.19457	0.314541
ENSG00000020256.20	ZFP64	1.39474	0.229946	0.447688	-0.0118843	0.161122	0.941425	0.960232	-0.00271357	0.00574284	0.638119	0.960232	-0.0210251	0.00975159	0.0347275	0.208365	0.0161505	0.174963	0.926733	0.960232	0.00600189	0.119912	0.960232	0.960232	-0.157096	0.157129	0.321065	0.960232
ENSG00000020426.11	MNAT1	4.13835	0.00137692	0.0209194	-0.352099	0.115641	0.00334338	0.0200603	0.00796724	0.00412176	0.0575321	0.115064	-0.00660583	0.00699894	0.348697	0.523046	0.033109	0.125575	0.792864	0.792864	0.0665159	0.0860636	0.442359	0.530831	0.269639	0.112775	0.0196653	0.0589959
ENSG00000020577.13	SAMD4A	4.36802	0.00089831	0.0162213	1.02129	0.212088	8.93809e-06	5.36286e-05	-0.0240909	0.0075594	0.00219813	0.00659438	0.00917695	0.0128362	0.477175	0.477175	-0.203059	0.230307	0.381145	0.457374	0.191927	0.157843	0.228339	0.342508	0.27646	0.206832	0.18593	0.342508
ENSG00000020633.18	RUNX3	2.50165	0.0305048	0.140726	0.247572	0.259988	0.344446	0.413335	-0.0147831	0.00926667	0.115423	0.230846	-0.00306847	0.0157352	0.845987	0.845987	-0.48138	0.282321	0.0928824	0.230846	0.240136	0.193491	0.218972	0.328458	-0.56686	0.253545	0.0287561	0.172537
ENSG00000020922.12	MRE11	2.28175	0.0461867	0.17932	0.0349359	0.105001	0.740399	0.740399	0.00347956	0.00374251	0.355893	0.53384	-0.00333318	0.00635495	0.601687	0.722025	-0.114891	0.11402	0.317309	0.53384	-0.0978302	0.0781447	0.215021	0.53384	-0.293685	0.102399	0.00553979	0.0332388
ENSG00000021300.14	PLEKHB1	1.32244	0.259701	0.479567	0.348754	0.307722	0.261171	0.391757	-0.0149755	0.0109681	0.176771	0.366671	-0.0250434	0.0186243	0.183336	0.366671	0.325869	0.334156	0.333021	0.399626	0.347245	0.229016	0.134232	0.366671	-0.0108394	0.300096	0.971296	0.971296
ENSG00000021355.13	SERPINB1	1.91264	0.0917163	0.266189	-0.172418	0.166264	0.303516	0.728164	-0.00415731	0.00592612	0.485443	0.728164	0.00796002	0.0100628	0.431758	0.728164	0.042996	0.180547	0.812508	0.881441	0.0185264	0.123739	0.881441	0.881441	0.428373	0.162144	0.0102832	0.0616989
ENSG00000021461.16	CYP3A43	1.247	0.29415	0.514293	0.0225623	0.0479354	0.639421	0.947759	-0.000897071	0.00170855	0.601309	0.947759	-0.000828125	0.0029012	0.776199	0.947759	-0.00971015	0.0520532	0.852591	0.947759	0.0956253	0.035675	0.00927554	0.0556532	-0.00307461	0.0467475	0.947759	0.947759
ENSG00000021488.13	SLC7A9	1.3231	0.259415	0.479325	0.0203401	0.10111	0.841185	0.921294	0.00257325	0.00360382	0.477724	0.921294	-0.00251546	0.00611945	0.68236	0.921294	-0.0108897	0.109795	0.921294	0.921294	-0.0278881	0.0752489	0.712114	0.921294	0.224325	0.0986039	0.0261606	0.156963
ENSG00000021574.12	SPAST	1.87659	0.0979725	0.276648	-0.28924	0.101933	0.00603327	0.0361996	0.00310398	0.00363319	0.396006	0.475207	0.00726239	0.00616931	0.243352	0.365027	0.14743	0.11069	0.187469	0.365027	-0.0340371	0.075862	0.655139	0.655139	-0.172477	0.0994073	0.0873995	0.262198
ENSG00000021645.18	NRXN3	2.27254	0.0469923	0.180818	0.755446	0.306247	0.0162366	0.0974198	-0.0023697	0.0109155	0.828804	0.996527	0.0114532	0.018535	0.538752	0.996527	-0.00145284	0.332554	0.996527	0.996527	-0.024932	0.227918	0.913225	0.996527	0.612238	0.298657	0.0443441	0.133032
ENSG00000021762.20	OSBPL5	0.211595	0.971922	0.9822	0.161955	0.169252	0.342115	0.94974	-0.00565983	0.00603259	0.351558	0.94974	-0.000648145	0.0102436	0.94974	0.94974	-0.0443658	0.183791	0.809999	0.94974	0.0192335	0.125962	0.879107	0.94974	0.0694416	0.165057	0.675332	0.94974
ENSG00000021776.11	AQR	4.07236	0.00155752	0.0226	-0.180089	0.0867546	0.0418083	0.125425	0.00287206	0.00309217	0.356369	0.357767	-0.00486264	0.00525065	0.357767	0.357767	-0.123002	0.0942071	0.196204	0.302515	-0.0832663	0.0645655	0.201677	0.302515	0.304131	0.0846047	0.00062049	0.00372294
ENSG00000021826.15	CPS1	0.121375	0.993445	0.996151	0.176556	0.44836	0.695011	0.893651	-0.00347219	0.0159808	0.828666	0.893651	-0.00364173	0.0271361	0.893651	0.893651	-0.153973	0.486875	0.752813	0.893651	0.204542	0.333683	0.541995	0.893651	-0.175286	0.437249	0.6898	0.893651
ENSG00000022267.17	FHL1	3.47063	0.0048374	0.0454077	1.37358	0.36926	0.00041381	0.00248286	-0.00538349	0.0131614	0.683838	0.99826	0.0334118	0.0223487	0.139675	0.419025	-0.347326	0.40098	0.389522	0.779043	0.000601577	0.274814	0.99826	0.99826	0.0649912	0.360109	0.857332	0.99826
ENSG00000022277.12	RTF2	1.80875	0.110854	0.297554	-0.273422	0.107204	0.0130852	0.0785114	-0.000532948	0.00382104	0.889498	0.889498	0.00889156	0.00648831	0.175206	0.350412	0.188695	0.116413	0.109805	0.329415	-0.0370128	0.0797846	0.644239	0.773087	-0.0644098	0.104547	0.539959	0.773087
ENSG00000022355.17	GABRA1	0.434991	0.852922	0.913326	0.147792	0.172064	0.393484	0.906613	0.00243637	0.00613282	0.692452	0.906613	0.0058164	0.0104138	0.578374	0.906613	0.069831	0.186844	0.709796	0.906613	-0.0150802	0.128055	0.906613	0.906613	0.0247847	0.1678	0.883026	0.906613
ENSG00000022556.16	NLRP2	0.641793	0.696376	0.817286	-0.834248	0.59029	0.162271	0.675481	0.00803626	0.0210396	0.703718	0.703718	0.0437425	0.0357261	0.22516	0.675481	0.296838	0.640998	0.644825	0.703718	-0.317823	0.439312	0.471956	0.703718	-0.387487	0.575662	0.503225	0.703718
ENSG00000022567.9	SLC45A4	4.63545	0.000548445	0.0119635	-0.0228463	0.188554	0.903928	0.903928	-0.00188393	0.00672057	0.780106	0.903928	0.00676065	0.0114118	0.555591	0.903928	0.0471885	0.204751	0.818441	0.903928	0.0303166	0.140327	0.829621	0.903928	-0.884564	0.183881	9.10088e-06	5.46053e-05
ENSG00000022840.16	RNF10	0.837198	0.545664	0.715312	-0.00803174	0.0763393	0.916527	0.916527	0.00140463	0.00272094	0.607419	0.916527	0.00258449	0.00462028	0.577796	0.916527	-0.0271717	0.082897	0.744118	0.916527	0.0137616	0.0568141	0.80936	0.916527	0.114447	0.0744475	0.129003	0.774018
ENSG00000022976.15	ZNF839	2.52839	0.0289985	0.136547	-0.0910025	0.129582	0.484976	0.646268	0.00285535	0.00461866	0.538557	0.646268	-0.0123343	0.00784269	0.120566	0.361699	-0.09982	0.140713	0.480584	0.646268	0.00675375	0.0964389	0.94438	0.94438	0.399159	0.126371	0.0023914	0.0143484
ENSG00000023041.11	ZDHHC6	4.6109	0.000573762	0.0122113	-0.49577	0.103299	9.48342e-06	5.69005e-05	0.00788745	0.00368184	0.0358664	0.107599	0.00829093	0.00625193	0.189365	0.284048	0.175214	0.112172	0.123069	0.246138	0.00123416	0.076878	0.98724	0.98724	0.0493662	0.100739	0.625729	0.750875
ENSG00000023171.18	GRAMD1B	3.17149	0.00853741	0.0647004	0.468746	0.234071	0.0493337	0.120533	-0.0124945	0.00834294	0.139002	0.166803	0.024741	0.0141667	0.0853903	0.128085	0.0141616	0.254178	0.955737	0.955737	0.333012	0.174203	0.0602667	0.120533	-0.640436	0.228271	0.00659275	0.0395565
ENSG00000023191.17	RNH1	1.08068	0.383136	0.592376	-0.000246136	0.111186	0.99824	0.99824	-0.00120049	0.00396296	0.762898	0.915477	0.0115751	0.00672928	0.0900978	0.386796	0.185642	0.120737	0.128932	0.386796	0.0356379	0.0827477	0.668104	0.915477	0.0920108	0.10843	0.399187	0.798374
ENSG00000023228.14	NDUFS1	1.17731	0.329207	0.545269	-0.253301	0.120893	0.0399892	0.239935	0.00115738	0.00430895	0.789076	0.789076	0.00793393	0.00731678	0.282156	0.540605	0.190181	0.131278	0.152157	0.456471	-0.0828646	0.0899721	0.360403	0.540605	-0.0548976	0.117897	0.643005	0.771606
ENSG00000023287.13	RB1CC1	1.14783	0.344999	0.559012	-0.329754	0.143904	0.0251342	0.150805	0.00435595	0.00512912	0.398807	0.574828	0.000130272	0.00870947	0.988111	0.988111	0.111248	0.156265	0.479023	0.574828	-0.0986418	0.107097	0.360381	0.574828	-0.158262	0.140337	0.26352	0.574828
ENSG00000023318.8	ERP44	2.12099	0.0623948	0.212573	-0.142075	0.113027	0.213186	0.409151	0.000282397	0.0040286	0.944328	0.968724	0.00756545	0.00684075	0.272768	0.409151	0.17558	0.122737	0.157278	0.409151	0.00331066	0.0841184	0.968724	0.968724	-0.330433	0.110226	0.0038308	0.0229848
ENSG00000023330.15	ALAS1	1.73216	0.127304	0.321013	-0.0662956	0.122773	0.591023	0.709228	-0.00611376	0.00437595	0.167055	0.250582	0.0113839	0.00743056	0.130294	0.250582	0.22125	0.133319	0.101749	0.250582	0.181278	0.0913712	0.0514199	0.250582	0.0173947	0.11973	0.884931	0.884931
ENSG00000023445.14	BIRC3	1.23123	0.301802	0.521136	0.190534	0.373714	0.611864	0.734237	-0.0186497	0.0133202	0.166165	0.498495	0.0136405	0.0226183	0.548526	0.734237	-0.650419	0.405816	0.113767	0.498495	0.0260108	0.278129	0.925773	0.925773	-0.202536	0.364452	0.580276	0.734237
ENSG00000023516.9	AKAP11	1.35563	0.245658	0.464215	-0.260541	0.153691	0.0947467	0.28424	0.00278686	0.00547798	0.612632	0.909807	0.00554512	0.00930186	0.553127	0.909807	-0.00811937	0.166894	0.961345	0.961345	-0.0353625	0.114382	0.758172	0.909807	0.256913	0.149883	0.0912041	0.28424
ENSG00000023572.9	GLRX2	3.60741	0.00373396	0.0386161	-0.589419	0.132699	3.48286e-05	0.000208972	0.0102354	0.00472976	0.0340849	0.102255	0.0146611	0.00803134	0.0724534	0.144907	0.171446	0.144098	0.238393	0.35759	-0.0658884	0.0987588	0.506992	0.506992	-0.0952096	0.129411	0.46451	0.506992
ENSG00000023608.5	SNAPC1	1.97988	0.0810493	0.247461	-0.249685	0.118943	0.0396272	0.0792543	0.00633345	0.00423944	0.139958	0.209937	0.0153351	0.00719876	0.0368837	0.0792543	0.138442	0.12916	0.287683	0.34522	-0.0510764	0.0885207	0.565903	0.565903	-0.290473	0.115995	0.0147524	0.0792543
ENSG00000023697.13	DERA	1.64139	0.149729	0.352111	-0.268162	0.152583	0.083473	0.250419	0.00276764	0.00543848	0.61252	0.735024	-0.00547273	0.00923479	0.55546	0.735024	0.0430504	0.16569	0.795808	0.795808	-0.0596441	0.113557	0.60118	0.735024	-0.328614	0.148802	0.0306949	0.18417
ENSG00000023734.11	STRAP	2.2898	0.0454936	0.177726	-0.273653	0.1424	0.0589603	0.176881	0.000145363	0.00507553	0.977238	0.977238	-0.00290814	0.00861847	0.736863	0.884235	0.107123	0.154632	0.49089	0.798031	-0.066579	0.105978	0.53202	0.798031	-0.348188	0.138871	0.0146356	0.0878136
ENSG00000023839.11	ABCC2	2.1429	0.059898	0.207838	-0.265496	0.25985	0.310641	0.621283	0.0180108	0.00926178	0.0560817	0.168245	0.0110205	0.0157269	0.485929	0.728894	-0.0698736	0.282172	0.805191	0.887999	0.0273416	0.193389	0.887999	0.887999	-0.878302	0.253411	0.00093397	0.00560382
ENSG00000023892.11	DEF6	0.625656	0.709103	0.825174	0.0193987	0.18734	0.917842	0.933522	-0.007398	0.00667732	0.271913	0.815739	-0.00586479	0.0113384	0.60671	0.910065	-0.237873	0.203433	0.24649	0.815739	0.0943621	0.139424	0.500899	0.910065	0.0152979	0.182698	0.933522	0.933522
ENSG00000023902.14	PLEKHO1	0.934382	0.47649	0.667057	0.193465	0.150318	0.202577	0.577407	-0.00464079	0.00535774	0.389527	0.577407	-0.00545339	0.00909769	0.550941	0.577407	-0.0914014	0.163231	0.577407	0.577407	0.185464	0.111871	0.102097	0.577407	-0.133321	0.146593	0.366416	0.577407
ENSG00000023909.10	GCLM	0.535841	0.779084	0.868256	-0.0848841	0.225729	0.70809	0.868524	-0.00671294	0.00804561	0.407088	0.868524	0.00227031	0.0136618	0.868524	0.868524	0.0783902	0.24512	0.750128	0.868524	-0.142017	0.167995	0.400962	0.868524	-0.077412	0.220135	0.726216	0.868524
ENSG00000024048.10	UBR2	0.313196	0.927928	0.956644	0.00474816	0.138289	0.972714	0.972714	-0.00489466	0.004929	0.324321	0.972714	-0.000969063	0.00836967	0.908176	0.972714	-0.0526996	0.150168	0.726754	0.972714	0.0591927	0.102919	0.567153	0.972714	-0.0199475	0.134862	0.882865	0.972714
ENSG00000024422.12	EHD2	3.84819	0.00237133	0.0291817	1.07648	0.256145	8.09987e-05	0.000485992	-0.0081612	0.00912971	0.374615	0.449538	0.000985885	0.0155027	0.949485	0.949485	-0.471469	0.278149	0.0947839	0.195397	0.175817	0.190631	0.359737	0.449538	0.419643	0.249797	0.0976985	0.195397
ENSG00000024526.17	DEPDC1	4.49553	0.000709608	0.0139227	-0.952821	0.334465	0.00584681	0.0175404	0.00159376	0.0119212	0.894054	0.894054	0.00612822	0.0202428	0.763044	0.894054	0.197665	0.363196	0.588112	0.882168	0.211467	0.248919	0.398651	0.797302	-1.26889	0.326176	0.000235502	0.00141301
ENSG00000024862.17	CCDC28A	0.73461	0.623511	0.769239	-0.202921	0.143205	0.161189	0.483566	0.00567206	0.00510423	0.270494	0.540988	0.0125719	0.00866722	0.151653	0.483566	0.132214	0.155507	0.398281	0.597422	-0.0464585	0.106578	0.664323	0.781843	-0.0388315	0.139657	0.781843	0.781843
ENSG00000025039.14	RRAGD	3.74484	0.00288067	0.032791	0.633347	0.212229	0.0039827	0.0238962	-0.0199794	0.00756443	0.0103024	0.0309072	0.0133681	0.0128447	0.301792	0.36215	0.349504	0.23046	0.134156	0.201233	0.0850621	0.157947	0.592012	0.592012	-0.366422	0.20697	0.0812762	0.162552
ENSG00000025156.12	HSF2	1.8331	0.106057	0.289883	-0.246663	0.127188	0.0567349	0.170205	0.00429762	0.00453334	0.346586	0.473983	0.00746844	0.00769782	0.335488	0.473983	0.118253	0.138114	0.394986	0.473983	-0.0288102	0.0946575	0.761809	0.761809	-0.351305	0.124036	0.00612243	0.0367346
ENSG00000025293.17	PHF20	1.80538	0.111535	0.298646	-0.1003	0.109879	0.36466	0.72932	0.00230921	0.00391639	0.557454	0.737648	-0.00336344	0.0066502	0.614707	0.737648	-0.220093	0.119318	0.0695842	0.208753	0.0107782	0.0817754	0.895541	0.895541	0.22222	0.107156	0.0420037	0.208753
ENSG00000025423.11	HSD17B6	0.889998	0.507438	0.688908	-0.456293	0.248004	0.0702856	0.421714	0.0039012	0.00883953	0.660412	0.811367	-0.00629819	0.0150099	0.676139	0.811367	0.113031	0.269308	0.676062	0.811367	-0.0382913	0.184572	0.83629	0.83629	0.228042	0.241858	0.349182	0.811367
ENSG00000025434.19	NR1H3	0.937452	0.474392	0.665518	0.118487	0.174755	0.500129	0.653034	-0.0134065	0.00622873	0.0350295	0.210177	0.00644794	0.0105767	0.544195	0.653034	0.157828	0.189766	0.408578	0.653034	0.00753519	0.130058	0.953974	0.953974	0.120751	0.170424	0.481109	0.653034
ENSG00000025708.14	TYMP	0.580492	0.74456	0.847513	0.0272119	0.253416	0.914813	0.914813	-0.00846992	0.00903242	0.351805	0.794349	-0.00673608	0.0153375	0.661957	0.794349	-0.147887	0.275185	0.59279	0.794349	0.197253	0.1886	0.29943	0.794349	-0.173427	0.247136	0.485303	0.794349
ENSG00000025770.19	NCAPH2	0.945394	0.468991	0.661417	0.0932696	0.185036	0.615896	0.762021	-0.0070206	0.00659517	0.290979	0.581958	-0.00465603	0.0111989	0.678936	0.762021	-0.0610996	0.200931	0.762021	0.762021	0.19306	0.137709	0.165618	0.581958	-0.233905	0.18045	0.199411	0.581958
ENSG00000025772.8	TOMM34	2.30812	0.0439535	0.174361	-0.233287	0.150944	0.127002	0.254005	-0.0038683	0.00538006	0.474675	0.712012	-0.00343153	0.00913558	0.708402	0.800996	0.307749	0.16391	0.0648638	0.194591	0.0284298	0.112337	0.800996	0.800996	-0.289895	0.147203	0.0531131	0.194591
ENSG00000025796.14	SEC63	2.55945	0.027341	0.131987	-0.26405	0.142536	0.0684234	0.109133	0.000767845	0.00508037	0.880327	0.880327	0.0172877	0.00862669	0.04918	0.109133	0.282242	0.15478	0.0727553	0.109133	0.16259	0.10608	0.130126	0.156151	-0.351667	0.139004	0.0138037	0.0828223
ENSG00000025800.14	KPNA6	1.21572	0.309492	0.527708	-0.189083	0.0961588	0.053465	0.32079	0.00272587	0.00342736	0.429275	0.643912	0.00750369	0.00581982	0.201783	0.403565	0.170241	0.104419	0.107789	0.323366	0.0423027	0.0715644	0.556463	0.654917	-0.0421034	0.0937759	0.654917	0.654917
ENSG00000026025.16	VIM	2.01134	0.0764752	0.239659	0.596192	0.19931	0.00390314	0.0234188	-0.00599275	0.00710396	0.401952	0.652151	0.00897088	0.0120628	0.45971	0.652151	0.0725884	0.216431	0.738397	0.738397	0.090595	0.148333	0.543459	0.652151	-0.123078	0.194371	0.528783	0.652151
ENSG00000026036.22	RTEL1-TNFRSF6B	1.11937	0.360795	0.573329	0.186919	0.213941	0.385453	0.680146	-0.00575087	0.00762545	0.453431	0.680146	-0.00657506	0.0129484	0.613292	0.735951	-0.00637723	0.232319	0.978183	0.978183	0.346841	0.159222	0.032957	0.197742	-0.20183	0.208639	0.336895	0.680146
ENSG00000026103.22	FAS	0.677173	0.668476	0.80022	0.25448	0.21368	0.237943	0.711444	0.00448345	0.00761614	0.558087	0.711444	0.00480463	0.0129325	0.711444	0.711444	-0.10055	0.232036	0.666181	0.711444	0.0916441	0.159027	0.566386	0.711444	-0.16003	0.208385	0.445252	0.711444
ENSG00000026297.15	RNASET2	1.05748	0.397008	0.6038	-0.364134	0.192395	0.0627921	0.376753	0.00663306	0.00685748	0.336938	0.412597	0.0153775	0.0116443	0.191195	0.382389	0.199201	0.208922	0.34383	0.412597	-0.0816727	0.143186	0.570347	0.570347	-0.290338	0.187627	0.126544	0.379632
ENSG00000026508.18	CD44	1.91719	0.0909537	0.264814	-0.0664509	0.210267	0.752977	0.752977	0.0126923	0.00749451	0.0950672	0.285201	0.0340796	0.012726	0.00933828	0.0560297	-0.0788519	0.22833	0.730936	0.752977	-0.0895777	0.156488	0.568977	0.752977	-0.285605	0.205057	0.168352	0.336704
ENSG00000026559.14	KCNG1	15.9733	3.03485e-11	1.98164e-07	0.337544	0.194116	0.0867184	0.173437	-0.0100209	0.00691881	0.152251	0.228376	-0.0234805	0.0117485	0.049773	0.149319	-0.103061	0.210791	0.626515	0.626515	0.128999	0.144467	0.375138	0.450166	-1.47227	0.189305	6.63178e-11	3.97907e-10
ENSG00000026652.14	AGPAT4	6.09692	4.0227e-05	0.00240537	0.914519	0.178233	2.73678e-06	1.64207e-05	-0.015958	0.00635272	0.0144583	0.0433748	-0.00441422	0.0107872	0.683711	0.683711	-0.259371	0.193544	0.184804	0.277206	0.139925	0.132647	0.295331	0.354398	-0.34577	0.173816	0.0508172	0.101634
ENSG00000026751.17	SLAMF7	0.637742	0.699572	0.819565	-0.273786	0.359103	0.448528	0.75522	-0.00898156	0.0127994	0.485323	0.75522	0.00480632	0.021734	0.825664	0.825664	-0.125821	0.389951	0.747974	0.825664	0.179786	0.267256	0.50348	0.75522	-0.288658	0.350204	0.412762	0.75522
ENSG00000026950.17	BTN3A1	0.608647	0.722495	0.833411	-0.0621631	0.179393	0.730054	0.917983	-0.00515413	0.00639404	0.42309	0.846179	-0.0107153	0.0108574	0.327288	0.846179	-0.0216519	0.194803	0.911837	0.917983	0.141296	0.133509	0.293768	0.846179	0.0180842	0.174947	0.917983	0.917983
ENSG00000027001.10	MIPEP	4.26238	0.0010929	0.0183167	-0.643324	0.166799	0.000263241	0.00157944	0.00660587	0.00594518	0.270544	0.405816	0.00491805	0.0100952	0.627753	0.698737	0.0704073	0.181128	0.698737	0.698737	-0.141413	0.124137	0.258752	0.405816	0.392197	0.162666	0.0186979	0.0560937
ENSG00000027075.15	PRKCH	1.36657	0.241172	0.459246	0.0821815	0.152632	0.592091	0.746897	0.0017631	0.00544021	0.746897	0.746897	0.0222831	0.00923772	0.0186452	0.111871	-0.065438	0.165743	0.694252	0.746897	-0.0622398	0.113593	0.585596	0.746897	-0.0852782	0.148849	0.568648	0.746897
ENSG00000027644.5	INSRR	2.51886	0.0295264	0.138071	0.578094	0.160608	0.000611234	0.00366741	-0.00697055	0.00572451	0.227686	0.683057	0.00749786	0.00972047	0.443254	0.886508	-0.00120905	0.174405	0.99449	0.99449	0.0553724	0.119529	0.644707	0.965433	0.0389203	0.156628	0.804528	0.965433
ENSG00000027697.14	IFNGR1	0.894531	0.504226	0.686452	-0.0332426	0.208038	0.873534	0.892235	-0.00547897	0.00741504	0.462587	0.892235	0.0152517	0.0125911	0.230095	0.690285	-0.0307236	0.225909	0.892235	0.892235	-0.0501294	0.154828	0.747133	0.892235	-0.271895	0.202882	0.184789	0.690285
ENSG00000027847.14	B4GALT7	2.35698	0.0400906	0.165492	0.0615547	0.0908757	0.500551	0.76757	-0.000274493	0.00323906	0.932721	0.932721	0.00362864	0.00550006	0.511714	0.76757	-0.0102017	0.0986821	0.917975	0.932721	0.184932	0.0676325	0.00801665	0.0480999	0.144171	0.0886236	0.108549	0.325646
ENSG00000027869.11	SH2D2A	2.42079	0.0355439	0.153416	0.0182594	0.188913	0.923293	0.923293	-0.00296787	0.00673337	0.66082	0.802939	0.0107276	0.0114336	0.351533	0.802939	-0.0901742	0.205141	0.661683	0.802939	0.0603549	0.140595	0.669116	0.802939	-0.61857	0.184231	0.00130866	0.00785198
ENSG00000028116.17	VRK2	0.716142	0.637898	0.779194	-0.227321	0.156175	0.150257	0.66308	0.00112925	0.00556652	0.839865	0.877226	0.0116781	0.0094522	0.221027	0.66308	-0.0263015	0.169591	0.877226	0.877226	0.0401605	0.116231	0.730799	0.877226	-0.114627	0.152305	0.454359	0.877226
ENSG00000028137.19	TNFRSF1B	1.09491	0.374803	0.585565	0.432437	0.233614	0.0686344	0.411806	-0.00836144	0.00832665	0.31896	0.47844	0.0187278	0.014139	0.18989	0.47844	-0.0622698	0.253682	0.806859	0.806859	0.188616	0.173863	0.281932	0.47844	-0.118976	0.227825	0.603263	0.723915
ENSG00000028203.18	VEZT	4.14823	0.00135176	0.0207	-0.302656	0.124146	0.0174735	0.0524206	0.0033581	0.00442491	0.450609	0.706067	-0.00408619	0.0075137	0.588389	0.706067	-0.0257855	0.134811	0.8489	0.8489	-0.0521505	0.0923935	0.574369	0.706067	0.450327	0.12107	0.000414175	0.00248505
ENSG00000028277.21	POU2F2	1.28379	0.276902	0.497253	0.439878	0.22749	0.0574512	0.344707	0.000826506	0.00810837	0.919119	0.919119	0.0088604	0.0137684	0.522108	0.680093	-0.281343	0.247032	0.258865	0.538118	0.0974768	0.169305	0.566744	0.680093	-0.247279	0.221852	0.269059	0.538118
ENSG00000028310.18	BRD9	1.93599	0.087868	0.2598	0.253663	0.200759	0.210846	0.508949	-0.00379025	0.00715559	0.598103	0.598103	-0.0139677	0.0121505	0.254475	0.508949	-0.148763	0.218004	0.497385	0.596862	0.126543	0.149411	0.400086	0.596862	-0.457053	0.195784	0.0226233	0.13574
ENSG00000028528.15	SNX1	3.11457	0.00951381	0.069487	0.168807	0.111125	0.133518	0.267036	-0.00117941	0.00396078	0.766812	0.831689	-0.0014351	0.00672559	0.831689	0.831689	-0.210073	0.12067	0.0863648	0.259094	-0.0265761	0.0827024	0.748963	0.831689	0.390644	0.108371	0.000600943	0.00360566
ENSG00000028839.10	TBPL1	4.57565	0.000612192	0.012682	-0.215918	0.114373	0.0634453	0.190336	0.00340376	0.00407657	0.406755	0.488106	0.00696509	0.0069222	0.317996	0.476995	0.197507	0.124198	0.116555	0.233111	0.004475	0.08512	0.958231	0.958231	-0.534489	0.111539	9.74773e-06	5.84864e-05
ENSG00000029153.14	ARNTL2	2.97922	0.0123094	0.0812527	0.0409193	0.300797	0.892207	0.941238	-0.00845689	0.0107212	0.433055	0.866109	0.00452274	0.0182052	0.804572	0.941238	0.341153	0.326637	0.300092	0.866109	-0.0165648	0.223863	0.941238	0.941238	-1.00969	0.293343	0.00100664	0.00603986
ENSG00000029363.16	BCLAF1	1.74372	0.124684	0.317451	-0.248506	0.0978244	0.0134356	0.0806139	0.00399879	0.00348673	0.255581	0.306697	0.0097117	0.00592063	0.105697	0.21004	0.15867	0.106228	0.140026	0.21004	-0.0128568	0.072804	0.860367	0.860367	-0.175158	0.0954002	0.0708569	0.21004
ENSG00000029364.12	SLC39A9	3.90849	0.00211728	0.0271078	-0.519642	0.158645	0.00168264	0.0100958	0.00496681	0.00565456	0.382928	0.574391	0.00127802	0.00960169	0.894516	0.995656	0.241157	0.172273	0.166241	0.332482	0.000645208	0.118069	0.995656	0.995656	0.407587	0.154714	0.0104897	0.031469
ENSG00000029534.20	ANK1	1.44103	0.212486	0.429228	0.926073	0.338857	0.0080479	0.0482874	-0.0227992	0.0120778	0.0634642	0.190393	-0.0178982	0.0205086	0.385982	0.771965	-0.09123	0.367966	0.804958	0.965949	0.00571031	0.252188	0.982003	0.982003	0.182536	0.33046	0.58256	0.873841
ENSG00000029559.7	IBSP	1.6363	0.151089	0.35378	-0.174557	0.259984	0.504302	0.605162	0.0171606	0.00926656	0.0685164	0.225774	-0.023002	0.015735	0.148533	0.297065	-0.144931	0.282318	0.609412	0.609412	0.170399	0.193488	0.381693	0.572539	-0.45825	0.253542	0.0752581	0.225774
ENSG00000029639.11	TFB1M	1.7945	0.113755	0.301732	-0.222837	0.099973	0.0292257	0.087677	0.00332293	0.00356331	0.354456	0.512378	0.00483632	0.00605066	0.426981	0.512378	0.124389	0.108561	0.256016	0.512032	0.000470444	0.074403	0.994974	0.994974	-0.248261	0.0974955	0.0132258	0.0793546
ENSG00000029725.17	RABEP1	13.9749	3.45649e-10	9.40397e-07	-0.0287739	0.167964	0.864504	0.864504	0.00646059	0.00598669	0.284446	0.568891	-0.00212192	0.0101657	0.835299	0.864504	0.0956957	0.182392	0.601571	0.864504	-0.189693	0.125004	0.133917	0.401751	1.31898	0.163801	2.13396e-11	1.28038e-10
ENSG00000029993.15	HMGB3	2.02296	0.0748489	0.236814	-0.61398	0.337504	0.0734203	0.220261	-0.000784504	0.0120296	0.9482	0.9482	-0.00609292	0.0204267	0.766425	0.91971	0.248055	0.366496	0.50088	0.796724	-0.158136	0.251181	0.531149	0.796724	-0.746784	0.32914	0.0265505	0.159303
ENSG00000030066.13	NUP160	2.20692	0.053145	0.194278	-0.131283	0.111254	0.242226	0.558917	-0.00432428	0.00396541	0.279458	0.558917	0.000647385	0.00673344	0.923697	0.923697	0.0382812	0.120811	0.752344	0.902813	0.039632	0.0827989	0.633767	0.902813	-0.252277	0.108497	0.0231457	0.138874
ENSG00000030110.13	BAK1	2.14508	0.0596546	0.207339	-0.140711	0.149584	0.350299	0.525448	-0.00102686	0.00533158	0.847864	0.847864	-0.00396799	0.00905326	0.662604	0.795125	0.19046	0.162433	0.245194	0.490388	0.199619	0.111325	0.0775359	0.232608	-0.345143	0.145877	0.0209273	0.125564
ENSG00000030304.13	MUSK	0.758158	0.605302	0.756647	0.184369	0.124676	0.143955	0.863732	0.00155765	0.0044438	0.727064	0.951057	0.0012261	0.00754578	0.871418	0.951057	-0.122418	0.135386	0.36917	0.919956	0.068963	0.0927879	0.459978	0.919956	-0.00749139	0.121587	0.951057	0.951057
ENSG00000030419.16	IKZF2	0.924683	0.483155	0.67175	-0.280783	0.24881	0.263193	0.394789	0.0103045	0.00886827	0.249439	0.394789	0.0178677	0.0150587	0.239665	0.394789	-0.196375	0.270183	0.469906	0.563887	-0.233976	0.185172	0.210834	0.394789	-0.069705	0.242644	0.774804	0.774804
ENSG00000030582.18	GRN	1.44351	0.211584	0.428337	-0.101495	0.176281	0.566735	0.680083	-0.00975926	0.00628313	0.125146	0.287088	0.0178144	0.010669	0.0997099	0.287088	0.28337	0.191424	0.143544	0.287088	0.164839	0.131194	0.213381	0.320071	-0.0227951	0.171912	0.894915	0.894915
ENSG00000031003.10	FAM13B	1.82092	0.108433	0.293549	0.162551	0.10312	0.119732	0.359197	0.00129818	0.00367549	0.725064	0.785403	0.00241287	0.00624114	0.700291	0.785403	-0.0923449	0.111979	0.412532	0.785403	0.0209818	0.0767453	0.785403	0.785403	0.206876	0.100565	0.0436277	0.261766
ENSG00000031081.10	ARHGAP31	2.95228	0.012957	0.0838493	0.613526	0.157962	0.000240442	0.00144265	-0.00973229	0.00563021	0.0885591	0.265677	0.00924415	0.00956034	0.337111	0.442442	-0.155254	0.171532	0.368702	0.442442	0.114982	0.11756	0.331612	0.442442	-0.0223239	0.154048	0.885219	0.885219
ENSG00000031691.7	CENPQ	4.89733	0.000339765	0.00893129	-0.807625	0.17366	1.63806e-05	9.82836e-05	0.00690459	0.00618973	0.268685	0.403028	0.00118447	0.0105104	0.910615	0.910615	0.323328	0.188578	0.0911188	0.249427	0.200982	0.129243	0.124714	0.249427	-0.128567	0.169357	0.450466	0.54056
ENSG00000031698.13	SARS	0.194856	0.977198	0.985408	0.0386259	0.10575	0.716088	0.97625	-0.0021169	0.00376923	0.576273	0.97625	-0.000727121	0.00640032	0.909894	0.97625	-0.00343167	0.114834	0.97625	0.97625	-0.0213096	0.0787026	0.78742	0.97625	0.10379	0.10313	0.317896	0.97625
ENSG00000031823.14	RANBP3	0.551609	0.766977	0.861092	-0.0545531	0.106531	0.610298	0.762684	0.00130643	0.00379704	0.731891	0.762684	0.00570515	0.00644755	0.379446	0.758892	0.0350758	0.115682	0.762684	0.762684	0.0857272	0.0792833	0.28351	0.758892	-0.141762	0.103891	0.177034	0.758892
ENSG00000032219.18	ARID4A	1.66074	0.144663	0.345191	0.112147	0.0943459	0.238827	0.716481	0.000308968	0.00336274	0.927072	0.927072	0.00101241	0.00571009	0.859814	0.927072	-0.055647	0.10245	0.588849	0.927072	0.0114019	0.0702151	0.871498	0.927072	0.227116	0.0920078	0.0161684	0.0970101
ENSG00000032389.12	EIPR1	2.46939	0.0324245	0.145538	-0.373393	0.114729	0.00179296	0.0107578	0.000815671	0.00408925	0.842511	0.991526	7.40273e-05	0.00694373	0.991526	0.991526	0.132879	0.124584	0.290048	0.580096	-0.0145281	0.0853847	0.865413	0.991526	-0.136155	0.111886	0.227973	0.580096
ENSG00000032444.16	PNPLA6	1.16864	0.33379	0.54908	0.0940169	0.131861	0.478359	0.743009	0.000363454	0.00469989	0.938593	0.938593	0.00618836	0.00798063	0.440859	0.743009	0.0981761	0.143188	0.495339	0.743009	-0.0307584	0.0981351	0.754943	0.905932	-0.27245	0.128593	0.0378847	0.227308
ENSG00000032742.17	IFT88	5.81448	6.58792e-05	0.00324982	-0.289737	0.143515	0.0475678	0.142703	0.00724495	0.00511527	0.161379	0.322758	-0.00673009	0.00868596	0.441211	0.529453	0.0481034	0.155843	0.758549	0.758549	-0.104105	0.106808	0.333275	0.499912	0.658103	0.139959	1.35673e-05	8.14038e-05
ENSG00000033011.12	ALG1	3.15045	0.008886	0.066478	-0.419545	0.144524	0.00502151	0.0301291	-0.00413695	0.00515122	0.424799	0.50616	0.00584718	0.00874701	0.50616	0.50616	0.255674	0.156939	0.108049	0.304976	0.0931251	0.107559	0.389734	0.50616	0.204015	0.140942	0.152488	0.304976
ENSG00000033030.13	ZCCHC8	1.59027	0.163904	0.370347	0.117396	0.102825	0.257704	0.515408	0.00136724	0.00366498	0.710302	0.852363	-0.0146859	0.0062233	0.0212499	0.108462	-0.238818	0.111658	0.036154	0.108462	0.0118417	0.0765259	0.877498	0.877498	0.0688578	0.100277	0.494694	0.742041
ENSG00000033050.9	ABCF2	0.819123	0.559069	0.724709	-0.0231666	0.130263	0.859389	0.859389	-0.00394953	0.00464292	0.398036	0.859389	0.001961	0.00788388	0.804338	0.859389	0.0744432	0.141452	0.60046	0.859389	-0.050169	0.0969455	0.60654	0.859389	-0.164019	0.127035	0.201159	0.859389
ENSG00000033100.16	CHPF2	1.02125	0.419388	0.622541	-0.129006	0.106869	0.231687	0.457824	-0.000948366	0.00380911	0.804155	0.804155	0.00526903	0.00646804	0.418217	0.50186	0.119919	0.116049	0.305216	0.457824	0.0996664	0.0795353	0.214587	0.457824	-0.136587	0.104221	0.194552	0.457824
ENSG00000033122.19	LRRC7	0.973158	0.450414	0.647018	-0.0261278	0.112789	0.817525	0.825358	0.00436122	0.0040201	0.281934	0.563868	0.00872318	0.00682632	0.20577	0.563868	0.0271334	0.122478	0.825358	0.825358	-0.0381485	0.0839409	0.650983	0.825358	-0.226417	0.109994	0.0434977	0.260986
ENSG00000033170.16	FUT8	6.94007	9.54439e-06	0.000979669	-0.206531	0.217095	0.344903	0.798903	-0.00485426	0.00773786	0.532602	0.798903	-0.00526937	0.0131392	0.689686	0.827623	-0.1943	0.235744	0.412796	0.798903	-0.014625	0.161569	0.928149	0.928149	1.24721	0.211715	1.42857e-07	8.57145e-07
ENSG00000033178.13	UBA6	0.988351	0.440453	0.639397	-0.256819	0.131095	0.0543358	0.326015	0.0016269	0.00467257	0.728813	0.76069	0.00964465	0.00793424	0.228478	0.456955	0.178075	0.142356	0.215382	0.456955	-0.0681317	0.0975647	0.487429	0.731143	-0.0391003	0.127846	0.76069	0.76069
ENSG00000033327.13	GAB2	0.65868	0.683053	0.809272	0.154065	0.230864	0.506881	0.760321	0.00389902	0.00822862	0.63718	0.764616	0.0112036	0.0139726	0.42553	0.760321	0.232763	0.250695	0.356548	0.760321	-0.139346	0.171816	0.420268	0.760321	0.0214247	0.225143	0.924476	0.924476
ENSG00000033627.16	ATP6V0A1	3.095	0.00987487	0.0711028	0.208505	0.103696	0.0484429	0.281962	0.00159506	0.00369602	0.667467	0.667467	0.0038302	0.006276	0.543763	0.652516	0.124399	0.112604	0.273279	0.409918	0.111451	0.0771739	0.153427	0.306854	0.171836	0.101126	0.0939875	0.281962
ENSG00000033800.13	PIAS1	1.36983	0.239851	0.457933	-0.0505694	0.0868097	0.562194	0.562194	0.00182078	0.00309414	0.558231	0.562194	0.00412265	0.00525398	0.435454	0.562194	-0.109463	0.0942669	0.249743	0.499486	-0.0789608	0.0646065	0.225986	0.499486	0.131746	0.0846584	0.124442	0.499486
ENSG00000033867.16	SLC4A7	5.07486	0.00024622	0.00721598	0.281801	0.229195	0.22324	0.267888	-0.0108845	0.00816914	0.187315	0.267888	0.0196975	0.0138716	0.160316	0.267888	0.056075	0.248883	0.822437	0.822437	-0.329092	0.170574	0.0579924	0.173977	1.01816	0.223515	2.31627e-05	0.000138976
ENSG00000034053.14	APBA2	3.99969	0.00178442	0.0245089	0.810424	0.343985	0.0214529	0.0643587	-0.0130989	0.0122606	0.289245	0.347093	-0.0286714	0.020819	0.173112	0.259667	-0.133835	0.373535	0.721268	0.721268	0.439581	0.256005	0.0906536	0.181307	-1.04145	0.335461	0.00280674	0.0168404
ENSG00000034152.18	MAP2K3	6.72153	1.37901e-05	0.00121352	0.366118	0.136824	0.0093916	0.0281748	-0.0110282	0.00487679	0.0270375	0.054075	0.0171695	0.00828101	0.0420466	0.06307	0.171826	0.148578	0.251657	0.301988	0.058874	0.101829	0.56512	0.56512	-0.567036	0.133434	6.87505e-05	0.000412503
ENSG00000034239.11	EFCAB1	1.4073	0.225091	0.44283	0.351401	0.173035	0.0463066	0.242683	-0.010933	0.00616744	0.0808943	0.242683	0.00323801	0.0104726	0.758152	0.758152	-0.141689	0.187899	0.45349	0.680235	-0.126865	0.128778	0.328152	0.656304	0.0925408	0.168747	0.585268	0.702321
ENSG00000034510.6	TMSB10	7.14429	6.78782e-06	0.000811754	-0.361259	0.129746	0.00699115	0.0209734	-0.00384835	0.00462452	0.408318	0.612477	0.00836457	0.00785264	0.29067	0.581341	0.0117585	0.140892	0.93374	0.93374	0.0451108	0.0965613	0.641915	0.770298	-0.607473	0.126531	9.42791e-06	5.65674e-05
ENSG00000034533.11	ASTE1	1.18	0.327793	0.543885	-0.166057	0.124918	0.188318	0.564953	-0.0021395	0.00445243	0.632443	0.632443	-0.00504836	0.00756042	0.506631	0.632443	0.08556	0.135649	0.530385	0.632443	0.0472698	0.092968	0.612831	0.632443	0.193829	0.121823	0.116371	0.564953
ENSG00000034677.13	RNF19A	2.69454	0.0211568	0.113178	-0.458232	0.162971	0.00648151	0.0208945	0.00465074	0.00580872	0.426208	0.639312	0.0135577	0.00986346	0.173925	0.34785	-0.0239945	0.17697	0.892562	0.892562	0.0659516	0.121288	0.588438	0.706125	-0.442739	0.158932	0.00696484	0.0208945
ENSG00000034693.15	PEX3	1.66561	0.143413	0.343594	-0.297688	0.128384	0.0235154	0.0764488	0.00859895	0.00457594	0.0646385	0.129277	0.00972901	0.00777016	0.214953	0.322429	0.106042	0.139412	0.449584	0.449584	-0.0732655	0.0955471	0.445935	0.449584	-0.28619	0.125202	0.0254829	0.0764488
ENSG00000034713.8	GABARAPL2	1.01049	0.426203	0.627664	-0.0850756	0.129039	0.511996	0.767994	0.00198741	0.0045993	0.667068	0.800482	0.00657347	0.00780982	0.402999	0.767994	0.276814	0.140124	0.052396	0.314376	-0.00130341	0.0960348	0.989212	0.989212	0.0974595	0.125841	0.441422	0.767994
ENSG00000034971.17	MYOC	2.77174	0.0182691	0.103712	0.942452	0.285811	0.00157368	0.0094421	-0.000282507	0.0101871	0.97796	0.97796	0.00611072	0.0172981	0.72502	0.97796	0.0409754	0.310362	0.895367	0.97796	-0.0719251	0.212709	0.736332	0.97796	0.240952	0.278728	0.390461	0.97796
ENSG00000035115.21	SH3YL1	1.6276	0.153439	0.356849	-0.287748	0.133957	0.035383	0.212298	0.00190472	0.00477458	0.691233	0.829479	-0.00436382	0.00810745	0.592217	0.829479	0.0190585	0.145464	0.896159	0.896159	-0.112875	0.0996946	0.261643	0.523286	-0.191238	0.130637	0.147972	0.443915
ENSG00000035141.8	FAM136A	3.48339	0.00472184	0.0445848	-0.433433	0.139402	0.00276815	0.0134403	0.00446924	0.00496868	0.371665	0.488213	-0.00279107	0.00843704	0.741835	0.741835	0.126369	0.151377	0.406844	0.488213	-0.119237	0.103747	0.254581	0.488213	-0.400114	0.135948	0.00448012	0.0134403
ENSG00000035403.17	VCL	3.82863	0.00246018	0.029868	0.537699	0.142436	0.000345257	0.00207154	-0.0145667	0.0050768	0.00552107	0.0165632	-0.00508257	0.00862064	0.557485	0.557485	-0.199874	0.154671	0.200778	0.301167	0.265417	0.106005	0.0147666	0.0295332	-0.135325	0.138906	0.333506	0.400207
ENSG00000035499.13	DEPDC1B	5.47529	0.000120025	0.00468168	-0.739808	0.239984	0.00299229	0.00897688	0.00540564	0.00855368	0.529592	0.63551	0.000969414	0.0145245	0.946988	0.946988	0.220229	0.260599	0.401115	0.601672	0.36173	0.178603	0.0468814	0.0937629	-0.997782	0.234037	6.55102e-05	0.000393061
ENSG00000035664.11	DAPK2	2.12895	0.0614761	0.210787	0.236194	0.170736	0.171207	0.205449	-0.0134687	0.0060855	0.0303429	0.0910287	-0.0160119	0.0103335	0.126039	0.189059	-0.0708314	0.185403	0.703658	0.703658	0.211857	0.127067	0.100197	0.189059	0.436695	0.166505	0.0108219	0.0649317
ENSG00000035681.9	NSMAF	2.60743	0.0249627	0.124974	-0.160531	0.130033	0.221379	0.265655	-0.0065505	0.00463472	0.162251	0.243377	0.0111861	0.00786997	0.159919	0.243377	0.22484	0.141203	0.116091	0.243377	-0.0531941	0.0967744	0.5844	0.5844	-0.253062	0.12681	0.0501085	0.243377
ENSG00000035687.10	ADSS	3.75134	0.0028456	0.0326434	-0.606791	0.137788	3.98798e-05	0.000239279	0.0103378	0.00491113	0.0391034	0.0782069	0.00409133	0.00833932	0.625332	0.660482	0.06602	0.149624	0.660482	0.660482	-0.0977544	0.102546	0.343929	0.515894	-0.30749	0.134373	0.0253284	0.0759851
ENSG00000035720.8	STAP1	0.235941	0.963214	0.977289	-0.191765	0.224853	0.39683	0.96674	0.00335734	0.00801438	0.676639	0.96674	0.00775523	0.0136088	0.570701	0.96674	-0.0146126	0.244169	0.952459	0.96674	-0.00700417	0.167343	0.96674	0.96674	-0.178822	0.219281	0.417724	0.96674
ENSG00000035862.12	TIMP2	1.43508	0.214663	0.4316	0.668641	0.252232	0.01004	0.0602403	-0.0131564	0.00899024	0.148102	0.420457	0.00432401	0.0152658	0.777874	0.777874	-0.0900976	0.273899	0.743239	0.777874	0.204344	0.187719	0.280305	0.420457	0.281109	0.245981	0.257247	0.420457
ENSG00000035928.16	RFC1	1.01203	0.425225	0.627087	-0.133946	0.0958818	0.167096	0.57524	0.00173457	0.00341749	0.613457	0.736148	-0.00346288	0.00580305	0.552727	0.736148	0.125962	0.104118	0.230674	0.57524	0.0189789	0.0713582	0.791094	0.791094	0.100239	0.0935057	0.28762	0.57524
ENSG00000036054.13	TBC1D23	1.08268	0.381955	0.591475	-0.219734	0.11314	0.0563884	0.33833	-0.00111118	0.0040326	0.783756	0.9274	0.00581623	0.00684754	0.398735	0.797471	0.106	0.122858	0.39138	0.797471	0.0461523	0.0842019	0.585463	0.878194	0.010092	0.110336	0.9274	0.9274
ENSG00000036257.13	CUL3	2.61308	0.0246964	0.124226	-0.243535	0.0921649	0.0102708	0.0616247	0.00441112	0.00328501	0.183936	0.220723	0.00410481	0.0055781	0.464411	0.464411	0.140269	0.100082	0.165739	0.220723	-0.101058	0.068592	0.145417	0.220723	0.171968	0.0898809	0.0600513	0.180154
ENSG00000036448.10	MYOM2	1.77609	0.117609	0.307354	0.458491	0.209246	0.0319753	0.191852	0.00232323	0.00745809	0.756399	0.756399	0.014551	0.0126642	0.254708	0.702534	-0.18884	0.227221	0.40892	0.702534	-0.100882	0.155727	0.519355	0.702534	-0.111854	0.20406	0.585445	0.702534
ENSG00000036530.8	CYP46A1	2.51314	0.0298483	0.139014	0.625201	0.181941	0.00102489	0.00614934	-0.0138248	0.00648489	0.0367462	0.10394	-0.016234	0.0110116	0.145166	0.21775	0.0103822	0.19757	0.95825	0.95825	0.0458701	0.135406	0.735867	0.88304	0.351171	0.177433	0.0519699	0.10394
ENSG00000036549.13	AC118549.1	1.1559	0.340617	0.555367	-0.144489	0.13678	0.294655	0.445383	0.0057826	0.00487521	0.239826	0.445383	-0.0018019	0.00827832	0.828362	0.828362	0.103686	0.14853	0.487576	0.585091	-0.107025	0.101796	0.296922	0.445383	0.216931	0.13339	0.108654	0.445383
ENSG00000036565.15	SLC18A1	2.29938	0.0446816	0.175861	-0.1941	0.123241	0.120046	0.240092	0.00534844	0.00439265	0.227716	0.273259	0.0122548	0.00745891	0.105145	0.240092	0.140915	0.133828	0.296198	0.296198	-0.229939	0.0917198	0.0146468	0.087881	0.148183	0.120187	0.221974	0.273259
ENSG00000036672.16	USP2	2.71072	0.0205163	0.111358	0.37062	0.195534	0.0624165	0.187249	-0.00562161	0.00696936	0.422784	0.845568	-0.00244496	0.0118343	0.836959	0.913413	-0.0231763	0.212331	0.913413	0.913413	0.053945	0.145522	0.712048	0.913413	-0.560437	0.190688	0.00453306	0.0271984
ENSG00000037042.9	TUBG2	2.23897	0.0500481	0.187799	0.46182	0.193438	0.0198388	0.0595165	-0.0037621	0.00689467	0.587144	0.704572	-0.0131053	0.0117075	0.26703	0.400545	-0.40825	0.210055	0.0562173	0.112435	0.014592	0.143963	0.919572	0.919572	0.46116	0.188645	0.0171796	0.0595165
ENSG00000037241.7	RPL26L1	3.49426	0.00462559	0.0440666	-0.516577	0.128683	0.00015489	0.000929339	0.00502354	0.00458662	0.277384	0.561107	0.00240967	0.00778828	0.757994	0.769203	0.0845188	0.139737	0.547359	0.769203	0.0282165	0.0957699	0.769203	0.769203	0.136537	0.125494	0.280553	0.561107
ENSG00000037280.16	FLT4	5.46884	0.000121411	0.00471883	1.10235	0.20355	9.1963e-07	5.51778e-06	-0.00806254	0.00725507	0.270472	0.540945	-0.00465424	0.0123194	0.706794	0.93505	-0.248847	0.221035	0.264316	0.540945	0.041831	0.151488	0.783308	0.93505	-0.0162386	0.198506	0.93505	0.93505
ENSG00000037474.15	NSUN2	5.11576	0.00022868	0.0068684	-0.245349	0.100851	0.0177013	0.0531038	0.0024632	0.00359461	0.495586	0.743379	-0.00227212	0.00610381	0.710902	0.853083	-0.00400338	0.109514	0.97095	0.97095	-0.0978925	0.0750565	0.196678	0.393357	-0.424183	0.0983519	5.50339e-05	0.000330203
ENSG00000037637.11	FBXO42	1.35585	0.245564	0.464119	0.0242951	0.073528	0.742129	0.890555	-0.0020175	0.00262074	0.444154	0.874295	0.01104	0.00445013	0.0156647	0.0939885	0.0440681	0.0798442	0.582863	0.874295	-0.0378055	0.0547218	0.492072	0.874295	0.00583296	0.0717059	0.935413	0.935413
ENSG00000037749.12	MFAP3	2.97004	0.0125265	0.0821048	-0.170533	0.143307	0.238315	0.643993	0.00437485	0.00510785	0.394823	0.643993	0.0018575	0.00867337	0.831081	0.901993	0.123752	0.155617	0.429329	0.643993	-0.0131844	0.106654	0.901993	0.901993	0.456241	0.139756	0.00173945	0.0104367
ENSG00000037757.14	MRI1	2.32277	0.0427589	0.171857	-0.174353	0.122764	0.160249	0.480746	0.00303008	0.00437565	0.491062	0.811043	-0.00456919	0.00743006	0.540695	0.811043	0.0512999	0.13331	0.70161	0.841933	-0.322212	0.0913649	0.000771012	0.00462607	0.0180362	0.119722	0.88071	0.88071
ENSG00000037897.17	METTL1	1.95545	0.0847801	0.253995	0.0687259	0.124285	0.582151	0.804972	-0.00913213	0.00442984	0.0431975	0.129592	0.00705651	0.00752207	0.351609	0.703219	0.368116	0.134961	0.00816602	0.0489961	-0.0275589	0.0924964	0.76668	0.804972	0.0300481	0.121205	0.804972	0.804972
ENSG00000037965.6	HOXC8	0.647562	0.691824	0.814756	0.335705	0.252337	0.18797	0.703074	-0.00225112	0.00899398	0.803139	0.866272	-0.0183294	0.0152722	0.234358	0.703074	0.0463227	0.274013	0.866272	0.866272	-0.0741999	0.187797	0.694038	0.866272	0.211916	0.246084	0.392271	0.784543
ENSG00000038002.9	AGA	2.03458	0.0732571	0.234228	-0.63619	0.194986	0.00174905	0.0104943	0.00981915	0.00694983	0.162395	0.487186	0.00669603	0.0118011	0.572364	0.832271	0.0450213	0.211736	0.832271	0.832271	-0.0466341	0.145115	0.748953	0.832271	0.083611	0.190154	0.66159	0.832271
ENSG00000038210.13	PI4K2B	1.78317	0.116113	0.305377	-0.502562	0.173773	0.00517816	0.031069	0.00312653	0.00619373	0.615388	0.738466	0.0103299	0.0105172	0.329595	0.53669	0.282145	0.1887	0.139628	0.418883	-0.00146913	0.129327	0.990971	0.990971	-0.156934	0.169466	0.357794	0.53669
ENSG00000038219.13	BOD1L1	5.53043	0.000108812	0.00441304	0.204528	0.0719974	0.00597913	0.0179374	-0.000431222	0.00256618	0.867066	0.867066	0.00132953	0.00435749	0.761241	0.867066	-0.201372	0.0781821	0.0122512	0.0245024	-0.0525052	0.0535827	0.330718	0.496077	0.273947	0.0702132	0.000226644	0.00135986
ENSG00000038274.17	MAT2B	1.95683	0.0845644	0.253738	-0.364921	0.147001	0.0155999	0.0935997	0.00281952	0.00523952	0.592301	0.820243	0.00566897	0.00889694	0.52621	0.820243	-0.025147	0.159629	0.875305	0.875305	-0.0447949	0.109403	0.683536	0.820243	0.228864	0.143358	0.115167	0.3455
ENSG00000038295.8	TLL1	1.5704	0.169735	0.377536	0.674834	0.30113	0.0283952	0.170371	0.00478587	0.0107331	0.65713	0.811682	0.00968779	0.0182253	0.596817	0.811682	-0.290633	0.326998	0.377343	0.811682	-0.0817054	0.22411	0.716593	0.811682	0.0702488	0.293667	0.811682	0.811682
ENSG00000038358.15	EDC4	0.879822	0.514691	0.694078	0.122679	0.135	0.366798	0.760396	-0.00393283	0.00481177	0.416677	0.760396	-0.0019379	0.0081706	0.813252	0.813252	0.0978185	0.146597	0.506931	0.760396	0.0428395	0.100471	0.671214	0.805456	-0.188698	0.131654	0.156498	0.760396
ENSG00000038382.20	TRIO	1.11165	0.365172	0.577396	0.252073	0.147967	0.0931656	0.412858	-0.00270946	0.00527396	0.609148	0.609148	-0.00593039	0.00895543	0.510142	0.609148	-0.137187	0.160678	0.396306	0.609148	-0.165509	0.110122	0.137619	0.412858	0.0754872	0.144301	0.602639	0.609148
ENSG00000038427.16	VCAN	0.783416	0.585972	0.743399	0.278464	0.271727	0.309202	0.618405	-0.005192	0.00968509	0.593704	0.890556	0.000335483	0.0164457	0.983786	0.983786	-0.393454	0.295069	0.186974	0.560923	0.012375	0.202228	0.95139	0.983786	0.399752	0.264993	0.136189	0.560923
ENSG00000038532.16	CLEC16A	0.671518	0.672931	0.802581	0.135096	0.119458	0.262188	0.437164	-0.00683166	0.00425781	0.113379	0.437164	-0.00224922	0.00722996	0.756708	0.908049	-5.5126e-05	0.12972	0.999662	0.999662	0.0945476	0.0889044	0.291443	0.437164	0.143399	0.116498	0.222724	0.437164
ENSG00000038945.15	MSR1	1.45457	0.207601	0.423068	-0.143847	0.235553	0.543511	0.660321	-0.00370641	0.00839575	0.660321	0.660321	0.0104635	0.0142564	0.465578	0.660321	0.223364	0.255788	0.385699	0.660321	0.0950375	0.175306	0.589559	0.660321	0.517208	0.229716	0.0276874	0.166124
ENSG00000039068.19	CDH1	0.761852	0.602461	0.754851	-0.205334	0.392756	0.602862	0.89038	-0.00119451	0.0139989	0.932258	0.932258	-0.00785894	0.0237708	0.741984	0.89038	0.655658	0.426495	0.128996	0.773976	-0.269646	0.292301	0.359631	0.87977	-0.297641	0.383023	0.439885	0.87977
ENSG00000039123.16	MTREX	2.72078	0.0201278	0.110128	-0.310266	0.119471	0.0115832	0.069499	0.00405918	0.00425827	0.343943	0.500408	0.00636629	0.00723073	0.38181	0.500408	0.0717034	0.129734	0.582338	0.582338	-0.0726208	0.0889139	0.417007	0.500408	0.267431	0.11651	0.0248995	0.0746986
ENSG00000039139.9	DNAH5	3.25178	0.00732865	0.0589251	-0.458998	0.46156	0.323636	0.647272	0.00588259	0.0164512	0.721801	0.918297	0.00271801	0.027935	0.922785	0.922785	-0.150278	0.501209	0.765248	0.918297	-0.671144	0.343507	0.0549651	0.164895	1.63069	0.450122	0.000566977	0.00340186
ENSG00000039319.17	ZFYVE16	2.21188	0.0526532	0.193192	-0.314445	0.173092	0.0738141	0.221442	0.0098943	0.00616948	0.113544	0.227089	0.00956611	0.0104761	0.364492	0.546738	0.0652635	0.187961	0.729532	0.729532	-0.0482949	0.128821	0.708936	0.729532	0.33371	0.168803	0.0522305	0.221442
ENSG00000039523.20	RIPOR1	4.26629	0.00108498	0.0182214	0.714631	0.15515	1.92649e-05	0.00011559	-0.00621635	0.00552998	0.265035	0.492552	0.000283607	0.00939015	0.975997	0.984762	-0.00322992	0.168478	0.984762	0.984762	0.15565	0.115468	0.182267	0.492552	0.14899	0.151305	0.328368	0.492552
ENSG00000039537.13	C6	2.6849	0.021548	0.114494	0.731226	0.300269	0.0175919	0.105551	0.0132876	0.0107024	0.218798	0.437596	0.0139997	0.0181732	0.443841	0.582619	-0.487863	0.326063	0.139362	0.418087	-0.129818	0.22347	0.563273	0.582619	-0.161725	0.292828	0.582619	0.582619
ENSG00000039560.14	RAI14	1.88002	0.0973593	0.275608	0.405937	0.182415	0.0294796	0.0884388	-0.0201214	0.00650176	0.00288851	0.017331	0.00157475	0.0110403	0.887012	0.887012	-0.042128	0.198085	0.832234	0.887012	0.174088	0.135759	0.204211	0.408422	0.032126	0.177894	0.857243	0.887012
ENSG00000039600.11	SOX30	3.58561	0.00389112	0.0396125	-0.0639412	0.0853598	0.456471	0.552797	-0.00366792	0.00304246	0.232284	0.464569	-0.00383382	0.00516623	0.460664	0.552797	0.261319	0.0926924	0.00634897	0.0380938	0.018448	0.0635274	0.772425	0.772425	-0.197025	0.0832445	0.0208836	0.0626509
ENSG00000039650.12	PNKP	0.406846	0.871952	0.924419	0.194204	0.163258	0.238484	0.700976	-0.00247366	0.00581895	0.672144	0.700976	-0.00796924	0.00988084	0.422832	0.700976	-0.136385	0.177282	0.444454	0.700976	0.0863984	0.121501	0.479535	0.700976	0.0614044	0.159212	0.700976	0.700976
ENSG00000039987.6	BEST2	0.775908	0.591695	0.747159	0.0165213	0.0532853	0.757497	0.922806	0.000411398	0.00189924	0.829178	0.922806	-0.00264664	0.00322499	0.41479	0.82958	0.0667276	0.0578627	0.252985	0.758955	-0.0565162	0.0396566	0.158829	0.758955	-0.00505467	0.0519648	0.922806	0.922806
ENSG00000040199.18	PHLPP2	1.74872	0.123565	0.315737	0.224515	0.127248	0.0822942	0.246883	-0.0044164	0.00453547	0.333738	0.667476	0.00208579	0.00770144	0.787366	0.972227	0.316367	0.138179	0.0252534	0.15152	-0.00330967	0.094702	0.972227	0.972227	-0.0280147	0.124095	0.822091	0.972227
ENSG00000040275.17	SPDL1	4.41841	0.000818287	0.0152922	-0.423863	0.133275	0.00224134	0.013448	-0.000957351	0.00475028	0.840899	0.840899	-0.00812507	0.00806619	0.317469	0.634938	0.0697129	0.144723	0.631614	0.757937	0.0748165	0.0991872	0.453354	0.680032	-0.34609	0.129972	0.00972544	0.0291763
ENSG00000040341.18	STAU2	4.02347	0.00170669	0.024052	-0.54002	0.132337	0.000123485	0.000740911	0.00764461	0.00471686	0.109851	0.227787	-0.000846968	0.00800944	0.916104	0.98359	0.193114	0.143705	0.183608	0.275412	-0.00203346	0.0984894	0.98359	0.98359	0.206773	0.129058	0.113893	0.227787
ENSG00000040487.13	PQLC2	1.37169	0.239099	0.457006	-0.0292358	0.0841474	0.729369	0.894634	-0.000398762	0.00299924	0.894634	0.894634	-0.000994199	0.00509285	0.845825	0.894634	0.190938	0.0913758	0.0405123	0.243074	-0.110887	0.0626251	0.0812377	0.243713	0.10339	0.0820621	0.212141	0.424281
ENSG00000040531.14	CTNS	1.03431	0.411224	0.615968	0.191801	0.126068	0.132936	0.524686	-0.00276855	0.00449342	0.539925	0.64791	0.0057881	0.00763003	0.450796	0.64791	0.160558	0.136898	0.24508	0.524686	0.106071	0.0938239	0.262343	0.524686	-0.0235587	0.122944	0.848627	0.848627
ENSG00000040608.14	RTN4R	1.44249	0.211952	0.428638	-0.151628	0.129761	0.246802	0.546667	-0.00371921	0.00462503	0.424199	0.546667	-0.000825292	0.00785352	0.916627	0.916627	0.105767	0.140908	0.455556	0.546667	0.0889184	0.0965721	0.360536	0.546667	-0.207923	0.126545	0.105124	0.546667
ENSG00000040633.13	PHF23	2.77999	0.0179845	0.102675	-0.234239	0.106796	0.0318116	0.0857855	-0.00239026	0.00380649	0.532209	0.63865	0.0133448	0.0064636	0.0428927	0.0857855	0.357743	0.11597	0.00297435	0.0178461	-0.0506966	0.0794807	0.52578	0.63865	0.0159674	0.104149	0.87862	0.87862
ENSG00000040731.10	CDH10	0.271718	0.948263	0.968798	-0.0703184	0.143319	0.625305	0.885593	-0.00246019	0.00510826	0.631676	0.885593	-0.00279105	0.00867406	0.748644	0.885593	0.104466	0.15563	0.504407	0.885593	-0.0154063	0.106662	0.885593	0.885593	0.0949381	0.139767	0.499348	0.885593
ENSG00000040933.15	INPP4A	1.66765	0.142893	0.342851	0.0574812	0.0953328	0.548606	0.608677	0.0035033	0.00339792	0.306298	0.459447	-0.00604185	0.00576982	0.298852	0.459447	-0.178089	0.103522	0.0900648	0.270194	0.0364978	0.0709496	0.608677	0.608677	-0.198859	0.0929703	0.0361434	0.21686
ENSG00000041353.10	RAB27B	4.68226	0.000503297	0.0113478	-0.916244	0.31227	0.00459646	0.0137894	0.0191323	0.0111302	0.0903087	0.180617	-0.00451904	0.0188995	0.811762	0.811762	-0.158346	0.339095	0.642062	0.770475	-0.325964	0.232401	0.165424	0.248136	1.04519	0.304531	0.00103827	0.00622961
ENSG00000041357.16	PSMA4	4.06734	0.00157221	0.0227651	-0.632623	0.148427	6.57842e-05	0.000394705	0.00132587	0.00529036	0.802887	0.804662	-0.00223068	0.00898327	0.804662	0.804662	0.224048	0.161178	0.169179	0.507537	-0.0931075	0.110464	0.402343	0.603515	-0.125904	0.144749	0.38756	0.603515
ENSG00000041515.16	MYO16	1.64243	0.149454	0.35182	0.524043	0.228642	0.0251043	0.150626	-0.0162252	0.00814943	0.0506283	0.151885	-0.0108871	0.0138381	0.434247	0.65137	-0.300791	0.248283	0.230029	0.460059	-0.0178958	0.170163	0.916561	0.916561	-0.0689614	0.222976	0.758085	0.909702
ENSG00000041802.11	LSG1	1.71079	0.132285	0.327592	0.0438575	0.107198	0.683772	0.683772	-0.00380968	0.00382083	0.322366	0.483549	-0.00450069	0.00648794	0.490304	0.588365	-0.140971	0.116407	0.230204	0.479781	0.201493	0.07978	0.0139587	0.0837525	-0.123982	0.104541	0.239891	0.479781
ENSG00000041880.14	PARP3	3.3557	0.00601575	0.0520133	0.161815	0.162995	0.324453	0.578319	-0.0026222	0.00580959	0.653212	0.653212	-0.00791879	0.00986495	0.425018	0.578319	-0.338522	0.176997	0.0601414	0.180424	-0.0857875	0.121306	0.481932	0.578319	0.630999	0.158956	0.000180249	0.00108149
ENSG00000041982.16	TNC	5.15978	0.000211223	0.00649955	1.31812	0.294562	3.09373e-05	0.000185624	-0.0352188	0.010499	0.00132116	0.00396347	0.00301475	0.0178278	0.866232	0.866232	-0.381418	0.319866	0.237361	0.474723	-0.155884	0.219222	0.479541	0.675252	-0.167118	0.287263	0.56271	0.675252
ENSG00000041988.15	THAP3	0.736892	0.621739	0.768109	-0.125502	0.120407	0.301067	0.711403	-0.000615289	0.00429162	0.886435	0.886435	0.00238825	0.00728737	0.744157	0.886435	0.121612	0.13075	0.355702	0.711403	-0.0544516	0.0896103	0.545506	0.818259	0.161194	0.117423	0.174473	0.711403
ENSG00000042062.12	RIPOR3	2.43972	0.0342952	0.150467	1.06686	0.343709	0.00281142	0.0168685	-0.0114922	0.0122507	0.351624	0.351624	-0.0267256	0.0208023	0.203372	0.305058	-0.499549	0.373234	0.185348	0.305058	0.36006	0.255799	0.163945	0.305058	-0.329017	0.335191	0.329891	0.351624
ENSG00000042088.13	TDP1	4.88966	0.000344546	0.00900619	-0.45778	0.107114	6.31598e-05	0.000378959	0.00331711	0.00381783	0.388078	0.465694	-0.00567569	0.00648284	0.38448	0.465694	0.240035	0.116315	0.0429862	0.0859723	-0.0376887	0.0797174	0.637931	0.637931	-0.232203	0.104459	0.0296523	0.0859723
ENSG00000042286.15	AIFM2	0.969517	0.452823	0.648553	0.0402287	0.167714	0.811179	0.811179	0.00356979	0.00597779	0.552433	0.66292	-0.014999	0.0101506	0.144257	0.544135	-0.166909	0.182121	0.362757	0.544135	-0.141131	0.124818	0.262276	0.544135	-0.151337	0.163558	0.358192	0.544135
ENSG00000042317.17	SPATA7	2.31733	0.0431985	0.17273	0.0171266	0.15034	0.909647	0.969001	-0.000950863	0.00535852	0.859699	0.969001	-0.00200037	0.00909901	0.82667	0.969001	-0.00636845	0.163254	0.969001	0.969001	0.0387216	0.111887	0.730386	0.969001	0.501316	0.146614	0.00108071	0.00648425
ENSG00000042429.12	MED17	2.25729	0.0483575	0.183621	-0.130616	0.113726	0.2549	0.382349	-0.00110966	0.00405349	0.785129	0.834852	0.00144068	0.00688301	0.834852	0.834852	0.15302	0.123495	0.219704	0.382349	-0.133297	0.0846381	0.12006	0.360179	-0.258685	0.110907	0.0227369	0.136422
ENSG00000042445.14	RETSAT	1.1652	0.335627	0.550908	-0.297833	0.206153	0.153268	0.306536	0.0132401	0.00734785	0.0761278	0.228383	0.022645	0.012477	0.0740775	0.228383	-0.0105067	0.223862	0.962708	0.962708	-0.101581	0.153425	0.51022	0.612264	-0.144677	0.201044	0.474296	0.612264
ENSG00000042493.16	CAPG	0.716752	0.637421	0.778895	-0.301048	0.208489	0.153484	0.651592	0.0010014	0.00743113	0.893214	0.893214	0.00240426	0.0126184	0.849474	0.893214	0.282076	0.226399	0.217197	0.651592	0.109781	0.155164	0.481738	0.893214	-0.0428509	0.203323	0.833729	0.893214
ENSG00000042753.11	AP2S1	1.94991	0.085648	0.255625	-0.473445	0.164901	0.00549296	0.0329578	-0.000717022	0.00587752	0.903275	0.903275	0.00819578	0.0099803	0.414491	0.796508	0.184954	0.179066	0.305431	0.796508	-0.0772908	0.122724	0.531005	0.796508	-0.0551259	0.160815	0.732844	0.879413
ENSG00000042781.13	USH2A	2.84331	0.0159435	0.0958255	-0.408591	0.1992	0.0442247	0.132674	0.010088	0.00710004	0.160071	0.320142	-0.000768769	0.0120562	0.94935	0.94935	-0.0572255	0.216312	0.79218	0.94935	-0.0571925	0.148251	0.700899	0.94935	0.532311	0.194264	0.00789129	0.0473477
ENSG00000042832.12	TG	0.396489	0.878729	0.928348	-0.205571	0.22818	0.370908	0.821142	0.00422325	0.00813295	0.605305	0.821142	-0.00564038	0.0138101	0.684285	0.821142	-0.137834	0.247781	0.579904	0.821142	-0.000492482	0.169818	0.997695	0.997695	-0.210686	0.222525	0.347197	0.821142
ENSG00000042980.12	ADAM28	0.424645	0.860017	0.917306	-0.174637	0.262759	0.508604	0.903204	0.00255332	0.00936543	0.785987	0.903204	0.00661465	0.0159029	0.678804	0.903204	-0.324507	0.28533	0.259523	0.903204	-0.0238737	0.195553	0.903204	0.903204	-0.0819171	0.256247	0.75022	0.903204
ENSG00000043039.6	BARX2	0.213788	0.971188	0.981773	-0.157763	0.396255	0.691815	0.877846	0.00453115	0.0141236	0.74936	0.877846	0.0116421	0.0239825	0.628971	0.877846	0.336505	0.430294	0.43699	0.877846	0.0455032	0.294905	0.877846	0.877846	0.103217	0.386435	0.790224	0.877846
ENSG00000043093.14	DCUN1D1	1.83544	0.105607	0.289274	-0.295756	0.117877	0.0145702	0.087421	-0.00106705	0.00420147	0.800307	0.800307	-0.00198088	0.00713429	0.782144	0.800307	0.167944	0.128003	0.194055	0.582166	0.0342118	0.087728	0.69781	0.800307	-0.075854	0.114956	0.511645	0.800307
ENSG00000043143.20	JADE2	7.13519	6.89127e-06	0.000814594	0.170668	0.168802	0.315681	0.315681	0.0124413	0.00601655	0.042578	0.085156	-0.0110567	0.0102164	0.283079	0.315681	-0.543616	0.183302	0.00420073	0.0126022	-0.148585	0.125627	0.241154	0.315681	0.726494	0.164618	3.85682e-05	0.000231409
ENSG00000043355.12	ZIC2	1.80517	0.111577	0.298684	-0.096517	0.287652	0.738287	0.738287	0.0133347	0.0102527	0.197918	0.486874	-0.00855471	0.0174096	0.624788	0.738287	0.182159	0.312362	0.56177	0.738287	-0.251964	0.21408	0.243437	0.486874	-0.750595	0.280524	0.00939512	0.0563707
ENSG00000043462.12	LCP2	0.544197	0.772682	0.864307	0.206195	0.204593	0.317216	0.634432	-0.00922082	0.00729224	0.210509	0.634432	0.00244959	0.0123826	0.843789	0.972322	-0.16569	0.222168	0.458443	0.687664	0.185661	0.152264	0.227058	0.634432	-0.00694906	0.199523	0.972322	0.972322
ENSG00000043514.16	TRIT1	1.52124	0.184977	0.396202	-0.094777	0.112236	0.401471	0.481765	-0.00604903	0.00400039	0.13528	0.481765	0.00707796	0.00679284	0.301226	0.481765	0.119743	0.121877	0.329446	0.481765	0.0570207	0.0835293	0.497221	0.497221	-0.140593	0.109454	0.20346	0.481765
ENSG00000043591.5	ADRB1	1.01503	0.423319	0.62576	-0.126692	0.204061	0.536834	0.80525	0.0010981	0.00727331	0.880455	0.880455	0.0090253	0.0123504	0.467506	0.80525	-0.351057	0.221591	0.117915	0.70749	-0.139911	0.151869	0.360268	0.80525	0.0784427	0.199004	0.694722	0.833666
ENSG00000044090.8	CUL7	0.920078	0.486339	0.67416	-0.0209301	0.132167	0.874656	0.874656	-0.00359551	0.00471081	0.448036	0.763826	-0.0121257	0.00799916	0.134326	0.763826	-0.0873179	0.143521	0.545011	0.763826	0.0466993	0.098363	0.636522	0.763826	-0.0830643	0.128892	0.521518	0.763826
ENSG00000044115.21	CTNNA1	0.572846	0.75052	0.850959	-0.0945036	0.11139	0.39928	0.815975	-0.00164498	0.00397025	0.679979	0.815975	-0.000231373	0.00674166	0.972726	0.972726	-0.105433	0.120959	0.386564	0.815975	0.0377153	0.0828999	0.650638	0.815975	0.0623473	0.10863	0.567957	0.815975
ENSG00000044446.11	PHKA2	0.523694	0.788333	0.873998	-0.168674	0.12482	0.181201	0.987361	7.07463e-05	0.00444892	0.987361	0.987361	-0.000415033	0.00755446	0.956353	0.987361	0.0848235	0.135542	0.533598	0.987361	0.0544273	0.0928947	0.559939	0.987361	0.0109313	0.121727	0.928717	0.987361
ENSG00000044459.15	CNTLN	2.6817	0.0216793	0.114919	0.712181	0.190689	0.000394058	0.00236435	-0.00994163	0.00679666	0.148289	0.357076	-0.0145111	0.011541	0.213059	0.357076	-0.24655	0.207069	0.238051	0.357076	0.131219	0.141916	0.358532	0.430239	-0.0472323	0.185963	0.800295	0.800295
ENSG00000044524.11	EPHA3	1.77986	0.11681	0.306142	-0.216813	0.34651	0.533667	0.640401	-0.00917047	0.0123506	0.460411	0.640401	0.0131851	0.0209718	0.531712	0.640401	0.727472	0.376276	0.0574847	0.172454	0.0146064	0.257884	0.955003	0.955003	0.781268	0.337923	0.0239088	0.143453
ENSG00000044574.8	HSPA5	1.70093	0.134644	0.330939	-0.388736	0.19581	0.0512726	0.151578	0.00810512	0.00697922	0.249694	0.299632	0.0213797	0.011851	0.0757889	0.151578	0.353119	0.212631	0.101515	0.152273	-0.0195247	0.145728	0.893826	0.893826	-0.415431	0.190958	0.0331785	0.151578
ENSG00000046604.13	DSG2	3.05437	0.0106687	0.0744891	-0.30625	0.225607	0.179263	0.358526	-0.00792588	0.00804126	0.327904	0.491856	-0.0245018	0.0136544	0.0773261	0.234793	-0.190044	0.244987	0.440679	0.528815	-0.029391	0.167904	0.861579	0.861579	-0.393527	0.220016	0.0782642	0.234793
ENSG00000046647.13	GEMIN8	1.01922	0.420669	0.623479	-0.0602702	0.165267	0.716513	0.716513	0.00377306	0.00589056	0.524048	0.716513	-0.00394179	0.0100024	0.69479	0.716513	-0.080628	0.179464	0.654707	0.716513	-0.133329	0.122997	0.282308	0.716513	0.313537	0.161171	0.055992	0.335952
ENSG00000046651.15	OFD1	0.983403	0.443681	0.641658	-0.169757	0.133061	0.206503	0.746921	-0.000466776	0.00474265	0.921896	0.921896	-0.00536859	0.00805323	0.507327	0.76099	-0.129477	0.144491	0.37346	0.746921	-0.113094	0.0990279	0.257565	0.746921	0.0157438	0.129763	0.9038	0.921896
ENSG00000046653.15	GPM6B	1.30964	0.265294	0.485271	0.162212	0.252473	0.522779	0.627335	-0.00686228	0.00899882	0.448434	0.627335	-0.0065055	0.0152804	0.671681	0.671681	-0.17787	0.274161	0.518733	0.627335	-0.180135	0.187898	0.341217	0.627335	-0.377634	0.246216	0.129871	0.627335
ENSG00000046774.10	MAGEC2	1.98639	0.0800819	0.245471	-0.142201	0.213385	0.507476	0.761214	-0.0165664	0.00760563	0.0329703	0.197822	-0.00267525	0.0129147	0.836532	0.836532	0.252458	0.231715	0.279887	0.761214	0.0485607	0.158808	0.760732	0.836532	-0.167484	0.208097	0.423804	0.761214
ENSG00000046889.19	PREX2	7.41943	4.30864e-06	0.000619685	1.36164	0.239907	3.3395e-07	2.0037e-06	-0.00590589	0.00855096	0.492195	0.67017	0.0085391	0.0145199	0.558475	0.67017	-0.605265	0.260516	0.023252	0.0697561	-0.0201738	0.178547	0.910382	0.910382	0.417359	0.233962	0.0790414	0.158083
ENSG00000047056.15	WDR37	0.773549	0.593497	0.74856	-0.00602047	0.107112	0.955346	0.978597	-0.000429729	0.00381776	0.910721	0.978597	-0.000174575	0.00648272	0.978597	0.978597	-0.127602	0.116313	0.276604	0.553207	0.111329	0.0797159	0.167222	0.553207	-0.135603	0.104457	0.198749	0.553207
ENSG00000047188.16	YTHDC2	6.57002	1.78334e-05	0.00144473	-0.0857847	0.0883188	0.334941	0.502412	0.00379206	0.00314792	0.232651	0.492338	0.00433682	0.00534532	0.420092	0.50411	-0.00327377	0.0959056	0.972872	0.972872	0.0769101	0.0657296	0.246169	0.492338	0.396503	0.0861301	1.94426e-05	0.000116656
ENSG00000047230.15	CTPS2	2.51998	0.0294642	0.137907	-0.508901	0.170851	0.00404774	0.0242864	0.00137838	0.0060896	0.821629	0.946971	-0.00858023	0.0103404	0.409657	0.614485	0.16792	0.185527	0.368707	0.614485	-0.00848935	0.127153	0.946971	0.946971	0.248978	0.166617	0.13986	0.41958
ENSG00000047249.18	ATP6V1H	1.71883	0.13039	0.324762	-0.419895	0.163116	0.0122984	0.0737902	0.00213337	0.00581391	0.714836	0.714836	0.00452237	0.00987227	0.648394	0.714836	0.317078	0.177128	0.0780235	0.234071	-0.0554954	0.121396	0.649069	0.714836	0.127587	0.159074	0.425396	0.714836
ENSG00000047315.16	POLR2B	2.83229	0.0162812	0.0970742	-0.35921	0.114233	0.0024937	0.0149622	-0.00127931	0.00407158	0.754356	0.900598	0.00702349	0.00691373	0.313398	0.626796	0.309221	0.124046	0.0151911	0.0455732	-0.0106599	0.0850158	0.900598	0.900598	-0.0146766	0.111402	0.895588	0.900598
ENSG00000047346.12	FAM214A	8.68172	5.72521e-07	0.00015321	-0.516133	0.227596	0.0266233	0.0610642	0.00793848	0.00811215	0.331355	0.404541	0.00281131	0.0137748	0.83891	0.83891	-0.23897	0.247147	0.337118	0.404541	-0.374446	0.169384	0.0305321	0.0610642	1.2764	0.221956	2.48677e-07	1.49206e-06
ENSG00000047365.12	ARAP2	1.51544	0.186854	0.398588	-0.00771702	0.209366	0.970709	0.9956	-4.13117e-05	0.00746238	0.9956	0.9956	0.0183382	0.0126715	0.152574	0.457721	-0.19299	0.227351	0.399026	0.798053	-0.0044867	0.155817	0.977115	0.9956	-0.490751	0.204178	0.0190539	0.114323
ENSG00000047410.14	TPR	2.29553	0.0450059	0.176669	-0.279044	0.101278	0.00757277	0.0454366	0.00302014	0.00360982	0.40581	0.631457	0.00155791	0.00612963	0.800161	0.955379	-0.0890588	0.109978	0.420971	0.631457	0.00423349	0.075374	0.955379	0.955379	-0.210326	0.098768	0.0369477	0.110843
ENSG00000047457.14	CP	1.98954	0.0796182	0.244724	0.104104	0.674375	0.877788	0.877788	-0.0255725	0.0240366	0.291251	0.638278	-0.0262829	0.0408152	0.521839	0.638278	-0.460195	0.732306	0.531898	0.638278	0.351311	0.501891	0.486403	0.638278	-1.57686	0.657663	0.0193366	0.116019
ENSG00000047578.13	KIAA0556	2.36445	0.0395306	0.164072	-0.15173	0.161784	0.351738	0.703477	-0.00155033	0.00576641	0.78888	0.946656	-0.0026528	0.00979163	0.787294	0.946656	-0.205684	0.175681	0.245897	0.703477	-0.00164848	0.120404	0.989118	0.989118	0.486263	0.157774	0.00299864	0.0179918
ENSG00000047579.19	DTNBP1	1.33542	0.254131	0.473565	-0.0379635	0.101484	0.709541	0.851449	-0.00034919	0.00361716	0.923387	0.923387	-0.00568495	0.0061421	0.358041	0.716083	0.0493109	0.110202	0.656007	0.851449	0.14229	0.0755274	0.0639765	0.383859	-0.140353	0.0989689	0.160852	0.482557
ENSG00000047597.7	XK	3.90091	0.00214763	0.0274075	-0.459951	0.239143	0.0587537	0.117507	0.00605864	0.00852369	0.479712	0.719569	0.000667018	0.0144736	0.963382	0.963382	0.684092	0.259685	0.0104938	0.0314815	-0.0821306	0.177977	0.645981	0.775177	-0.852051	0.233216	0.000513485	0.00308091
ENSG00000047617.15	ANO2	7.90649	1.9522e-06	0.000368413	1.15702	0.198391	1.80391e-07	1.08235e-06	0.00229164	0.00707119	0.746902	0.887918	-0.00707605	0.0120072	0.557661	0.887918	-0.507218	0.215433	0.0215366	0.0646099	0.02089	0.147649	0.887918	0.887918	0.0282645	0.193474	0.884296	0.887918
ENSG00000047621.12	C12orf4	1.73785	0.126008	0.319486	-0.268425	0.124869	0.0352533	0.21152	-0.0005171	0.00445068	0.907859	0.962387	-0.000357757	0.00755746	0.962387	0.962387	0.168083	0.135596	0.219518	0.439036	-0.0431767	0.0929316	0.643742	0.962387	-0.193999	0.121775	0.115917	0.34775
ENSG00000047634.15	SCML1	1.41026	0.223959	0.441748	0.0918817	0.228208	0.688528	0.826233	0.00390071	0.00813398	0.633128	0.826233	-0.00297612	0.0138119	0.830061	0.830061	-0.210477	0.247812	0.398762	0.797525	-0.337097	0.16984	0.0513267	0.230996	0.399807	0.222553	0.0769986	0.230996
ENSG00000047644.18	WWC3	1.65077	0.147253	0.348841	0.132051	0.162348	0.418926	0.502711	0.00528122	0.00578654	0.364736	0.502711	0.00342358	0.0098258	0.728628	0.728628	-0.215811	0.176294	0.225247	0.502711	-0.24839	0.120825	0.043762	0.262572	0.152897	0.158325	0.337712	0.502711
ENSG00000047648.22	ARHGAP6	3.22437	0.00772067	0.0607824	0.798353	0.217924	0.000497169	0.00298301	-0.0108463	0.0077674	0.167277	0.334555	0.00256422	0.0131894	0.846448	0.846448	-0.276761	0.236644	0.246399	0.369598	-0.0833962	0.162186	0.608828	0.730593	0.494087	0.212523	0.0231648	0.0694943
ENSG00000047662.4	FAM184B	1.54325	0.178006	0.388057	-0.236477	0.310101	0.448432	0.756816	-0.00741678	0.0110529	0.504544	0.756816	0.0207355	0.0187683	0.27325	0.756816	-0.132136	0.33674	0.696027	0.835233	-0.0363217	0.230787	0.875424	0.875424	0.648923	0.302416	0.0355719	0.213432
ENSG00000047849.21	MAP4	2.70913	0.0205783	0.111538	0.272015	0.0894916	0.00339433	0.020366	-0.00760152	0.00318973	0.020053	0.060159	0.00443079	0.0054163	0.416274	0.416274	-0.0827397	0.0971791	0.397618	0.416274	0.124865	0.0666024	0.0652493	0.097874	0.174312	0.0872739	0.0499184	0.097874
ENSG00000047932.14	GOPC	0.619063	0.714297	0.828285	-0.165215	0.105086	0.12069	0.724138	0.00147061	0.00374556	0.69586	0.951847	0.000385534	0.00636013	0.951847	0.951847	0.0712269	0.114113	0.534663	0.951847	-0.0192747	0.0782084	0.806097	0.951847	-0.105443	0.102482	0.307288	0.921863
ENSG00000047936.10	ROS1	1.94167	0.0869557	0.258191	0.171189	0.254351	0.503269	0.747266	-0.00522763	0.00906575	0.566148	0.747266	-0.0124038	0.0153941	0.42328	0.747266	-0.101951	0.2762	0.713219	0.747266	0.0612556	0.189296	0.747266	0.747266	-0.650706	0.248047	0.0108048	0.0648289
ENSG00000048028.11	USP28	1.57783	0.167532	0.374705	-0.149834	0.144276	0.302816	0.454224	0.000380835	0.00514239	0.941188	0.941188	0.0126569	0.00873201	0.15194	0.316085	0.122888	0.15667	0.435627	0.522752	-0.205818	0.107375	0.0595922	0.316085	-0.200903	0.140701	0.158042	0.316085
ENSG00000048052.21	HDAC9	2.03031	0.0738381	0.23521	0.647388	0.2708	0.0196798	0.118079	-0.00737446	0.00965206	0.447573	0.671359	0.0327056	0.0163896	0.0501181	0.150354	-0.0529761	0.294063	0.857585	0.857585	0.115824	0.201538	0.567447	0.680936	-0.274737	0.264089	0.301989	0.603977
ENSG00000048140.18	TSPAN17	0.160951	0.986084	0.991062	0.0126935	0.123537	0.918473	0.992671	-0.00385877	0.0044032	0.384016	0.992671	-6.89385e-05	0.00747684	0.992671	0.992671	0.0036104	0.134149	0.97861	0.992671	0.0382788	0.0919402	0.678508	0.992671	0.0260432	0.120476	0.829522	0.992671
ENSG00000048162.20	NOP16	3.00688	0.0116781	0.078829	-0.240762	0.134167	0.077314	0.154628	-0.00477355	0.00478208	0.32182	0.388928	0.00806722	0.00812019	0.324107	0.388928	0.321782	0.145692	0.0306773	0.0920318	0.0673073	0.0998513	0.502618	0.502618	-0.318984	0.130842	0.0174725	0.0920318
ENSG00000048342.16	CC2D2A	3.74115	0.00290081	0.0329182	0.332403	0.1219	0.0081821	0.0245463	-0.00100497	0.00434484	0.817796	0.918134	-0.0138964	0.00737774	0.0640313	0.128063	-0.0423051	0.132371	0.750285	0.918134	0.00936052	0.0907216	0.918134	0.918134	0.410621	0.118879	0.000969228	0.00581537
ENSG00000048392.11	RRM2B	3.83132	0.00244775	0.0298517	-0.442088	0.157688	0.00663014	0.0235212	0.00451512	0.00562044	0.424663	0.636994	0.0028718	0.00954376	0.76443	0.76443	0.310484	0.171234	0.0743459	0.148692	0.0359688	0.117356	0.760195	0.76443	0.421746	0.153781	0.00784042	0.0235212
ENSG00000048405.10	ZNF800	1.31165	0.26441	0.484508	-0.224949	0.121555	0.0687029	0.412217	0.0030574	0.00433254	0.482869	0.778815	0.00336372	0.00735684	0.649012	0.778815	0.0757566	0.131996	0.567966	0.778815	0.0045949	0.0904647	0.959645	0.959645	0.176409	0.118542	0.141473	0.424419
ENSG00000048462.11	TNFRSF17	0.666277	0.677062	0.80509	-0.220101	0.2408	0.364023	0.783593	-0.00398301	0.00858277	0.644125	0.783593	0.00562432	0.0145739	0.7008	0.783593	-0.233512	0.261485	0.375091	0.783593	0.0494193	0.179211	0.783593	0.783593	0.132519	0.234833	0.574455	0.783593
ENSG00000048471.14	SNX29	3.95804	0.00192928	0.0256881	0.514	0.133324	0.00026466	0.00158796	-0.015323	0.00475204	0.00196339	0.00589018	-0.00161149	0.00806918	0.842322	0.842322	-0.294225	0.144777	0.0461546	0.0692319	0.0909327	0.0992241	0.362774	0.435329	0.363714	0.13002	0.00674469	0.0134894
ENSG00000048540.15	LMO3	1.50927	0.188869	0.401262	0.0161534	0.380464	0.966263	0.966263	0.00766733	0.0135608	0.573716	0.801516	-0.0324116	0.0230268	0.163955	0.491864	-0.45742	0.413147	0.272244	0.544488	-0.122017	0.283153	0.66793	0.801516	-0.761893	0.371036	0.043998	0.263988
ENSG00000048544.6	MRPS10	1.0328	0.412161	0.616564	-0.119059	0.15801	0.453836	0.680753	-0.00690499	0.00563189	0.224536	0.680753	0.0015319	0.00956321	0.873223	0.873223	-0.0400125	0.171583	0.816331	0.873223	0.0954305	0.117596	0.419988	0.680753	-0.135503	0.154094	0.382401	0.680753
ENSG00000048545.13	GUCA1A	0.597022	0.731624	0.839197	0.0159234	0.0366573	0.665426	0.94929	-0.00104639	0.00130657	0.426083	0.852166	0.00270004	0.00221861	0.227939	0.683818	0.0505379	0.0398063	0.208687	0.683818	-0.00725666	0.0272815	0.791075	0.94929	-0.00217769	0.0357489	0.95161	0.95161
ENSG00000048649.13	RSF1	0.966025	0.455141	0.650333	-0.0458396	0.146047	0.754611	0.947803	0.0110404	0.00520552	0.0376903	0.226142	-0.0017156	0.00883921	0.846702	0.947803	-0.13072	0.158593	0.412768	0.947803	-0.0501324	0.108693	0.64615	0.947803	-0.0093598	0.142428	0.947803	0.947803
ENSG00000048707.15	VPS13D	0.681003	0.665461	0.79869	-0.0900488	0.0964103	0.3537	0.729562	-0.00149109	0.00343633	0.665762	0.800867	0.00532498	0.00583504	0.364781	0.729562	0.0413033	0.104692	0.694468	0.800867	-0.0181706	0.0717515	0.800867	0.800867	0.104417	0.0940211	0.270784	0.729562
ENSG00000048740.18	CELF2	1.59994	0.161132	0.366645	0.648779	0.235119	0.00748766	0.044926	-0.00778556	0.00838029	0.356258	0.712515	-0.000299183	0.0142301	0.983289	0.983289	-0.424618	0.255316	0.101034	0.303102	0.0163447	0.174983	0.925863	0.983289	0.11479	0.229293	0.618298	0.927447
ENSG00000048828.17	FAM120A	1.53705	0.179946	0.390305	-0.144826	0.0964418	0.137945	0.288941	-4.64183e-05	0.00343745	0.989267	0.989267	0.0051158	0.00583695	0.383964	0.460757	0.137851	0.104726	0.192628	0.288941	-0.102636	0.071775	0.157444	0.288941	0.158066	0.0940519	0.0975623	0.288941
ENSG00000048991.16	R3HDM1	1.62056	0.155364	0.359256	-0.0521988	0.114526	0.650044	0.780053	0.00371749	0.00408204	0.365771	0.602263	-0.00585279	0.00693148	0.401509	0.602263	-0.0229209	0.124365	0.85434	0.85434	-0.0782276	0.0852341	0.362067	0.602263	-0.28308	0.111688	0.0136387	0.0818323
ENSG00000049089.15	COL9A2	0.697499	0.652496	0.789766	-0.100071	0.451776	0.825383	0.825383	0.0103313	0.0161025	0.523361	0.628033	0.0193687	0.0273428	0.481213	0.628033	-0.596535	0.490585	0.228329	0.619404	0.344204	0.336226	0.309702	0.619404	-0.507901	0.440581	0.253151	0.619404
ENSG00000049130.15	KITLG	4.6479	0.000536049	0.0118092	-0.186119	0.311066	0.55167	0.662004	-0.010884	0.0110872	0.329848	0.597184	0.016012	0.0188266	0.398123	0.597184	-0.310506	0.337787	0.36132	0.597184	0.0985318	0.231505	0.671774	0.671774	1.35776	0.303357	3.08363e-05	0.000185018
ENSG00000049167.14	ERCC8	1.63974	0.15017	0.352694	-0.18221	0.111808	0.107934	0.323802	0.00697906	0.00398513	0.0845443	0.323802	0.0075622	0.00676693	0.267822	0.450597	-0.0845502	0.121412	0.48863	0.508406	-0.0553301	0.0832107	0.508406	0.508406	0.11381	0.109037	0.300398	0.450597
ENSG00000049192.15	ADAMTS6	0.834239	0.547848	0.716678	0.119047	0.246832	0.63119	0.806796	-0.000517363	0.00879777	0.953284	0.953284	-0.020347	0.014939	0.177828	0.421828	-0.338618	0.268035	0.210914	0.421828	-0.0780443	0.1837	0.67233	0.806796	0.388373	0.240715	0.111426	0.421828
ENSG00000049239.12	H6PD	0.908957	0.494079	0.679531	0.344859	0.158737	0.0334131	0.200479	-0.00774034	0.00565784	0.175929	0.527787	0.00379446	0.00960726	0.694148	0.694148	-0.101479	0.172373	0.558061	0.694148	0.0545029	0.118137	0.646063	0.694148	0.0836083	0.154804	0.590951	0.694148
ENSG00000049245.13	VAMP3	0.994369	0.436548	0.636556	-0.220702	0.151324	0.149452	0.641145	-0.00252557	0.0053936	0.641145	0.641145	0.00731045	0.00915857	0.427612	0.641145	0.106137	0.164323	0.52058	0.641145	-0.0584106	0.11262	0.605738	0.641145	0.168988	0.147574	0.256301	0.641145
ENSG00000049246.14	PER3	2.03142	0.0736866	0.234934	0.456956	0.210273	0.033363	0.100089	-0.00114158	0.00749471	0.879401	0.881523	-0.0146458	0.0127264	0.253958	0.507916	0.034163	0.228336	0.881523	0.881523	-0.111367	0.156492	0.479191	0.718787	0.476396	0.205062	0.0232608	0.100089
ENSG00000049247.13	UTS2	0.948413	0.466948	0.659867	-0.0111845	0.0595186	0.851519	0.979203	-0.00397143	0.0021214	0.0656278	0.393767	0.00200124	0.00360224	0.580394	0.979203	0.00199132	0.0646314	0.975514	0.979203	0.0307658	0.0442956	0.48977	0.979203	0.0015188	0.0580436	0.979203	0.979203
ENSG00000049249.8	TNFRSF9	1.19757	0.318688	0.536703	0.0439554	0.2957	0.882284	0.958125	-0.0180555	0.0105395	0.0913855	0.548313	-0.000943262	0.0178966	0.958125	0.958125	0.231842	0.321101	0.472832	0.709248	0.163727	0.220069	0.459529	0.709248	-0.330351	0.288372	0.256109	0.709248
ENSG00000049283.18	EPN3	0.987722	0.440863	0.639644	-0.684822	0.356695	0.0591932	0.355159	0.0187459	0.0127136	0.145107	0.435321	-0.01222	0.0215883	0.573279	0.728154	0.264266	0.387336	0.497459	0.728154	0.0926632	0.265464	0.728154	0.728154	-0.136032	0.347856	0.697014	0.728154
ENSG00000049323.16	LTBP1	3.95436	0.00194265	0.0257384	0.0924529	0.247953	0.710444	0.749553	-0.0139481	0.00883772	0.119291	0.357873	0.0200459	0.0150068	0.186207	0.372414	-0.312756	0.269253	0.249594	0.37439	0.059155	0.184534	0.749553	0.749553	-0.826725	0.241808	0.00108192	0.00649149
ENSG00000049449.9	RCN1	0.613569	0.718622	0.831194	0.129304	0.193693	0.506735	0.896141	-0.00303219	0.00690375	0.661945	0.896141	0.0151555	0.0117229	0.200583	0.832742	0.0681971	0.210332	0.746784	0.896141	-0.00303818	0.144152	0.983248	0.983248	-0.206801	0.188893	0.277581	0.832742
ENSG00000049540.17	ELN	1.18884	0.323188	0.540443	1.07934	0.445447	0.0181419	0.108852	-0.0084216	0.015877	0.597594	0.896392	-0.000199569	0.0269598	0.994116	0.994116	-0.512861	0.483712	0.292891	0.878672	0.0283479	0.331515	0.932115	0.994116	0.283962	0.434408	0.515592	0.896392
ENSG00000049541.11	RFC2	3.09931	0.0097941	0.0707429	-0.319468	0.13686	0.0226346	0.0679037	0.00141041	0.00487805	0.773385	0.928062	-0.000504692	0.00828314	0.951599	0.951599	0.138455	0.148616	0.354925	0.532387	0.12301	0.101855	0.231476	0.462951	-0.418624	0.133468	0.0025537	0.0153222
ENSG00000049618.23	ARID1B	1.13711	0.350887	0.56463	-0.0430394	0.0957932	0.654691	0.867305	0.00745024	0.00341433	0.032671	0.196026	-0.000972474	0.00579769	0.867305	0.867305	-0.0244593	0.104022	0.814832	0.867305	0.0481828	0.0712922	0.501498	0.867305	-0.107211	0.0934193	0.255264	0.765793
ENSG00000049656.14	CLPTM1L	3.45961	0.00493952	0.0461295	-0.439126	0.131158	0.00134756	0.00808537	0.00395501	0.00467483	0.400597	0.480717	0.0081885	0.00793807	0.306049	0.480717	0.12745	0.142425	0.374113	0.480717	-0.061035	0.0976118	0.533941	0.533941	-0.393949	0.127908	0.00301686	0.00905059
ENSG00000049759.18	NEDD4L	3.28153	0.00692578	0.0568837	-0.206113	0.222156	0.3569	0.53535	0.0130007	0.00791826	0.105375	0.21075	-0.00640106	0.0134456	0.635595	0.635595	-0.136329	0.24124	0.57391	0.635595	-0.385185	0.165336	0.0228902	0.0686706	0.670499	0.216651	0.00288793	0.0173276
ENSG00000049768.15	FOXP3	1.01064	0.426107	0.627664	0.0946597	0.198089	0.634325	0.951488	0.000378789	0.00706043	0.957376	0.975558	-0.00036871	0.0119889	0.975558	0.975558	-0.213317	0.215105	0.324972	0.649943	0.155927	0.147424	0.294057	0.649943	-0.381778	0.19318	0.0523049	0.313829
ENSG00000049769.13	PPP1R3F	0.873418	0.519284	0.696936	-0.177534	0.146997	0.231458	0.462915	0.0101674	0.00523936	0.0565839	0.339503	0.0020013	0.00889668	0.822714	0.822714	0.0643533	0.159624	0.688137	0.822714	-0.16883	0.109399	0.127554	0.382662	-0.0676505	0.143354	0.638546	0.822714
ENSG00000049860.14	HEXB	2.28242	0.0461284	0.1792	-0.168064	0.135769	0.220148	0.330222	-0.00393485	0.00483916	0.419069	0.502883	0.0112239	0.00821712	0.176601	0.330222	0.246586	0.147431	0.0991503	0.297451	0.0412319	0.101043	0.684549	0.684549	0.307129	0.132404	0.0234639	0.140783
ENSG00000049883.15	PTCD2	2.92945	0.0135325	0.0861619	-0.199594	0.120124	0.101342	0.304025	0.00122873	0.00428154	0.775024	0.851127	-0.00584728	0.00727024	0.424125	0.636187	0.173969	0.130443	0.186893	0.373786	0.0168446	0.0893997	0.851127	0.851127	0.361672	0.117147	0.0029522	0.0177132
ENSG00000050030.15	NEXMIF	2.27857	0.0464637	0.179814	-0.276391	0.291635	0.346725	0.520087	0.0206985	0.0103947	0.0505939	0.151782	0.0420589	0.0176506	0.0200663	0.120398	-0.191097	0.316687	0.548293	0.588757	0.287282	0.217044	0.190197	0.380395	-0.154517	0.284408	0.588757	0.588757
ENSG00000050130.18	JKAMP	4.32822	0.000967109	0.0169208	-0.67467	0.164091	0.000111028	0.000666168	0.00766419	0.00584864	0.194595	0.283468	0.0123962	0.00993126	0.216368	0.283468	0.212997	0.178186	0.236224	0.283468	-0.00225436	0.122121	0.985328	0.985328	0.27967	0.160024	0.0851713	0.255514
ENSG00000050165.17	DKK3	1.57435	0.168561	0.376079	0.55226	0.284939	0.0568815	0.170645	-0.00662906	0.010156	0.516201	0.774302	-0.00203166	0.0172453	0.906576	0.906576	-0.271944	0.309416	0.382647	0.765295	0.0719627	0.21206	0.735423	0.882508	0.64792	0.277877	0.02278	0.13668
ENSG00000050327.15	ARHGEF5	0.80175	0.572092	0.73355	-0.238235	0.204121	0.247358	0.746457	0.00706982	0.00727542	0.334727	0.746457	-0.00309841	0.012354	0.802746	0.938715	0.017107	0.221655	0.938715	0.938715	0.100506	0.151913	0.510529	0.765793	0.178465	0.199062	0.373229	0.746457
ENSG00000050344.9	NFE2L3	1.34699	0.249248	0.46775	-0.513733	0.211036	0.017632	0.105792	0.00870273	0.00752191	0.251449	0.502899	-0.000456357	0.0127725	0.971606	0.971606	-0.0208566	0.229165	0.927759	0.971606	-0.0335594	0.15706	0.831461	0.971606	-0.330837	0.205807	0.112716	0.338147
ENSG00000050393.11	MCUR1	2.03442	0.073278	0.234271	-0.269913	0.130384	0.0423571	0.127071	0.00353958	0.00464726	0.448983	0.613171	0.00105107	0.00789126	0.894445	0.894445	0.226674	0.141585	0.114157	0.228315	0.0641314	0.0970362	0.510976	0.613171	-0.314806	0.127153	0.0158674	0.0952046
ENSG00000050405.13	LIMA1	4.2743	0.00106896	0.0180452	0.519484	0.170616	0.00334345	0.0200607	-0.00074591	0.00608123	0.902751	0.902751	0.0134041	0.0103262	0.198782	0.298173	-0.24622	0.185273	0.188436	0.298173	-0.101295	0.126978	0.427884	0.513461	0.44122	0.166388	0.0100171	0.0300514
ENSG00000050426.16	LETMD1	2.28912	0.0455515	0.177742	-0.0512675	0.103729	0.622773	0.725634	0.00130302	0.00369717	0.725634	0.725634	0.00406632	0.00627797	0.519418	0.725634	-0.100649	0.112639	0.374809	0.725634	-0.0387499	0.0771981	0.61737	0.725634	0.29694	0.101158	0.00457994	0.0274796
ENSG00000050438.17	SLC4A8	4.00011	0.00178302	0.0245089	-0.510886	0.365061	0.16636	0.332721	0.0264459	0.0130118	0.0461345	0.138403	-0.00781755	0.0220946	0.724601	0.818983	0.0910849	0.396421	0.818983	0.818983	-0.13943	0.27169	0.609529	0.818983	1.21482	0.356015	0.00110463	0.00662776
ENSG00000050555.18	LAMC3	2.78008	0.0179813	0.102675	0.710623	0.257393	0.00745724	0.0447435	-0.0150814	0.0091742	0.104954	0.209909	-0.0111775	0.0155782	0.475592	0.57071	-0.574695	0.279504	0.0437289	0.131187	-0.222304	0.19156	0.250028	0.375042	-0.111452	0.251015	0.658491	0.658491
ENSG00000050628.20	PTGER3	2.37768	0.0385563	0.161528	-0.228146	0.388717	0.55926	0.867516	-0.00232023	0.0138549	0.867516	0.867516	0.00738469	0.0235263	0.754594	0.867516	-0.139181	0.422109	0.74265	0.867516	-0.320658	0.289295	0.271708	0.815124	1.24975	0.379084	0.00157714	0.00946285
ENSG00000050730.16	TNIP3	4.68911	0.000497012	0.0112371	0.268942	0.196176	0.175045	0.272389	-0.00944033	0.00699226	0.181592	0.272389	-0.00640994	0.0118732	0.591106	0.709327	-0.682491	0.213028	0.00208978	0.0125387	0.0454214	0.146001	0.756702	0.756702	-0.563315	0.191315	0.00446364	0.0133909
ENSG00000050748.17	MAPK9	2.32857	0.0422947	0.17081	-0.370392	0.132473	0.0067704	0.0406224	0.00721189	0.0047217	0.131442	0.262885	0.00352074	0.00801766	0.662007	0.697239	-0.0562108	0.143853	0.697239	0.697239	-0.0624822	0.0985906	0.528432	0.697239	0.197509	0.12919	0.131088	0.262885
ENSG00000050767.17	COL23A1	3.93579	0.00201151	0.0263214	0.569079	0.219657	0.0117751	0.0353252	-0.0126247	0.00782917	0.111621	0.223243	-0.00399513	0.0132943	0.764729	0.764729	-0.260693	0.238526	0.278396	0.417594	0.129995	0.163475	0.429351	0.515221	-0.664976	0.214213	0.00280887	0.0168532
ENSG00000050820.17	BCAR1	1.37689	0.237006	0.454976	0.347993	0.158867	0.0320282	0.192169	-0.00964722	0.00566247	0.0931396	0.279419	2.64942e-06	0.00961513	0.999781	0.999781	0.16909	0.172515	0.330592	0.495888	0.124482	0.118234	0.296251	0.495888	-0.0522119	0.154931	0.737185	0.884622
ENSG00000051009.10	FAM160A2	1.23384	0.300526	0.519818	-0.0558131	0.0973918	0.568539	0.852809	0.00517962	0.00347131	0.140432	0.693461	0.00393576	0.00589444	0.506649	0.852809	0.00173102	0.105758	0.98699	0.98699	0.0167266	0.072482	0.818208	0.981849	0.114785	0.0949783	0.231154	0.693461
ENSG00000051108.15	HERPUD1	1.06434	0.392871	0.600435	-0.468315	0.204278	0.0250705	0.150423	0.00917499	0.00728104	0.212063	0.582611	0.012926	0.0123635	0.299609	0.582611	0.0782902	0.221827	0.725262	0.821261	-0.131999	0.15203	0.388407	0.582611	-0.0451872	0.199216	0.821261	0.821261
ENSG00000051128.19	HOMER3	2.24245	0.0497226	0.187106	0.294608	0.238681	0.221461	0.664384	0.000175793	0.00850724	0.983576	0.983576	0.00201455	0.0144457	0.889514	0.983576	-0.052217	0.259184	0.840953	0.983576	0.0372387	0.177634	0.834597	0.983576	-0.724189	0.232766	0.00275185	0.0165111
ENSG00000051180.17	RAD51	5.10568	0.00023288	0.00695615	-0.663038	0.208443	0.00223772	0.00671316	0.00167642	0.00742947	0.822175	0.95577	-0.000702347	0.0126156	0.95577	0.95577	0.314181	0.226349	0.169792	0.254688	0.248183	0.15513	0.114411	0.228821	-0.757641	0.203277	0.000404054	0.00242433
ENSG00000051341.14	POLQ	5.39483	0.000138544	0.00506516	-0.868916	0.287908	0.00361305	0.0108391	-0.00243698	0.0102618	0.81302	0.81302	-0.0117874	0.0174251	0.501112	0.615955	0.205488	0.31264	0.513296	0.615955	0.492103	0.21427	0.0248206	0.0496412	-0.921486	0.280774	0.0016499	0.00989939
ENSG00000051382.8	PIK3CB	1.43849	0.213414	0.430122	-0.284434	0.141094	0.0478818	0.287291	0.00251512	0.00502897	0.618649	0.618649	0.0103589	0.00853941	0.229427	0.34414	0.1473	0.153214	0.33986	0.407832	0.137727	0.105006	0.194196	0.34414	-0.201127	0.137597	0.148566	0.34414
ENSG00000051523.11	CYBA	1.44439	0.211264	0.427847	0.0670845	0.240567	0.781225	0.820346	-0.00512858	0.00857448	0.551806	0.820346	0.0156636	0.0145599	0.285931	0.571863	-0.0595628	0.261233	0.820346	0.820346	0.248634	0.179038	0.169586	0.508759	-0.554203	0.234606	0.0211211	0.126726
ENSG00000051596.9	THOC3	0.900182	0.500237	0.683685	-0.32675	0.184278	0.08082	0.48492	0.00160803	0.00656817	0.807354	0.807354	0.00530699	0.0111531	0.635765	0.807354	-0.0685696	0.200108	0.732941	0.807354	0.093096	0.137145	0.49963	0.807354	-0.164842	0.179711	0.362346	0.807354
ENSG00000051620.11	HEBP2	5.57959	9.97203e-05	0.00419545	-0.519171	0.167058	0.00278035	0.00834106	0.00285351	0.0059544	0.633361	0.760034	0.00790888	0.0101108	0.436884	0.744598	0.124075	0.181408	0.496399	0.744598	-0.0318383	0.12433	0.798686	0.798686	-0.753927	0.162918	1.78098e-05	0.000106859
ENSG00000051825.14	MPHOSPH9	0.916882	0.488556	0.67572	-0.111158	0.143078	0.439989	0.659984	0.00279568	0.00509969	0.5854	0.702481	-0.00861568	0.0086595	0.323399	0.646798	-0.0529467	0.155369	0.734351	0.734351	0.118733	0.106483	0.268876	0.646798	-0.19105	0.139532	0.175573	0.646798
ENSG00000052126.14	PLEKHA5	0.752554	0.60962	0.759774	0.279941	0.168794	0.101967	0.6118	-2.90409e-05	0.00601627	0.996163	0.996163	-0.00202091	0.0102159	0.843794	0.996163	-0.138463	0.183293	0.452686	0.982043	-0.0869991	0.125621	0.491022	0.982043	-0.0111872	0.164611	0.946022	0.996163
ENSG00000052344.16	PRSS8	1.9534	0.0851005	0.25448	-0.927094	0.312421	0.00417959	0.0250775	0.0093727	0.0111356	0.403	0.806	-0.020651	0.0189087	0.27874	0.806	0.0324524	0.339259	0.924083	0.969694	-0.0092538	0.232514	0.968374	0.969694	-0.0116192	0.304679	0.969694	0.969694
ENSG00000052723.11	SIKE1	1.64698	0.148249	0.350245	-0.156902	0.108639	0.1534	0.460199	-0.000749517	0.00387221	0.847112	0.945734	-0.000449244	0.00657518	0.945734	0.945734	0.105198	0.117972	0.375783	0.751567	-0.00553423	0.0808528	0.945636	0.945734	-0.237678	0.105947	0.0282354	0.169412
ENSG00000052749.13	RRP12	0.485141	0.817128	0.892489	-0.0440453	0.148643	0.767919	0.783837	0.00311946	0.00529803	0.558009	0.783837	0.00863651	0.0089963	0.340555	0.681111	0.162798	0.161412	0.316856	0.681111	0.0304707	0.110625	0.783837	0.783837	-0.167063	0.144959	0.25328	0.681111
ENSG00000052795.13	FNIP2	1.73102	0.127566	0.321243	0.349625	0.154795	0.0272167	0.0866221	-0.0123259	0.00551732	0.028874	0.0866221	0.0115583	0.00936866	0.221683	0.362443	0.198608	0.168092	0.241629	0.362443	0.0441764	0.115203	0.702608	0.702608	0.0938232	0.150959	0.536402	0.643683
ENSG00000052802.13	MSMO1	1.67116	0.142003	0.341669	-0.402735	0.181359	0.029812	0.127481	0.0103797	0.00646413	0.113105	0.22621	0.0152341	0.0109764	0.169835	0.254752	0.0254795	0.196938	0.897452	0.897452	0.134892	0.134973	0.32125	0.3855	-0.365882	0.176865	0.0424938	0.127481
ENSG00000052841.15	TTC17	1.15529	0.340946	0.555588	-0.23001	0.103266	0.0293388	0.176033	0.00362985	0.00368069	0.327642	0.676987	0.00602587	0.00624997	0.338493	0.676987	0.0753815	0.112137	0.503785	0.755678	0.0129989	0.0768538	0.866206	0.866206	0.0400457	0.100707	0.692175	0.83061
ENSG00000052850.7	ALX4	3.84357	0.00239202	0.029381	1.37315	0.369933	0.000424683	0.0025481	-0.0371668	0.0131854	0.00635649	0.0190695	-8.17219e-05	0.0223895	0.997099	0.997099	-0.405572	0.401712	0.31637	0.474555	-0.325004	0.275316	0.242047	0.474555	-0.0762757	0.360766	0.833206	0.997099
ENSG00000053108.17	FSTL4	2.7439	0.0192622	0.107144	0.363109	0.323991	0.266461	0.399691	0.00976362	0.0115479	0.400894	0.481073	-0.0280741	0.0196089	0.156948	0.313897	-0.828136	0.351823	0.0215668	0.0647004	0.135946	0.241124	0.574799	0.574799	0.782458	0.315962	0.0158417	0.0647004
ENSG00000053254.15	FOXN3	2.58986	0.0258091	0.127476	0.526944	0.140854	0.000386034	0.00231621	-0.00883225	0.00502043	0.0831674	0.249502	-0.000272606	0.00852491	0.974586	0.974586	-0.121432	0.152954	0.430092	0.730309	0.0732976	0.104828	0.486873	0.730309	-0.0654061	0.137364	0.635538	0.762645
ENSG00000053328.8	METTL24	1.03731	0.409362	0.61425	0.283191	0.130959	0.034213	0.205278	-0.00235465	0.00466774	0.615624	0.688397	-0.0031926	0.00792603	0.688397	0.688397	-0.147798	0.142209	0.302458	0.604915	0.103056	0.0974638	0.294195	0.604915	0.0708879	0.127714	0.580735	0.688397
ENSG00000053371.12	AKR7A2	1.21404	0.310336	0.528361	-0.260329	0.205211	0.209043	0.627129	-0.00033468	0.00731429	0.963642	0.963642	0.00185624	0.01242	0.88165	0.963642	0.0812692	0.222839	0.716502	0.963642	-0.106469	0.152725	0.488171	0.963642	0.410603	0.200126	0.0441678	0.265007
ENSG00000053372.5	MRTO4	2.21598	0.0522509	0.192465	-0.224347	0.135133	0.10162	0.30486	-0.0052221	0.00481651	0.282218	0.338661	0.00981775	0.00817866	0.234271	0.338661	0.262515	0.146741	0.0782092	0.30486	-0.140716	0.10057	0.166442	0.332884	-0.114373	0.131784	0.388603	0.388603
ENSG00000053438.10	NNAT	0.939251	0.473165	0.664626	0.316756	0.17077	0.0680821	0.250635	-0.0106947	0.00608671	0.0835449	0.250635	-8.89407e-05	0.0103355	0.99316	0.99316	-0.0583633	0.18544	0.75396	0.99316	-0.0264274	0.127092	0.835917	0.99316	-0.00349112	0.166538	0.983339	0.99316
ENSG00000053501.13	USE1	1.39371	0.230351	0.44813	0.215731	0.144629	0.140564	0.454422	-0.0047697	0.00515496	0.3582	0.454422	-0.00928595	0.00875336	0.292628	0.454422	0.139192	0.157053	0.378685	0.454422	-0.0613888	0.107637	0.57039	0.57039	-0.138888	0.141045	0.328362	0.454422
ENSG00000053524.12	MCF2L2	1.1922	0.321449	0.538995	0.333683	0.181537	0.0705487	0.423292	-0.00769261	0.00647048	0.238748	0.461347	-0.0112981	0.0109872	0.307565	0.461347	-0.222871	0.197132	0.262328	0.461347	0.0586893	0.135106	0.665418	0.665418	-0.143356	0.177038	0.420997	0.505197
ENSG00000053702.15	NRIP2	1.44047	0.212688	0.429418	0.287548	0.184468	0.123826	0.650131	0.00812941	0.00657494	0.220683	0.650131	-0.0110696	0.0111645	0.325066	0.650131	-0.0899453	0.200314	0.654887	0.741374	0.0592167	0.137287	0.667629	0.741374	-0.0596219	0.179896	0.741374	0.741374
ENSG00000053747.16	LAMA3	1.49862	0.192395	0.405534	0.59657	0.466441	0.205382	0.308073	-0.0231456	0.0166252	0.168537	0.308073	0.0133213	0.0282304	0.638571	0.661284	-0.721708	0.506509	0.158908	0.308073	-0.152785	0.34714	0.661284	0.661284	0.929863	0.454882	0.0449286	0.269571
ENSG00000053770.12	AP5M1	2.50752	0.0301676	0.139893	-0.418456	0.136865	0.00322208	0.0193325	0.00544964	0.00487824	0.267988	0.401982	0.00562244	0.00828347	0.499667	0.5996	0.175941	0.148622	0.240731	0.401982	-0.0108722	0.101859	0.915321	0.915321	0.1961	0.133473	0.146527	0.401982
ENSG00000053900.10	ANAPC4	1.33485	0.254372	0.473608	-0.249309	0.127448	0.0546808	0.328085	0.00566304	0.0045426	0.216932	0.433864	0.00504358	0.00771354	0.515473	0.599587	0.0730098	0.138396	0.599587	0.599587	-0.0775836	0.0948509	0.416327	0.599587	0.156787	0.12429	0.211582	0.433864
ENSG00000053918.16	KCNQ1	1.63088	0.152549	0.355508	0.442719	0.198742	0.029321	0.175926	-0.00597274	0.00708369	0.40218	0.60327	0.0137463	0.0120284	0.257244	0.514488	-0.303851	0.215814	0.163845	0.491535	-0.0118945	0.14791	0.936149	0.936149	-0.116206	0.193816	0.550849	0.661019
ENSG00000054116.12	TRAPPC3	2.31315	0.0435398	0.173579	-0.264411	0.100286	0.0104311	0.0523371	5.78995e-05	0.00357448	0.987125	0.987125	0.00775847	0.00606962	0.20564	0.354435	0.265559	0.108901	0.0174457	0.0523371	-0.0892044	0.0746361	0.23629	0.354435	-0.0725909	0.097801	0.460581	0.552697
ENSG00000054118.15	THRAP3	2.2097	0.0528685	0.193664	-0.14505	0.0617245	0.0217755	0.130653	0.000842352	0.00220003	0.703038	0.703038	-0.00267856	0.00373575	0.475899	0.703038	-0.0309549	0.0670268	0.645723	0.703038	-0.0752851	0.0459373	0.106	0.211999	0.108515	0.0601949	0.0759965	0.211999
ENSG00000054148.17	PHPT1	1.08933	0.378052	0.588043	-0.13437	0.169577	0.430977	0.741064	0.00233074	0.00604418	0.70102	0.741064	0.016847	0.0102633	0.105455	0.632732	0.0611057	0.184144	0.741064	0.741064	0.0492199	0.126204	0.697791	0.741064	0.185503	0.165375	0.266049	0.741064
ENSG00000054179.12	ENTPD2	0.895887	0.503267	0.685919	0.0227366	0.310542	0.941856	0.941856	-0.000821287	0.0110686	0.941076	0.941856	-0.0134274	0.0187949	0.47749	0.941856	-0.39392	0.337219	0.246951	0.740854	0.0600226	0.231115	0.795897	0.941856	-0.480407	0.302847	0.11745	0.7047
ENSG00000054219.11	LY75	0.507059	0.800871	0.882123	0.0455248	0.35061	0.897084	0.897084	0.00365415	0.0124967	0.770891	0.897084	0.0208579	0.02122	0.329229	0.897084	-0.266908	0.380729	0.485739	0.897084	0.103749	0.260935	0.692204	0.897084	-0.438456	0.341922	0.204213	0.897084
ENSG00000054267.22	ARID4B	1.78018	0.116743	0.306064	-0.292557	0.0961755	0.00337121	0.0202273	0.00785157	0.00342796	0.0251979	0.0755937	0.00432566	0.00582083	0.460037	0.583618	0.0851517	0.104437	0.417811	0.583618	-0.0237218	0.0715768	0.741379	0.741379	-0.0656604	0.0937921	0.486348	0.583618
ENSG00000054277.14	OPN3	4.71191	0.000476675	0.0109146	-0.755556	0.224618	0.00128398	0.00385193	0.00961166	0.00800599	0.234214	0.234214	0.0233333	0.0135945	0.0907843	0.136176	0.29609	0.243913	0.229105	0.234214	-0.301268	0.167167	0.076082	0.136176	-0.825873	0.219051	0.000350759	0.00210455
ENSG00000054282.16	SDCCAG8	0.345476	0.910078	0.945784	-0.105189	0.115524	0.365854	0.771969	0.00407338	0.00411759	0.326147	0.771969	-0.000982642	0.00699185	0.888661	0.888661	0.0977907	0.125448	0.438452	0.771969	-0.0399977	0.0859765	0.643307	0.771969	-0.0721466	0.112661	0.524139	0.771969
ENSG00000054356.14	PTPRN	0.61479	0.717662	0.830447	0.139382	0.218739	0.526194	0.770734	-0.00360139	0.00779644	0.645653	0.770734	-0.0124812	0.0132387	0.349231	0.718497	-0.365849	0.237529	0.128285	0.718497	-0.0476355	0.162792	0.770734	0.770734	0.196942	0.213318	0.359249	0.718497
ENSG00000054392.13	HHAT	4.09346	0.00149731	0.0220336	-0.483173	0.194163	0.01536	0.0460799	0.0121505	0.00692051	0.0837742	0.167548	0.000213944	0.0117513	0.985529	0.995906	-0.0400448	0.210842	0.849949	0.995906	-0.000744194	0.144502	0.995906	0.995906	0.596169	0.189352	0.00246467	0.014788
ENSG00000054523.17	KIF1B	4.77313	0.000426157	0.0101658	0.188715	0.0959597	0.0534353	0.123738	-0.00625399	0.00342027	0.0719921	0.123738	0.00708468	0.00580777	0.226858	0.27223	0.183733	0.104203	0.082492	0.123738	0.0607864	0.0714162	0.39776	0.39776	-0.340188	0.0935817	0.000544733	0.0032684
ENSG00000054598.8	FOXC1	5.20422	0.000194978	0.00624453	0.670933	0.351866	0.060903	0.182709	-0.0180687	0.0125415	0.154392	0.308783	-0.00953889	0.021296	0.655678	0.655678	-0.240591	0.382093	0.531087	0.645289	-0.16222	0.26187	0.537741	0.645289	-1.33527	0.343147	0.000234677	0.00140806
ENSG00000054611.14	TBC1D22A	3.72551	0.0029876	0.0335417	0.337067	0.104972	0.00204476	0.0122685	-0.00111098	0.0037415	0.76745	0.76745	0.00862797	0.00635323	0.179074	0.268611	-0.27678	0.11399	0.0179113	0.0537338	0.0317128	0.0781236	0.686106	0.76745	-0.165229	0.102371	0.111294	0.222587
ENSG00000054654.16	SYNE2	0.677286	0.668387	0.800184	-0.0510799	0.163025	0.755021	0.810399	0.00223587	0.00581064	0.701631	0.810399	-0.00237664	0.00986674	0.810399	0.810399	-0.207154	0.177029	0.246141	0.738422	0.0544634	0.121328	0.654979	0.810399	-0.237543	0.158985	0.139909	0.738422
ENSG00000054690.13	PLEKHH1	0.202733	0.974788	0.98392	-0.154855	0.28457	0.588157	0.912786	0.00336873	0.0101429	0.740845	0.912786	0.0121047	0.0172231	0.484638	0.912786	-0.0945234	0.309016	0.760655	0.912786	-0.0231579	0.211786	0.91326	0.91326	-0.181162	0.277518	0.516157	0.912786
ENSG00000054793.13	ATP9A	1.14754	0.34516	0.559188	0.0366781	0.163841	0.823554	0.92346	-0.000563206	0.00583973	0.92346	0.92346	-0.020924	0.00991613	0.0386448	0.231869	0.0484779	0.177915	0.786105	0.92346	0.111549	0.121935	0.363617	0.92346	-0.0641979	0.15978	0.689138	0.92346
ENSG00000054803.3	CBLN4	1.17171	0.332163	0.547925	0.12142	0.176734	0.494476	0.69698	0.00349568	0.00629929	0.580817	0.69698	-1.88017e-05	0.0106965	0.998603	0.998603	-0.217225	0.191916	0.261784	0.69698	0.100063	0.131531	0.449511	0.69698	0.270019	0.172354	0.121979	0.69698
ENSG00000054938.15	CHRDL2	2.40752	0.0364455	0.155785	0.387444	0.190506	0.0459984	0.117006	-0.0117402	0.00679015	0.0884824	0.117006	0.00932581	0.01153	0.421518	0.421518	-0.347733	0.206871	0.0975051	0.117006	0.23879	0.14178	0.0968616	0.117006	-0.323235	0.185785	0.0865488	0.117006
ENSG00000054965.10	FAM168A	0.473377	0.825714	0.897968	0.0994499	0.133861	0.460158	0.906754	0.0020256	0.00477118	0.672545	0.906754	-0.00157156	0.00810167	0.846788	0.906754	-0.18592	0.14536	0.205364	0.906754	0.0615796	0.0996236	0.538622	0.906754	0.01535	0.130544	0.906754	0.906754
ENSG00000054967.13	RELT	3.89975	0.00215231	0.0274487	0.0524615	0.1773	0.768242	0.946182	0.000428206	0.00631945	0.946182	0.946182	0.0155598	0.0107307	0.151786	0.303573	0.0369573	0.19253	0.848366	0.946182	0.348649	0.131952	0.0102747	0.0308241	-0.717358	0.172906	9.76274e-05	0.000585765
ENSG00000054983.17	GALC	1.09132	0.376894	0.587179	-0.105502	0.185258	0.570959	0.923515	-0.00328302	0.00660309	0.620704	0.923515	-0.00323488	0.0112124	0.77386	0.923515	-0.0193878	0.201172	0.923515	0.923515	0.0515181	0.137875	0.709856	0.923515	0.401532	0.180667	0.0296809	0.178085
ENSG00000055044.11	NOP58	4.96479	0.000300559	0.00817414	-0.31745	0.119705	0.0100123	0.0300368	-0.00218609	0.00426661	0.610102	0.610102	0.00575925	0.0072449	0.429498	0.515398	0.133914	0.129988	0.306675	0.515398	-0.07083	0.0890881	0.429431	0.515398	-0.436155	0.116738	0.000392267	0.0023536
ENSG00000055070.17	SZRD1	1.13849	0.350122	0.563871	-0.0415342	0.0933432	0.657803	0.657803	-0.00442887	0.00332701	0.187707	0.563121	0.00793703	0.00564941	0.164731	0.563121	0.0735072	0.101362	0.470894	0.657803	-0.046582	0.0694689	0.50485	0.657803	-0.0477223	0.09103	0.601863	0.657803
ENSG00000055118.14	KCNH2	1.49609	0.193239	0.406617	0.408341	0.323095	0.210732	0.60508	0.000629198	0.011516	0.956593	0.956593	-0.0203197	0.0195546	0.30254	0.60508	0.177665	0.350849	0.614273	0.737127	0.171592	0.240457	0.477985	0.716978	-0.568491	0.315088	0.0757583	0.45455
ENSG00000055130.16	CUL1	1.63059	0.152628	0.355569	-0.136117	0.0978756	0.168985	0.506954	-0.00197054	0.00348855	0.574085	0.776412	0.0034622	0.00592372	0.560901	0.776412	0.048893	0.106283	0.64701	0.776412	-0.00240565	0.072842	0.973754	0.973754	-0.201594	0.0954501	0.0384725	0.230835
ENSG00000055147.19	FAM114A2	6.80663	1.19442e-05	0.00110157	-0.0612229	0.108075	0.572987	0.687584	0.000417857	0.0038521	0.913948	0.913948	0.00577469	0.00654105	0.380527	0.669525	0.0899087	0.117359	0.44635	0.669525	-0.126802	0.0804331	0.119696	0.359087	0.586368	0.105397	5.18062e-07	3.10837e-06
ENSG00000055163.20	CYFIP2	2.4686	0.0324729	0.145648	-0.0507447	0.278725	0.856094	0.856094	0.00497317	0.00993454	0.618322	0.741986	-0.0185864	0.0168693	0.274555	0.411832	-0.52772	0.302669	0.0858927	0.257678	0.281892	0.207436	0.178794	0.357588	0.691257	0.271818	0.0133395	0.0800372
ENSG00000055208.19	TAB2	0.488055	0.814986	0.89097	-0.096929	0.106449	0.365836	0.677632	0.000449225	0.00379412	0.90611	0.90611	0.00827478	0.00644259	0.203497	0.677632	0.112155	0.115593	0.335462	0.677632	-0.0100586	0.0792224	0.899353	0.90611	-0.0785829	0.103811	0.451754	0.677632
ENSG00000055211.14	GINM1	1.43011	0.216496	0.433611	-0.182143	0.126594	0.154934	0.309867	0.00654439	0.00451215	0.151685	0.309867	0.0130165	0.00766183	0.0940532	0.309867	0.126543	0.137468	0.360651	0.540977	0.00877881	0.094215	0.926044	0.926044	0.0754956	0.123457	0.542959	0.651551
ENSG00000055332.18	EIF2AK2	1.51675	0.186429	0.398039	-0.313872	0.143591	0.0323772	0.194263	0.00504293	0.00511797	0.328057	0.492086	-0.00894128	0.00869055	0.307305	0.492086	0.240999	0.155926	0.126983	0.380949	0.0124304	0.106865	0.907753	0.970439	-0.00520906	0.140032	0.970439	0.970439
ENSG00000055483.19	USP36	1.3389	0.252653	0.471785	0.215026	0.154814	0.169523	0.508569	-0.00442091	0.00551799	0.425901	0.638852	0.00286557	0.0093698	0.760697	0.895943	-0.0220719	0.168113	0.895943	0.895943	0.124786	0.115217	0.282727	0.565455	-0.302447	0.150977	0.0492582	0.295549
ENSG00000055609.18	KMT2C	0.0173656	0.999975	0.999975	-0.00575185	0.0998379	0.954232	0.978747	0.000375972	0.00355849	0.916177	0.978747	0.000301018	0.00604249	0.960419	0.978747	-0.0201268	0.108414	0.853291	0.978747	0.0143079	0.0743024	0.847892	0.978747	0.00260362	0.0973637	0.978747	0.978747
ENSG00000055732.13	MCOLN3	1.63443	0.151592	0.354587	0.67292	0.280243	0.0191665	0.114999	-0.019189	0.00998864	0.0590417	0.174586	-0.000192942	0.0169612	0.990958	0.990958	0.233722	0.304317	0.445212	0.667819	0.361997	0.208566	0.0872928	0.174586	-0.0115398	0.273298	0.966448	0.990958
ENSG00000055813.6	CCDC85A	4.22403	0.00117372	0.019036	0.815808	0.19624	9.48399e-05	0.00056904	-0.000824453	0.00699453	0.906528	0.906528	0.00546941	0.011877	0.646669	0.906528	-0.0330909	0.213097	0.87707	0.906528	-0.031215	0.146048	0.831415	0.906528	0.220792	0.191377	0.252784	0.758351
ENSG00000055917.15	PUM2	1.74999	0.123283	0.315261	-0.276815	0.0963141	0.00544688	0.0326813	0.00664131	0.0034329	0.0573266	0.17198	3.56604e-05	0.00582922	0.995137	0.995137	0.00169653	0.104588	0.987107	0.995137	0.0233197	0.07168	0.74596	0.995137	0.00318396	0.0939273	0.973061	0.995137
ENSG00000055950.16	MRPL43	4.97985	0.000292454	0.00806421	-0.396282	0.116784	0.00117172	0.0070303	0.00751651	0.0041625	0.0755146	0.151029	0.00572772	0.00706811	0.420645	0.504774	0.00675728	0.126816	0.957666	0.957666	-0.0978093	0.0869142	0.264514	0.396772	0.35715	0.11389	0.00255814	0.00767441
ENSG00000055955.16	ITIH4	0.396195	0.87892	0.92843	0.204376	0.219436	0.355057	0.942123	0.00347016	0.0078213	0.658724	0.942123	0.0022647	0.0132809	0.865121	0.942123	0.0673758	0.238286	0.778252	0.942123	0.011902	0.163311	0.942123	0.942123	-0.0572926	0.213998	0.789746	0.942123
ENSG00000055957.11	ITIH1	0.489753	0.813734	0.88992	0.0788016	0.0618702	0.207251	0.783477	-0.00249934	0.00220522	0.261159	0.783477	0.00248447	0.00374457	0.50933	0.838457	-0.0298108	0.067185	0.658702	0.838457	0.0179001	0.0460457	0.698715	0.838457	-0.00469764	0.060337	0.938178	0.938178
ENSG00000056050.7	HPF1	0.237215	0.962725	0.97706	-0.00209626	0.0975416	0.982919	0.982919	-0.000893913	0.00347665	0.797887	0.965159	-0.00634253	0.00590351	0.286571	0.965159	-0.0263515	0.105921	0.804299	0.965159	0.0189341	0.0725935	0.795041	0.965159	0.0360795	0.0951244	0.705692	0.965159
ENSG00000056097.16	ZFR	2.19304	0.0545434	0.196965	-0.187819	0.0811057	0.0236896	0.0808195	0.000814591	0.00289083	0.77899	0.77899	0.0035341	0.00490876	0.474093	0.568912	0.11539	0.0880729	0.19468	0.38936	-0.063404	0.0603614	0.297362	0.446044	-0.178983	0.0790958	0.0269398	0.0808195
ENSG00000056277.16	ZNF280C	0.470143	0.828055	0.899436	0.0163483	0.108879	0.881104	0.999795	-0.00197029	0.00388076	0.613351	0.999795	0.0003775	0.0065897	0.95449	0.999795	-0.0545802	0.118232	0.645861	0.999795	2.09333e-05	0.0810314	0.999795	0.999795	-0.124545	0.106181	0.245032	0.999795
ENSG00000056291.17	NPFFR2	0.929537	0.479812	0.668812	-0.0440384	0.161324	0.78572	0.79729	0.00598455	0.00575004	0.301773	0.603546	-0.0109379	0.00976382	0.266668	0.603546	0.0451787	0.175182	0.79729	0.79729	-0.0934172	0.120062	0.439307	0.658961	0.229198	0.157326	0.149904	0.603546
ENSG00000056487.16	PHF21B	1.21988	0.307416	0.526517	0.562698	0.312349	0.0761912	0.367577	-0.000540741	0.011133	0.961408	0.961408	-0.0235107	0.0189043	0.218021	0.436042	-0.306655	0.339181	0.369227	0.553841	-0.137763	0.23246	0.555454	0.666545	0.476504	0.304609	0.122526	0.367577
ENSG00000056558.11	TRAF1	1.23516	0.299882	0.519172	0.116348	0.232963	0.619137	0.892833	-0.00676872	0.00830342	0.417906	0.835811	0.00190684	0.0140996	0.892833	0.892833	-0.307946	0.252975	0.227824	0.683473	0.0515071	0.173378	0.767339	0.892833	-0.404389	0.227189	0.0796852	0.478111
ENSG00000056586.16	RC3H2	1.46665	0.20333	0.41817	-0.0534844	0.0991715	0.591486	0.709784	-0.00403209	0.00353474	0.258116	0.627475	0.000332604	0.00600215	0.955976	0.955976	0.231431	0.107691	0.0353031	0.211819	0.0483415	0.0738065	0.514759	0.709784	-0.0981799	0.0967139	0.313738	0.627475
ENSG00000056736.10	IL17RB	0.660451	0.681656	0.808242	-0.496966	0.288576	0.0897297	0.538378	0.0124514	0.0102857	0.230383	0.691149	0.00912673	0.0174655	0.603032	0.789908	0.171827	0.313366	0.585316	0.789908	-0.095428	0.214768	0.658257	0.789908	0.0621413	0.281425	0.825923	0.825923
ENSG00000056972.19	TRAF3IP2	2.76272	0.018585	0.104759	0.114828	0.134433	0.396101	0.919217	-0.000487823	0.00479155	0.919217	0.919217	0.00237697	0.00813627	0.771092	0.919217	-0.0863432	0.145981	0.556226	0.919217	0.0274211	0.100049	0.784882	0.919217	-0.472424	0.131101	0.000603262	0.00361957
ENSG00000056998.20	GYG2	2.0065	0.0771627	0.240753	0.508246	0.328935	0.127097	0.254194	0.00198387	0.0117241	0.866147	0.99628	0.0359261	0.0199081	0.0757004	0.227101	-0.00167171	0.357191	0.99628	0.99628	-0.0153106	0.244803	0.95032	0.99628	-0.725189	0.320783	0.0270823	0.162494
ENSG00000057019.16	DCBLD2	1.45644	0.206937	0.422492	-0.0544781	0.180147	0.763291	0.99417	0.00105731	0.00642093	0.86971	0.99417	0.00787398	0.010903	0.472734	0.945467	-0.00143484	0.195622	0.99417	0.99417	0.153317	0.134071	0.256941	0.770823	-0.484115	0.175683	0.00756467	0.045388
ENSG00000057149.16	SERPINB3	4.18051	0.00127282	0.0200749	0.0720179	0.215085	0.738812	0.738812	-0.0200685	0.00766622	0.0109645	0.0657869	-0.00521543	0.0130176	0.689975	0.738812	-0.418888	0.233561	0.0774773	0.154955	0.0878763	0.160073	0.584874	0.738812	-0.459491	0.209755	0.032017	0.0960509
ENSG00000057252.13	SOAT1	1.27104	0.282783	0.503122	0.129312	0.163398	0.43155	0.51786	-0.00971075	0.00582396	0.100178	0.300533	0.0109596	0.00988935	0.271789	0.407684	0.0493464	0.177435	0.781797	0.781797	0.207645	0.121606	0.0924256	0.300533	-0.184362	0.159349	0.251455	0.407684
ENSG00000057294.14	PKP2	1.6384	0.150526	0.353069	0.00517269	0.271184	0.984839	0.984839	-0.00884541	0.00966574	0.363455	0.726909	-0.00678559	0.0164129	0.680631	0.816757	0.198429	0.294479	0.502772	0.754158	-0.227388	0.201824	0.263963	0.726909	-0.466676	0.264464	0.0822553	0.493532
ENSG00000057468.7	MSH4	0.446719	0.844751	0.908624	-0.105211	0.111443	0.348572	0.994786	0.000321596	0.00397213	0.935716	0.994786	-4.42449e-05	0.00674485	0.994786	0.994786	0.0744231	0.121016	0.540679	0.994786	0.0820765	0.0829392	0.325985	0.994786	-0.00312522	0.108681	0.977146	0.994786
ENSG00000057593.13	F7	5.04438	0.000260177	0.00748392	-0.367145	0.265223	0.170933	0.341867	0.0029474	0.00945327	0.756185	0.756185	-0.00908228	0.0160521	0.573448	0.688138	-0.460779	0.288006	0.114399	0.341867	0.154024	0.197387	0.437994	0.656991	1.1122	0.25865	5.75951e-05	0.000345571
ENSG00000057608.17	GDI2	3.39178	0.00561765	0.0497843	-0.515542	0.151831	0.00116373	0.0069824	0.000146512	0.00541167	0.978483	0.978483	0.00826975	0.00918926	0.371426	0.557139	0.328147	0.164874	0.0507033	0.101407	-0.0637377	0.112997	0.574622	0.689547	-0.298637	0.148068	0.0477788	0.101407
ENSG00000057657.17	PRDM1	0.835732	0.546746	0.715966	0.341767	0.224278	0.132323	0.396969	-0.00937625	0.00799388	0.245041	0.458518	-0.000664233	0.013574	0.961119	0.965074	-0.375258	0.243544	0.128141	0.396969	0.172313	0.166915	0.305679	0.458518	0.00961364	0.21872	0.965074	0.965074
ENSG00000057663.16	ATG5	2.86495	0.0153001	0.0931987	-0.466712	0.168693	0.00733982	0.0440389	-0.00331312	0.00601267	0.583478	0.583478	0.0149279	0.0102098	0.148454	0.222682	0.313045	0.183184	0.0921667	0.222682	0.201842	0.125546	0.112673	0.222682	-0.15313	0.164512	0.355345	0.426414
ENSG00000057704.13	TMCC3	0.817908	0.559976	0.725314	0.149208	0.209763	0.479395	0.799064	-0.00731215	0.00747653	0.331639	0.799064	0.0178329	0.0126955	0.164809	0.799064	-0.0655743	0.227782	0.774339	0.799064	-0.0973425	0.156112	0.535077	0.799064	-0.0522843	0.204565	0.799064	0.799064
ENSG00000057757.10	PITHD1	1.4394	0.213079	0.429632	-0.173842	0.139514	0.217151	0.434302	-0.00115223	0.00497268	0.817479	0.817479	0.0178785	0.00844383	0.0380029	0.228017	0.223847	0.151499	0.144286	0.432857	-0.110297	0.103831	0.291983	0.437974	-0.11134	0.136057	0.416112	0.499335
ENSG00000057935.13	MTA3	5.4546	0.000124531	0.00476794	-0.324427	0.0922466	0.000795084	0.00238525	0.0149221	0.00328792	2.46086e-05	0.000147651	-0.0046479	0.00558304	0.408127	0.489752	-0.0637082	0.100171	0.526978	0.526978	-0.0725249	0.0686528	0.294636	0.441954	0.118192	0.0899606	0.193454	0.386909
ENSG00000058056.9	USP13	1.49309	0.194249	0.40777	-0.113095	0.149358	0.45162	0.541944	0.00584938	0.00532353	0.275856	0.448646	-0.0159937	0.00903959	0.0814651	0.448646	-0.0350802	0.162188	0.829426	0.829426	0.155251	0.111157	0.167188	0.448646	-0.152446	0.145657	0.299098	0.448646
ENSG00000058063.16	ATP11B	2.58815	0.0258928	0.127696	0.0179429	0.177267	0.919683	0.919683	-0.00961119	0.00631828	0.132994	0.398981	0.00605392	0.0107287	0.574481	0.919683	0.0352588	0.192495	0.855228	0.919683	-0.0544837	0.131928	0.680958	0.919683	-0.453749	0.172874	0.0107641	0.0645843
ENSG00000058085.14	LAMC2	5.14325	0.000217613	0.00661512	0.804834	0.418444	0.0587453	0.117491	-0.0378823	0.0149145	0.0134481	0.0403442	0.00837216	0.0253255	0.742007	0.742007	-0.680855	0.454389	0.138798	0.208197	-0.28833	0.311419	0.357893	0.429471	-1.12737	0.408074	0.00742054	0.0403442
ENSG00000058091.17	CDK14	1.30678	0.266559	0.486642	0.00602483	0.16211	0.970466	0.970466	-0.00181229	0.00577806	0.754776	0.905731	0.00342019	0.00981141	0.728504	0.905731	-0.0972245	0.176036	0.582609	0.905731	-0.124827	0.120648	0.304611	0.905731	0.374513	0.158093	0.0207741	0.124645
ENSG00000058262.10	SEC61A1	2.69797	0.0210194	0.112739	-0.295071	0.137507	0.0355664	0.102262	-0.00288243	0.00490113	0.558463	0.558463	0.0131762	0.00832234	0.118149	0.177224	0.296625	0.149319	0.0511308	0.102262	0.133056	0.102337	0.198064	0.237677	-0.272626	0.1341	0.0460765	0.102262
ENSG00000058272.19	PPP1R12A	1.93631	0.0878166	0.259719	0.286513	0.0885541	0.00189958	0.0113975	-0.00289178	0.00315631	0.362902	0.459416	-0.00522948	0.00535955	0.332761	0.459416	-0.110993	0.0961611	0.252565	0.459416	0.0226859	0.0659047	0.731773	0.731773	0.075869	0.0863596	0.382847	0.459416
ENSG00000058335.15	RASGRF1	2.46057	0.0329702	0.14693	0.388743	0.298189	0.196872	0.404415	-0.012374	0.0106283	0.248511	0.404415	0.00560492	0.0180473	0.757107	0.871099	-0.0527461	0.323804	0.871099	0.871099	0.247069	0.221922	0.26961	0.404415	-0.8571	0.2908	0.0044262	0.0265572
ENSG00000058404.20	CAMK2B	1.64145	0.149712	0.352111	0.424993	0.33257	0.20576	0.30864	-0.000327487	0.0118537	0.978043	0.978043	-0.0293238	0.0201281	0.149898	0.299796	-0.0967605	0.361139	0.789587	0.947505	-0.443374	0.247509	0.0778228	0.233468	0.685747	0.324329	0.0382663	0.229598
ENSG00000058453.17	CROCC	1.81326	0.109952	0.296131	0.647223	0.228342	0.00608554	0.0365133	-0.00343497	0.00813874	0.674359	0.674359	-0.00823219	0.01382	0.55343	0.664116	-0.259049	0.247957	0.299958	0.599915	-0.104878	0.169939	0.539261	0.664116	0.257974	0.222684	0.250843	0.599915
ENSG00000058600.16	POLR3E	1.29333	0.272572	0.492934	-0.231982	0.143172	0.109935	0.352694	-0.00204275	0.00510303	0.690227	0.828273	0.00396231	0.00866518	0.64898	0.828273	0.0172598	0.15547	0.91194	0.91194	-0.0731234	0.106553	0.49495	0.828273	0.221415	0.139624	0.117565	0.352694
ENSG00000058668.14	ATP2B4	2.07281	0.0682436	0.224142	0.572758	0.177063	0.00190357	0.0114214	-0.00804932	0.00631101	0.206625	0.447619	0.00107014	0.0107164	0.920758	0.920758	-0.236111	0.192273	0.22381	0.447619	0.0984079	0.131776	0.457847	0.679692	-0.0995031	0.172675	0.56641	0.679692
ENSG00000058673.16	ZC3H11A	1.82755	0.107133	0.291585	-0.250744	0.0930056	0.00889486	0.0533691	0.00400026	0.00331497	0.231845	0.540239	-0.000669014	0.00562897	0.905754	0.905754	-0.0949182	0.100995	0.350731	0.540239	-0.0637822	0.0692176	0.36016	0.540239	0.0591931	0.0907007	0.516268	0.619522
ENSG00000058729.11	RIOK2	1.40281	0.226814	0.444843	-0.149625	0.113739	0.192889	0.578667	-0.00101288	0.00405396	0.803479	0.892955	0.00146117	0.00688381	0.832557	0.892955	0.0166844	0.123509	0.892955	0.892955	-0.0648381	0.0846479	0.446423	0.892845	0.242044	0.11092	0.0326638	0.195983
ENSG00000058799.15	YIPF1	3.73846	0.00291553	0.0330279	-0.607716	0.157388	0.000259423	0.00155654	0.00378109	0.00560974	0.502651	0.502651	0.015384	0.0095256	0.111079	0.25878	0.262465	0.170908	0.12939	0.25878	-0.0882774	0.117133	0.45374	0.502651	0.205936	0.153488	0.184289	0.276433
ENSG00000058804.12	NDC1	3.61242	0.00369874	0.0384416	-0.65433	0.167454	0.000222231	0.00133339	0.00242803	0.00596853	0.685467	0.742813	0.00801744	0.0101348	0.431732	0.647599	0.194061	0.181839	0.289764	0.579528	0.0410652	0.124625	0.742813	0.742813	-0.330044	0.163305	0.0473361	0.142008
ENSG00000058866.15	DGKG	4.94765	0.000310058	0.00835213	0.712808	0.180119	0.000187846	0.00112708	-0.00186813	0.00641992	0.771972	0.85762	-0.00196817	0.0109013	0.857278	0.85762	-0.243137	0.195591	0.218234	0.436469	0.0241434	0.13405	0.85762	0.85762	-0.484142	0.175655	0.0075525	0.0226575
ENSG00000059122.16	FLYWCH1	1.79017	0.114651	0.303111	0.511829	0.189541	0.00879093	0.0527456	-0.00672326	0.00675575	0.323279	0.468983	0.00545828	0.0114716	0.635782	0.635782	-0.177793	0.205823	0.390819	0.468983	0.188666	0.141062	0.185662	0.424379	0.23286	0.184844	0.212189	0.424379
ENSG00000059145.18	UNKL	0.749247	0.612174	0.761837	0.347093	0.219576	0.118719	0.576832	-0.00232992	0.0078263	0.766864	0.766864	-0.0126686	0.0132894	0.343924	0.604296	-0.314106	0.238438	0.192277	0.576832	0.0577713	0.163415	0.724822	0.766864	0.180288	0.214135	0.402864	0.604296
ENSG00000059377.17	TBXAS1	1.58877	0.164338	0.370934	0.143606	0.166751	0.392247	0.637088	-0.00327837	0.00594346	0.58309	0.699707	0.0193585	0.0100923	0.0594189	0.336789	0.0499351	0.181075	0.783586	0.783586	-0.0996816	0.124101	0.424726	0.637088	0.261747	0.162618	0.112263	0.336789
ENSG00000059378.12	PARP12	0.880254	0.514382	0.693833	-0.274688	0.180246	0.132296	0.772014	-0.00186909	0.00642445	0.772014	0.772014	-0.00330754	0.010909	0.762696	0.772014	0.187757	0.195729	0.340925	0.772014	0.0905466	0.134144	0.502038	0.772014	-0.068717	0.175779	0.697109	0.772014
ENSG00000059573.9	ALDH18A1	4.80067	0.000405238	0.00991771	-0.677255	0.138277	6.58052e-06	3.94831e-05	0.0115263	0.00492857	0.0223907	0.067172	0.0134299	0.00836893	0.113329	0.179864	0.236578	0.150155	0.11991	0.179864	0.0135489	0.10291	0.895656	0.895656	0.0283642	0.13485	0.834052	0.895656
ENSG00000059588.10	TARBP1	3.72106	0.0030128	0.0337291	-0.528225	0.154062	0.0010496	0.00629759	0.00737195	0.0054912	0.184033	0.276049	0.00118856	0.0093243	0.898956	0.898956	-0.1346	0.167296	0.423964	0.508757	0.248135	0.114658	0.034077	0.102231	-0.294756	0.150244	0.0540001	0.108
ENSG00000059691.12	GATB	0.613384	0.718769	0.831218	-0.0492768	0.102935	0.633721	0.999258	-0.000338418	0.00366888	0.926787	0.999258	-0.0046276	0.00622992	0.460237	0.999258	0.000104299	0.111777	0.999258	0.999258	0.0218821	0.0766072	0.776048	0.999258	0.156754	0.100384	0.123178	0.739067
ENSG00000059728.11	MXD1	1.51403	0.187312	0.399124	-0.119686	0.172014	0.489	0.96857	0.000242492	0.00613104	0.96857	0.96857	-0.000580377	0.0104108	0.955711	0.96857	-0.104983	0.18679	0.575993	0.96857	-0.0409279	0.128018	0.750202	0.96857	-0.416486	0.167751	0.0155872	0.0935229
ENSG00000059758.8	CDK17	2.77414	0.018186	0.103387	-0.183753	0.153941	0.236886	0.594713	0.00576353	0.00548689	0.297357	0.594713	-0.00217739	0.00931699	0.81594	0.81594	-0.0862124	0.167165	0.607765	0.81594	0.0273805	0.114568	0.811854	0.81594	0.459095	0.150126	0.00321633	0.019298
ENSG00000059769.20	DNAJC25	0.823058	0.556138	0.722514	0.0164018	0.111646	0.883651	0.883651	0.00291303	0.00397936	0.466739	0.560087	0.00785747	0.00675713	0.249081	0.476896	0.125047	0.121236	0.306103	0.476896	-0.0836164	0.0830902	0.317931	0.476896	-0.119357	0.108879	0.27696	0.476896
ENSG00000059804.16	SLC2A3	2.01051	0.0765931	0.239844	0.48963	0.260191	0.0642725	0.192818	0.00406898	0.00927391	0.662272	0.662272	0.0303979	0.0157475	0.057865	0.192818	0.177887	0.282542	0.531133	0.637359	0.130429	0.193642	0.502946	0.637359	-0.182679	0.253743	0.474106	0.637359
ENSG00000059915.17	PSD	2.69446	0.0211602	0.113178	0.421764	0.205414	0.0440157	0.163511	0.00701155	0.0073215	0.341727	0.484196	-0.000621592	0.0124322	0.960275	0.960275	-0.341438	0.223059	0.130622	0.261244	-0.128537	0.152875	0.403496	0.484196	0.392159	0.200323	0.0545036	0.163511
ENSG00000060069.16	CTDP1	1.80057	0.112512	0.30007	0.173379	0.137936	0.213201	0.639604	-0.00321875	0.00491641	0.514939	0.951675	-0.00398788	0.00834828	0.63445	0.951675	-0.00109318	0.149785	0.994199	0.994199	0.0117207	0.102656	0.909446	0.994199	-0.324904	0.134517	0.018498	0.110988
ENSG00000060138.13	YBX3	5.47706	0.000119646	0.00467871	0.662679	0.233252	0.00597465	0.0179239	-0.015705	0.00831374	0.063281	0.126562	0.00225363	0.0141171	0.873653	0.873653	0.0467128	0.253289	0.854245	0.873653	-0.143111	0.173593	0.412679	0.619018	-0.787114	0.227472	0.000950667	0.005704
ENSG00000060140.9	STYK1	1.85594	0.101735	0.283158	-0.0752222	0.271911	0.782919	0.897641	-0.00580193	0.00969164	0.551453	0.897641	-0.0021252	0.0164568	0.897641	0.897641	-0.0874615	0.295268	0.768	0.897641	-0.315068	0.202364	0.124268	0.372805	-0.505076	0.265172	0.0611773	0.367064
ENSG00000060237.17	WNK1	0.501438	0.80507	0.884541	-0.100592	0.131727	0.447805	0.654225	0.00274345	0.00469512	0.560997	0.654225	-0.00646389	0.00797253	0.420412	0.654225	-0.140252	0.143043	0.330426	0.654225	0.0441106	0.0980355	0.654225	0.654225	-0.0743362	0.128463	0.564789	0.654225
ENSG00000060339.14	CCAR1	2.11289	0.0633423	0.214478	-0.18896	0.0857778	0.0310985	0.151657	0.0021481	0.00305735	0.484776	0.581731	-0.00552466	0.00519153	0.29113	0.581731	-0.0758017	0.0931463	0.41869	0.581731	0.012135	0.0638385	0.849822	0.849822	-0.166604	0.0836521	0.0505524	0.151657
ENSG00000060491.16	OGFR	0.496968	0.808395	0.886665	-0.00334697	0.156231	0.982973	0.982973	-0.00519641	0.0055685	0.354129	0.945626	-0.00751427	0.00945557	0.429641	0.945626	-0.00779004	0.169652	0.963514	0.982973	0.0564982	0.116272	0.628638	0.945626	-0.0736494	0.152359	0.630417	0.945626
ENSG00000060558.3	GNA15	2.35971	0.0398854	0.164937	0.2391	0.202559	0.242078	0.367623	0.000338255	0.00721974	0.962773	0.962773	0.0199637	0.0122594	0.108198	0.324594	0.257973	0.219959	0.245082	0.367623	0.00981935	0.15075	0.948262	0.962773	-0.558742	0.197539	0.00618671	0.0371203
ENSG00000060642.10	PIGV	1.64006	0.150084	0.352665	-0.26214	0.160132	0.106385	0.247414	0.00116112	0.00570755	0.839421	0.839421	0.0125742	0.00969168	0.199003	0.247414	0.222005	0.173888	0.206178	0.247414	-0.167521	0.119175	0.164513	0.247414	0.236311	0.156164	0.134997	0.247414
ENSG00000060656.20	PTPRU	1.56005	0.172845	0.381648	0.207899	0.277221	0.455955	0.704836	-0.0232494	0.00988091	0.0216143	0.129686	-0.00265263	0.0167782	0.874861	0.874861	-0.366997	0.301035	0.227138	0.681415	0.14996	0.206316	0.469891	0.704836	-0.0782877	0.270351	0.773047	0.874861
ENSG00000060688.13	SNRNP40	2.08557	0.0666442	0.220961	-0.339422	0.112642	0.00366303	0.0219782	0.000942691	0.00401487	0.815091	0.815091	-0.0023345	0.00681743	0.733115	0.815091	0.154103	0.122318	0.212158	0.636474	-0.0472575	0.0838317	0.574856	0.815091	0.0710052	0.109851	0.520275	0.815091
ENSG00000060709.15	RIMBP2	1.05072	0.40112	0.607438	0.504047	0.218639	0.0242968	0.145781	-0.00405052	0.00779289	0.604962	0.9865	0.00283693	0.0132327	0.830905	0.9865	0.00403258	0.237421	0.9865	0.9865	0.00475382	0.162718	0.976781	0.9865	0.0166953	0.213221	0.937826	0.9865
ENSG00000060718.22	COL11A1	0.668687	0.675162	0.803979	-0.427394	0.598462	0.47765	0.667623	-0.0189981	0.0213308	0.376357	0.667623	-0.0109398	0.0362207	0.763577	0.763577	0.384256	0.649871	0.556353	0.667623	0.341851	0.445394	0.445507	0.667623	0.570002	0.583631	0.33231	0.667623
ENSG00000060749.15	QSER1	1.05413	0.39904	0.605259	-0.147656	0.106447	0.170069	0.340139	-4.45903e-05	0.00379407	0.990658	0.990658	0.00965248	0.0064425	0.138836	0.340139	0.0615113	0.115591	0.596412	0.894618	0.014434	0.0792213	0.855985	0.990658	-0.171137	0.103809	0.103988	0.340139
ENSG00000060762.19	MPC1	1.1987	0.318106	0.536145	-0.107664	0.143932	0.457105	0.831978	0.00121358	0.00513015	0.813731	0.831978	0.0157648	0.00871122	0.0748941	0.224682	0.0332922	0.156297	0.831978	0.831978	-0.0440344	0.107119	0.682346	0.831978	-0.285634	0.140366	0.0458782	0.224682
ENSG00000060971.18	ACAA1	1.97819	0.0813027	0.247794	-0.178765	0.128655	0.169353	0.424815	-0.00251286	0.00458561	0.585549	0.585549	0.0177412	0.00778657	0.0259442	0.155665	0.130403	0.139707	0.354013	0.424815	-0.0985897	0.0957489	0.306924	0.424815	0.154277	0.125467	0.223204	0.424815
ENSG00000060982.15	BCAT1	1.00241	0.431369	0.631908	0.221355	0.3082	0.475158	0.570189	-0.0115064	0.0109851	0.29871	0.570189	0.0162456	0.0186532	0.386948	0.570189	0.525431	0.334675	0.121203	0.570189	-0.0660506	0.229372	0.774277	0.774277	-0.27858	0.300562	0.357374	0.570189
ENSG00000061273.18	HDAC7	2.42018	0.035585	0.153499	0.281591	0.133987	0.0394074	0.118222	-0.00311783	0.00477567	0.516116	0.710849	-0.00436296	0.00810931	0.592374	0.710849	-0.233058	0.145497	0.113974	0.227948	-0.0229946	0.0997175	0.818341	0.818341	0.394315	0.130667	0.00361636	0.0216982
ENSG00000061337.15	LZTS1	3.29127	0.00679881	0.0562798	0.841646	0.222729	0.000341008	0.00204605	-0.00936344	0.00793868	0.242445	0.381379	-0.00297058	0.0134802	0.826267	0.826267	-0.509286	0.241862	0.0390401	0.11712	0.166852	0.165762	0.317816	0.381379	-0.243983	0.21721	0.265397	0.381379
ENSG00000061455.11	PRDM6	1.81619	0.109368	0.295216	0.674957	0.247989	0.00829701	0.0497821	-0.00913591	0.00883902	0.305101	0.610202	-0.00283385	0.015009	0.850822	0.850822	-0.159156	0.269292	0.556529	0.667835	-0.147176	0.184561	0.428057	0.642086	0.435175	0.241844	0.0765256	0.229577
ENSG00000061656.9	SPAG4	0.860507	0.52861	0.703304	-0.291344	0.210923	0.171852	0.526879	0.00784472	0.00751788	0.300535	0.526879	0.0148927	0.0127657	0.247563	0.526879	0.182576	0.229042	0.428234	0.526879	-0.104085	0.156976	0.509597	0.526879	0.130854	0.205696	0.526879	0.526879
ENSG00000061676.15	NCKAP1	0.861054	0.528214	0.703158	-0.256032	0.131767	0.0562747	0.337648	0.00174403	0.00469653	0.71157	0.718182	0.00289042	0.00797492	0.718182	0.718182	0.0640394	0.143086	0.655937	0.718182	-0.0917454	0.0980649	0.352911	0.718182	-0.0804485	0.128501	0.533441	0.718182
ENSG00000061794.13	MRPS35	2.78129	0.0179402	0.102559	-0.611663	0.165784	0.000456818	0.00274091	0.0040982	0.005909	0.490396	0.588476	-0.000412071	0.0100337	0.967365	0.967365	0.240355	0.180025	0.186425	0.559276	-0.10142	0.123382	0.414034	0.588476	-0.160358	0.161676	0.324892	0.588476
ENSG00000061918.13	GUCY1B1	2.56147	0.0272363	0.131637	0.446941	0.17414	0.0125471	0.0752827	-0.00337433	0.00620682	0.588515	0.882772	0.0200396	0.0105395	0.0616175	0.184853	0.272279	0.189099	0.154629	0.309259	-0.00150185	0.1296	0.990789	0.990789	-0.0281002	0.169824	0.869083	0.990789
ENSG00000061936.9	SFSWAP	1.42797	0.217289	0.434525	0.215353	0.113075	0.0612028	0.183608	0.00119616	0.00403029	0.767556	0.767556	-0.00657972	0.00684362	0.339841	0.679682	-0.256736	0.122788	0.0403921	0.183608	-0.0275984	0.0841537	0.743986	0.767556	0.0549097	0.110273	0.620178	0.767556
ENSG00000061938.18	TNK2	1.97148	0.0823146	0.249525	0.38373	0.190972	0.0485914	0.233169	0.00370822	0.00680675	0.587737	0.587737	-0.018379	0.0115582	0.116584	0.233169	-0.35969	0.207376	0.0875016	0.233169	0.11637	0.142127	0.415862	0.499035	0.224924	0.186239	0.231465	0.347198
ENSG00000061987.16	MON2	2.7436	0.0192731	0.107144	-0.143619	0.105773	0.179148	0.394291	0.00491187	0.00377003	0.197146	0.394291	0.00670122	0.00640168	0.299014	0.448521	0.0342139	0.114859	0.766732	0.780081	0.0220694	0.0787193	0.780081	0.780081	0.261273	0.103152	0.013697	0.0821819
ENSG00000062038.14	CDH3	7.20612	6.12588e-06	0.000776926	0.221913	0.395708	0.576833	0.771789	-0.0317289	0.0141041	0.0278139	0.0834416	-0.0129348	0.0239494	0.590955	0.771789	-0.0251543	0.4297	0.953496	0.953496	-0.137068	0.294498	0.643157	0.771789	-1.7405	0.385902	2.72469e-05	0.000163482
ENSG00000062096.14	ARSF	3.12443	0.00933705	0.0685487	0.153437	0.114941	0.186488	0.296574	-0.00310474	0.0040968	0.451241	0.541489	0.0162885	0.00695654	0.0222369	0.0667106	-0.162408	0.124814	0.197716	0.296574	0.0034727	0.0855423	0.96774	0.96774	-0.301733	0.112092	0.00899575	0.0539745
ENSG00000062194.16	GPBP1	4.6429	0.000540996	0.0118882	-0.309061	0.0936587	0.00156222	0.0093733	0.00998199	0.00333825	0.0039154	0.0117462	0.000693463	0.0056685	0.903005	0.903005	0.117713	0.101704	0.251278	0.321686	-0.0778545	0.0697037	0.268072	0.321686	0.217656	0.0913377	0.0200601	0.0401203
ENSG00000062282.15	DGAT2	3.15716	0.00877333	0.0658767	0.390126	0.371599	0.297612	0.562204	0.000332194	0.0132448	0.980066	0.980066	0.0447046	0.0224903	0.0509928	0.152978	-0.36057	0.40352	0.374803	0.562204	-0.0881202	0.276555	0.751009	0.901211	-1.22173	0.36239	0.00125424	0.00752542
ENSG00000062370.16	ZNF112	0.737048	0.621618	0.768036	-0.13282	0.136502	0.334092	0.501138	-0.00123157	0.00486531	0.800953	0.800953	-0.0044745	0.00826152	0.589913	0.707895	0.144295	0.148228	0.333877	0.501138	-0.103437	0.101589	0.312306	0.501138	0.155626	0.133119	0.246579	0.501138
ENSG00000062485.19	CS	2.42317	0.0353844	0.153173	-0.372475	0.114486	0.00179903	0.0107942	0.00443307	0.0040806	0.281265	0.421897	0.012692	0.00692905	0.0715084	0.194407	0.209166	0.124321	0.0972033	0.194407	-0.0516273	0.0852042	0.546643	0.655972	0.0167563	0.111649	0.881159	0.881159
ENSG00000062524.16	LTK	2.6362	0.0236362	0.121018	0.0396241	0.186293	0.832219	0.832219	-0.00567453	0.00664	0.395865	0.593798	0.0160797	0.011275	0.158542	0.317085	0.124994	0.202296	0.538785	0.646542	0.24433	0.138645	0.0826546	0.247964	-0.584687	0.181677	0.00200049	0.0120029
ENSG00000062582.14	MRPS24	2.05637	0.0703574	0.228219	-0.331807	0.145379	0.0256987	0.154192	-0.0025412	0.00518172	0.625466	0.625466	0.00463373	0.00879879	0.600215	0.625466	0.151802	0.157868	0.339772	0.625466	-0.175685	0.108196	0.109193	0.327578	-0.0950742	0.141777	0.504821	0.625466
ENSG00000062598.18	ELMO2	1.08484	0.380683	0.590276	-0.10447	0.116861	0.37459	0.698841	0.000590665	0.00416525	0.887664	0.887664	-0.00697783	0.00707279	0.327454	0.698841	-0.092718	0.1269	0.467585	0.698841	0.142197	0.0869717	0.106815	0.64089	0.0629833	0.113965	0.582367	0.698841
ENSG00000062650.19	WAPL	3.46503	0.00488908	0.0457885	-0.347955	0.114525	0.00340729	0.0204438	0.00546951	0.00408198	0.184867	0.369735	0.000817009	0.00693138	0.906528	0.906528	0.119309	0.124363	0.340879	0.511319	0.0159645	0.0852329	0.851997	0.906528	0.267497	0.111687	0.0194632	0.0583897
ENSG00000062716.13	VMP1	2.48935	0.0312228	0.142568	-0.457778	0.255776	0.0780798	0.23424	0.00883129	0.00911656	0.336228	0.504341	-6.88591e-05	0.0154803	0.996464	0.996464	0.170512	0.277748	0.541386	0.649664	0.247336	0.190357	0.19835	0.396701	0.515817	0.249438	0.042571	0.23424
ENSG00000062725.10	APPBP2	2.86819	0.0152061	0.0928112	-0.508285	0.182047	0.00684406	0.0410644	0.00416223	0.00648864	0.523442	0.628131	0.00365424	0.011018	0.741196	0.741196	0.325662	0.197685	0.104233	0.208466	0.105051	0.135485	0.44089	0.628131	0.311029	0.177535	0.0844306	0.208466
ENSG00000062822.13	POLD1	2.06486	0.0692576	0.226225	-0.0570529	0.187073	0.761344	0.761344	-0.00532279	0.0066678	0.42757	0.761344	-0.00485883	0.0113222	0.669218	0.761344	0.0832276	0.203143	0.683353	0.761344	0.255675	0.139226	0.0708014	0.212404	-0.442231	0.182437	0.0180975	0.108585
ENSG00000063015.19	SEZ6	1.36002	0.24385	0.462188	0.251754	0.246079	0.310013	0.678907	0.00879511	0.00877093	0.319641	0.678907	-0.000305466	0.0148934	0.983698	0.983698	0.154243	0.267218	0.565756	0.678907	0.135989	0.18314	0.460393	0.678907	0.195288	0.239981	0.418705	0.678907
ENSG00000063046.17	EIF4B	4.42818	0.000803628	0.0150787	-0.101008	0.118676	0.397779	0.596668	0.00115001	0.00422994	0.786568	0.862595	0.00690588	0.00718262	0.339825	0.596668	0.022391	0.128871	0.862595	0.862595	-0.197692	0.0883223	0.0285799	0.0857396	0.476024	0.115735	0.000110464	0.000662783
ENSG00000063127.15	SLC6A16	3.44429	0.0050851	0.0470307	0.349169	0.242938	0.155364	0.466091	-0.00598625	0.00865897	0.491779	0.554961	-0.009383	0.0147033	0.525581	0.554961	0.156535	0.263807	0.554961	0.554961	0.127993	0.180802	0.481488	0.554961	-0.828653	0.236917	0.000845141	0.00507085
ENSG00000063169.10	BICRA	2.44378	0.0340329	0.149826	0.697804	0.219125	0.00221382	0.0132829	-0.00204854	0.00781021	0.793915	0.793915	-0.0213753	0.0132621	0.111786	0.235827	-0.376973	0.237948	0.117914	0.235827	0.0846797	0.16308	0.605321	0.793915	-0.0669239	0.213695	0.755135	0.793915
ENSG00000063176.15	SPHK2	1.0996	0.372083	0.582962	0.136213	0.132714	0.308469	0.616938	0.00062138	0.0047303	0.895889	0.895889	-0.00347201	0.00803226	0.666963	0.895889	0.0417939	0.144115	0.772722	0.895889	0.148716	0.09877	0.13692	0.616938	0.13339	0.129425	0.306477	0.616938
ENSG00000063177.13	RPL18	0.993411	0.437168	0.637064	-0.243647	0.150063	0.109222	0.655332	-0.00378918	0.00534867	0.48117	0.82156	0.00374853	0.00908228	0.681142	0.82156	0.0664767	0.162954	0.684633	0.82156	-0.0068451	0.111682	0.951313	0.951313	0.105025	0.146345	0.475504	0.82156
ENSG00000063180.9	CA11	2.48356	0.0315671	0.143478	0.644137	0.227542	0.00614672	0.0368803	-0.000193662	0.00811022	0.981021	0.981021	-0.00493606	0.0137715	0.721169	0.865403	-0.261815	0.247088	0.293188	0.439969	0.17939	0.169344	0.293313	0.439969	0.379686	0.221903	0.0917697	0.275309
ENSG00000063241.8	ISOC2	0.93429	0.476553	0.667088	-0.291053	0.163481	0.0796212	0.477727	-0.00270216	0.0058269	0.644361	0.983787	0.00406566	0.00989433	0.682471	0.983787	0.150835	0.177524	0.398586	0.983787	0.00042502	0.121667	0.997223	0.997223	-0.0364587	0.159429	0.819823	0.983787
ENSG00000063244.12	U2AF2	0.665641	0.677563	0.805487	-0.091447	0.146778	0.535413	0.858091	-0.00614621	0.00523158	0.244285	0.858091	-0.00325685	0.00888346	0.715076	0.858091	0.130796	0.159387	0.414819	0.858091	0.041788	0.109237	0.703287	0.858091	0.0101426	0.143141	0.943726	0.943726
ENSG00000063245.14	EPN1	0.797979	0.574936	0.735076	0.26048	0.156748	0.101302	0.406636	-0.00486028	0.00558694	0.387489	0.774977	-0.0143353	0.00948688	0.135545	0.406636	-0.0697703	0.170213	0.683208	0.882475	0.0364881	0.116657	0.755433	0.882475	0.0226859	0.152864	0.882475	0.882475
ENSG00000063322.14	MED29	3.52919	0.00432949	0.0424182	-0.0466844	0.0965429	0.630297	0.877557	0.00323147	0.00344105	0.351106	0.877557	-0.0017336	0.00584306	0.767631	0.877557	-0.0244499	0.104836	0.816312	0.877557	0.0111128	0.0718502	0.877557	0.877557	0.354836	0.0941504	0.000352382	0.00211429
ENSG00000063438.17	AHRR	2.06366	0.0694117	0.22648	0.200026	0.104149	0.059107	0.142275	-0.00629093	0.00371216	0.0948498	0.142275	-0.0107512	0.00630341	0.0927815	0.142275	-0.274778	0.113096	0.017844	0.107064	-0.00997927	0.077511	0.89795	0.89795	0.0269732	0.101568	0.7914	0.89795
ENSG00000063587.14	ZNF275	0.398895	0.877167	0.927447	0.193762	0.199375	0.334674	0.87183	-0.00115096	0.00710627	0.87183	0.87183	-0.00225707	0.0120668	0.852196	0.87183	-0.233478	0.216502	0.284776	0.87183	-0.0762438	0.148381	0.609082	0.87183	0.0594668	0.194434	0.760685	0.87183
ENSG00000063601.17	MTMR1	1.868	0.0995218	0.279468	-0.236508	0.126493	0.0659582	0.350621	-0.000201251	0.00450856	0.964531	0.964531	-0.00572619	0.00765575	0.457141	0.685712	-0.188191	0.137359	0.17531	0.350621	0.130685	0.0941402	0.169746	0.350621	-0.0700256	0.123359	0.572193	0.686631
ENSG00000063660.9	GPC1	0.535359	0.779453	0.868399	0.111252	0.206993	0.592751	0.822391	-0.0016627	0.00737779	0.822391	0.822391	-0.0158471	0.0125278	0.210336	0.676736	-0.216771	0.224774	0.338368	0.676736	0.0521933	0.15405	0.735831	0.822391	0.232954	0.201863	0.252655	0.676736
ENSG00000063761.16	ADCK1	0.920487	0.486056	0.67409	0.140684	0.137485	0.309915	0.634976	-0.00229739	0.00490033	0.640742	0.81893	-0.00838141	0.00832099	0.317488	0.634976	0.211954	0.149295	0.160403	0.634976	0.0420485	0.10232	0.682441	0.81893	0.0216011	0.134078	0.8725	0.8725
ENSG00000063854.13	HAGH	2.09724	0.0652137	0.218324	-0.0892237	0.173478	0.608744	0.801024	-0.00266799	0.00618323	0.66752	0.801024	-0.00660528	0.0104994	0.531449	0.801024	-0.027266	0.18838	0.885358	0.885358	0.0946056	0.129108	0.466297	0.801024	0.52628	0.169179	0.00275543	0.0165326
ENSG00000063978.16	RNF4	2.0628	0.0695229	0.226729	-0.230742	0.102943	0.0283653	0.170192	0.000864177	0.00366918	0.814532	0.844159	0.0102016	0.00623044	0.106311	0.292252	0.0646603	0.111786	0.564945	0.844159	0.0151198	0.0766136	0.844159	0.844159	0.147646	0.100392	0.146126	0.292252
ENSG00000064012.21	CASP8	2.11168	0.0634858	0.214741	-0.168101	0.139134	0.231282	0.462565	0.00204285	0.00495912	0.68172	0.68172	0.0156802	0.0084208	0.0670437	0.201131	-0.11566	0.151086	0.44669	0.536028	-0.227013	0.103548	0.0318857	0.191314	-0.104598	0.135686	0.443527	0.536028
ENSG00000064042.18	LIMCH1	1.53859	0.179462	0.389824	0.251786	0.3147	0.426534	0.639801	0.00440365	0.0112168	0.695884	0.695884	0.0346815	0.0190466	0.0731588	0.366882	0.208653	0.341734	0.54358	0.652296	-0.366609	0.23421	0.122294	0.366882	-0.309388	0.306901	0.317088	0.634176
ENSG00000064102.15	INTS13	2.84569	0.0158713	0.0955673	-0.309393	0.184434	0.0981695	0.294508	-0.00488145	0.00657372	0.460377	0.647136	0.0058577	0.0111625	0.601504	0.647136	0.274991	0.200277	0.174383	0.348765	-0.0631194	0.137261	0.647136	0.647136	-0.490782	0.179863	0.00814238	0.0488543
ENSG00000064115.11	TM7SF3	1.13968	0.349468	0.563373	-0.371009	0.213162	0.0864314	0.259294	0.00655103	0.00759768	0.391677	0.783354	0.000820728	0.0129012	0.949468	0.949468	0.0962316	0.231473	0.678952	0.815729	-0.0657739	0.158642	0.679774	0.815729	-0.424095	0.20788	0.0453456	0.259294
ENSG00000064195.7	DLX3	1.82369	0.107888	0.292703	-0.275099	0.221127	0.217871	0.435741	0.000489443	0.00788157	0.950671	0.950671	-0.018863	0.0133833	0.163397	0.435741	0.192245	0.240122	0.426229	0.610238	0.109396	0.164569	0.508531	0.610238	-0.408275	0.215647	0.0627094	0.376256
ENSG00000064199.6	SPA17	2.31335	0.0435228	0.173579	-0.202095	0.202917	0.322911	0.514906	0.00408218	0.0072325	0.574381	0.689257	-0.000984649	0.0122811	0.93634	0.93634	0.210341	0.220348	0.343271	0.514906	-0.345458	0.151017	0.0253766	0.0761298	0.534011	0.197888	0.00883413	0.0530048
ENSG00000064201.15	TSPAN32	1.44436	0.211273	0.427847	0.223518	0.173988	0.203396	0.316176	-0.00785482	0.0062014	0.209743	0.316176	0.00651637	0.0105303	0.538163	0.645796	-0.413723	0.188934	0.0320802	0.192481	0.163633	0.129487	0.210784	0.316176	-0.0438791	0.169676	0.796745	0.796745
ENSG00000064205.10	CCN5	2.09599	0.0653662	0.218543	0.850327	0.402975	0.0386423	0.191831	-0.0128706	0.0143631	0.373462	0.501661	0.0459541	0.0243892	0.0639437	0.191831	0.615125	0.437591	0.164501	0.329003	0.236272	0.299906	0.433622	0.501661	0.265499	0.392988	0.501661	0.501661
ENSG00000064218.5	DMRT3	2.61053	0.0248164	0.124571	0.471051	0.167153	0.00636885	0.0382131	-0.0011169	0.00595781	0.851869	0.851869	-0.00263085	0.0101166	0.795633	0.851869	0.117923	0.181512	0.518162	0.777243	0.0889709	0.124401	0.47701	0.777243	-0.274938	0.163011	0.0963975	0.289193
ENSG00000064225.12	ST3GAL6	2.20183	0.0536532	0.195216	0.349477	0.174606	0.0494509	0.173148	-0.00799255	0.00622344	0.203539	0.305309	0.00505056	0.0105677	0.634283	0.634283	0.21154	0.189605	0.268603	0.322324	0.226069	0.129947	0.0865739	0.173148	-0.31275	0.170279	0.0707591	0.173148
ENSG00000064270.12	ATP2C2	0.43927	0.849956	0.911657	-0.263341	0.321348	0.415456	0.776364	0.0056049	0.0114537	0.626215	0.776364	-0.0169454	0.0194489	0.386762	0.776364	-0.155184	0.348952	0.657981	0.776364	0.0682139	0.239157	0.776364	0.776364	-0.23556	0.313384	0.454925	0.776364
ENSG00000064300.9	NGFR	3.48882	0.00467351	0.0443499	1.45273	0.407773	0.000687685	0.00412611	-0.00920907	0.0145342	0.528521	0.528521	0.0197566	0.0246797	0.426281	0.528521	-0.908485	0.442802	0.0441728	0.132518	-0.206585	0.303477	0.498426	0.528521	-0.255401	0.397668	0.522937	0.528521
ENSG00000064309.14	CDON	3.05198	0.0107173	0.074746	0.299105	0.262449	0.258544	0.310253	0.0110072	0.00935441	0.243546	0.310253	-0.000861903	0.0158842	0.956891	0.956891	-0.402967	0.284994	0.162077	0.310253	-0.34117	0.195323	0.0853418	0.256025	0.680978	0.255945	0.00978203	0.0586922
ENSG00000064313.12	TAF2	4.73617	0.000455962	0.010633	-0.385469	0.120586	0.00213491	0.0128095	-0.00708432	0.00429802	0.104049	0.208098	0.00191164	0.00729823	0.79419	0.79419	0.223945	0.130945	0.0919213	0.208098	0.101157	0.0897439	0.263748	0.316498	-0.162994	0.117598	0.170404	0.255606
ENSG00000064393.16	HIPK2	2.51692	0.0296354	0.138358	0.350833	0.242678	0.153002	0.459005	0.00643104	0.00864972	0.45982	0.68973	0.0109405	0.0146876	0.458989	0.68973	-0.0337118	0.263525	0.898596	0.898596	-0.530151	0.180609	0.0045806	0.0274836	0.0495941	0.236664	0.834661	0.898596
ENSG00000064419.13	TNPO3	1.35864	0.244416	0.462644	-0.113114	0.106312	0.291215	0.486018	-0.00410596	0.00378926	0.282494	0.486018	0.00318135	0.00643433	0.622642	0.708075	0.114714	0.115445	0.324012	0.486018	0.0297546	0.0791208	0.708075	0.708075	-0.152385	0.103678	0.146369	0.486018
ENSG00000064489.22	BORCS8-MEF2B	1.42109	0.219861	0.437285	0.658877	0.277468	0.0204834	0.122901	-0.0186305	0.00988972	0.0639951	0.191985	-0.0258677	0.0167932	0.128252	0.256503	0.0237834	0.301303	0.937323	0.937323	0.117161	0.2065	0.57239	0.686868	0.193787	0.270592	0.476418	0.686868
ENSG00000064490.14	RFXANK	0.991406	0.438468	0.638042	-0.330169	0.158639	0.0412935	0.247761	0.00466433	0.00565433	0.412392	0.824785	-0.00549186	0.0096013	0.569271	0.853907	0.0368047	0.172266	0.831479	0.93206	-0.0101038	0.118064	0.93206	0.93206	-0.156153	0.154708	0.316498	0.824785
ENSG00000064545.14	TMEM161A	2.11586	0.0629928	0.213738	-0.0793596	0.166376	0.634945	0.786318	0.00221274	0.0059301	0.710243	0.786318	0.00640134	0.0100696	0.527163	0.786318	0.0491778	0.180668	0.786318	0.786318	0.0912978	0.123822	0.463535	0.786318	-0.560171	0.162253	0.000974275	0.00584565
ENSG00000064547.14	LPAR2	4.43233	0.00079749	0.0150066	-0.286419	0.156915	0.0724789	0.217437	0.00803131	0.00559287	0.155728	0.311457	0.00801047	0.00949695	0.402008	0.603011	-0.0165127	0.170394	0.923092	0.923092	0.0124411	0.116781	0.915482	0.923092	-0.761436	0.153026	4.91497e-06	2.94898e-05
ENSG00000064601.18	CTSA	2.27448	0.0468216	0.180528	0.00193913	0.137942	0.988826	0.988826	-0.0118867	0.00491664	0.0183901	0.110341	0.0132671	0.00834867	0.116811	0.233622	0.269272	0.149792	0.0768083	0.230425	0.143744	0.102661	0.166142	0.249213	-0.119155	0.134524	0.378967	0.45476
ENSG00000064607.17	SUGP2	0.690597	0.657916	0.793104	0.014462	0.142661	0.919562	0.992041	0.00778173	0.00508481	0.1307	0.7842	-8.64588e-05	0.00863424	0.992041	0.992041	0.0907696	0.154915	0.559921	0.899557	-0.0559922	0.106172	0.599705	0.899557	-0.0837912	0.139125	0.549057	0.899557
ENSG00000064651.14	SLC12A2	1.20197	0.316438	0.534347	-0.829101	0.367451	0.0273662	0.164197	0.0254023	0.013097	0.0567096	0.170129	-0.00794801	0.0222392	0.721942	0.800066	0.101464	0.399016	0.800066	0.800066	-0.180396	0.273468	0.511767	0.800066	0.0995267	0.358345	0.78208	0.800066
ENSG00000064652.11	SNX24	3.50385	0.00454237	0.0435406	-0.281019	0.164401	0.0920845	0.276253	0.00376196	0.00585971	0.523094	0.626507	0.0135648	0.00995005	0.177425	0.354849	0.126207	0.178524	0.482087	0.626507	0.0598227	0.122352	0.626507	0.626507	0.490392	0.160327	0.00321032	0.0192619
ENSG00000064655.19	EYA2	0.913191	0.491124	0.677627	0.337048	0.359246	0.351558	0.703115	-0.0175085	0.0128045	0.176148	0.703115	-0.00472985	0.0217426	0.82846	0.82846	0.193038	0.390106	0.62236	0.82846	0.073562	0.267362	0.784068	0.82846	-0.401124	0.350343	0.256367	0.703115
ENSG00000064666.15	CNN2	1.46533	0.203791	0.418686	0.205966	0.171814	0.234902	0.469805	-0.0110592	0.00612391	0.0754939	0.297864	0.000600558	0.0103987	0.95412	0.975385	-0.311923	0.186573	0.0992879	0.297864	0.00396043	0.127869	0.975385	0.975385	-0.0880226	0.167556	0.601113	0.901669
ENSG00000064687.12	ABCA7	0.547401	0.770219	0.862859	0.217444	0.207622	0.298778	0.665843	-0.00321028	0.00740023	0.665843	0.665843	0.00668149	0.0125659	0.596709	0.665843	-0.155945	0.225458	0.491563	0.665843	0.111327	0.154519	0.473775	0.665843	-0.204561	0.202477	0.316045	0.665843
ENSG00000064692.19	SNCAIP	3.39688	0.00556352	0.049615	0.843479	0.276092	0.00324453	0.00973359	-0.0114019	0.00984068	0.250775	0.501551	0.00392293	0.0167099	0.815117	0.815117	-0.925014	0.299809	0.00296954	0.00973359	-0.189114	0.205476	0.360732	0.541098	0.122015	0.26925	0.651916	0.782299
ENSG00000064703.12	DDX20	1.64897	0.147726	0.349627	-0.313245	0.105769	0.00425029	0.0255018	0.00363954	0.00376991	0.337859	0.858298	0.0011474	0.00640147	0.858298	0.858298	0.0805735	0.114855	0.485443	0.858298	0.0306142	0.0787167	0.69859	0.858298	-0.0190511	0.103148	0.854034	0.858298
ENSG00000064726.9	BTBD1	1.92537	0.0895987	0.262516	-0.361906	0.152133	0.0202663	0.121598	0.00126608	0.00542243	0.816104	0.816104	0.00461048	0.00920752	0.618227	0.741873	0.124858	0.165201	0.452462	0.678692	-0.0900599	0.113222	0.429216	0.678692	0.269302	0.148363	0.0740426	0.222128
ENSG00000064763.11	FAR2	0.582014	0.743372	0.846895	-0.30238	0.225351	0.184253	0.553185	0.00595625	0.00803211	0.460988	0.553185	0.0176728	0.0136389	0.19957	0.553185	0.193849	0.244709	0.431105	0.553185	-0.0659001	0.167713	0.695635	0.695635	-0.181345	0.219766	0.412245	0.553185
ENSG00000064787.13	BCAS1	4.5477	0.00064452	0.0131023	-0.998759	0.477154	0.0401819	0.120546	0.0321691	0.0170071	0.0629447	0.125889	0.0171565	0.0288788	0.554485	0.631389	0.249753	0.518142	0.631389	0.631389	0.47105	0.355113	0.189253	0.283879	1.31561	0.465329	0.0062083	0.0372498
ENSG00000064886.14	CHI3L2	2.08361	0.0668877	0.221431	0.36669	0.500335	0.466221	0.699332	-0.021505	0.0178333	0.232166	0.523007	0.0121842	0.0302817	0.688718	0.826462	-0.615328	0.543315	0.261504	0.523007	-0.0624625	0.372364	0.867296	0.867296	-1.10933	0.487936	0.026255	0.15753
ENSG00000064932.16	SBNO2	0.746786	0.614075	0.763035	0.343357	0.195479	0.083644	0.501864	-0.00687434	0.00696742	0.327422	0.731657	-0.000350948	0.011831	0.976425	0.976425	-0.193291	0.212272	0.365829	0.731657	0.0366262	0.145482	0.802011	0.962413	-0.0923571	0.190635	0.629656	0.944484
ENSG00000064933.17	PMS1	0.871703	0.520518	0.697769	-0.214856	0.118118	0.0734474	0.440684	0.00407824	0.00421003	0.336233	0.50435	-0.00249058	0.00714882	0.728656	0.728656	0.052723	0.128264	0.682367	0.728656	-0.0968782	0.0879067	0.27444	0.50435	-0.118041	0.11519	0.309223	0.50435
ENSG00000064961.19	HMG20B	0.323284	0.92253	0.953216	-0.264451	0.244675	0.283709	0.945387	0.00427367	0.0087209	0.625724	0.945387	-0.00774422	0.0148085	0.602754	0.945387	0.0182698	0.265694	0.945387	0.945387	-0.0226214	0.182095	0.901512	0.945387	0.108847	0.238612	0.649767	0.945387
ENSG00000064989.13	CALCRL	0.620391	0.713252	0.827808	0.337903	0.219891	0.12915	0.774901	-0.00382046	0.0078375	0.627548	0.941322	0.00309025	0.0133084	0.817099	0.980519	-0.190314	0.23878	0.428293	0.856586	-0.00243463	0.163649	0.988175	0.988175	0.193945	0.214441	0.369064	0.856586
ENSG00000064995.17	TAF11	7.3471	4.85295e-06	0.000682928	-0.193301	0.0778968	0.0156374	0.0469123	-0.00216244	0.00277645	0.438851	0.438851	-0.00983727	0.00471454	0.0407934	0.0815867	0.0702703	0.0845883	0.40912	0.438851	0.090281	0.0579732	0.124185	0.186277	-0.302063	0.0759664	0.000176249	0.00105749
ENSG00000064999.15	ANKS1A	2.73688	0.019521	0.107981	0.163464	0.0846655	0.0578166	0.17345	-0.0035847	0.00301771	0.239134	0.478269	-0.00234884	0.00512421	0.648184	0.648184	-0.0590955	0.0919384	0.522598	0.648184	0.0340224	0.0630107	0.591051	0.648184	-0.227048	0.0825673	0.00768501	0.04611
ENSG00000065000.17	AP3D1	0.536444	0.778624	0.86792	0.195509	0.159965	0.225981	0.942525	-0.00387802	0.0057016	0.49878	0.942525	0.00191501	0.00968157	0.84381	0.942525	-0.0806865	0.173707	0.643819	0.942525	-0.0086159	0.119051	0.942525	0.942525	-0.127825	0.156001	0.415514	0.942525
ENSG00000065029.15	ZNF76	0.642241	0.696022	0.817136	0.0214583	0.121166	0.859973	0.859973	-0.00100229	0.00431868	0.817192	0.859973	-0.00536459	0.00733331	0.46704	0.70056	-0.139483	0.131574	0.292958	0.70056	0.0709836	0.0901753	0.433998	0.70056	0.15918	0.118163	0.182548	0.70056
ENSG00000065054.14	SLC9A3R2	0.923832	0.483742	0.672245	0.3294	0.256071	0.202812	0.557089	-0.00734857	0.00912708	0.423631	0.557089	-0.0114092	0.0154982	0.464241	0.557089	-0.155392	0.278068	0.578172	0.578172	0.202246	0.190576	0.292451	0.557089	0.439642	0.249725	0.0829554	0.497733
ENSG00000065057.8	NTHL1	1.39456	0.230018	0.447747	-0.218914	0.212616	0.306945	0.523163	-0.00446737	0.0075782	0.557537	0.557537	-0.0211987	0.0128681	0.104233	0.523163	0.217877	0.23088	0.348775	0.523163	0.154607	0.158235	0.332103	0.523163	0.127732	0.207347	0.539992	0.557537
ENSG00000065060.17	UHRF1BP1	3.64062	0.00350681	0.037124	-0.254673	0.10356	0.0165546	0.0496638	-0.00259711	0.00369116	0.484155	0.580986	-0.00614123	0.00626776	0.330757	0.496135	0.148571	0.112456	0.191015	0.38203	0.20032	0.0770725	0.0115192	0.0496638	0.0236044	0.100994	0.815925	0.815925
ENSG00000065135.11	GNAI3	1.1619	0.337388	0.55302	-0.249692	0.119629	0.0407329	0.244397	0.00160895	0.0042639	0.70713	0.928086	0.00201378	0.00724029	0.781779	0.928086	0.160036	0.129905	0.222341	0.444682	0.00806614	0.0890315	0.928086	0.928086	-0.152158	0.116664	0.196683	0.444682
ENSG00000065150.19	IPO5	2.11459	0.0631425	0.214044	-0.242558	0.15476	0.121822	0.365467	-0.00543544	0.00551607	0.328035	0.492052	-0.00360511	0.00936653	0.701555	0.709015	0.206961	0.168054	0.2225	0.445	0.0431677	0.115177	0.709015	0.709015	-0.261899	0.150925	0.0873554	0.365467
ENSG00000065154.11	OAT	3.28758	0.00684668	0.0565041	-0.740661	0.210692	0.000799069	0.00479441	0.00242318	0.00750965	0.747961	0.747961	0.030681	0.0127517	0.0189356	0.0568069	0.31304	0.228791	0.175879	0.351758	-0.185516	0.156804	0.241009	0.361514	-0.129949	0.205471	0.52928	0.635136
ENSG00000065183.16	WDR3	2.93425	0.0134094	0.0857236	-0.326846	0.137335	0.0202137	0.0606411	-0.000198397	0.00489498	0.967792	0.967792	-0.00250436	0.0083119	0.764134	0.967792	0.24748	0.149132	0.101765	0.203531	0.0109761	0.102209	0.914806	0.967792	-0.348248	0.133931	0.0114861	0.0606411
ENSG00000065243.20	PKN2	0.374649	0.892584	0.93626	-0.0827464	0.0997264	0.40968	0.831689	-0.00149935	0.00355452	0.674532	0.831689	0.002472	0.00603574	0.683455	0.831689	-0.0379055	0.108293	0.727433	0.831689	0.0158369	0.0742195	0.831689	0.831689	0.0292426	0.097255	0.764604	0.831689
ENSG00000065268.10	WDR18	1.40818	0.224751	0.44247	-0.368447	0.159357	0.0239017	0.14341	0.00612021	0.0056799	0.285171	0.653197	-0.00413044	0.00964473	0.669857	0.669857	-0.093113	0.173046	0.59233	0.669857	0.117215	0.118598	0.326599	0.653197	-0.075725	0.155407	0.627683	0.669857
ENSG00000065308.5	TRAM2	0.615393	0.717187	0.830176	0.284511	0.163674	0.0868251	0.520951	-0.00257293	0.00583379	0.660625	0.966496	0.000417671	0.00990603	0.966496	0.966496	-0.0615181	0.177734	0.73035	0.966496	0.0948114	0.121811	0.439146	0.966496	-0.0278587	0.159618	0.86198	0.966496
ENSG00000065320.9	NTN1	0.759493	0.604275	0.75605	0.0593144	0.296474	0.842044	0.842044	-0.00488483	0.0105671	0.645411	0.792543	-0.0162948	0.0179435	0.367118	0.792543	0.142066	0.321941	0.660453	0.792543	0.100725	0.220645	0.649527	0.792543	-0.374721	0.289127	0.199474	0.792543
ENSG00000065325.13	GLP2R	2.54348	0.0281809	0.134373	0.0720487	0.113186	0.526617	0.789926	-0.000774728	0.00403424	0.848302	0.848302	0.0170906	0.00685033	0.0151105	0.0453315	-0.0525349	0.122908	0.670457	0.804548	0.10354	0.0842362	0.223375	0.446751	-0.326702	0.110381	0.0042723	0.0256338
ENSG00000065328.16	MCM10	6.6858	1.46499e-05	0.00127205	-0.790916	0.301741	0.0108663	0.0325989	-0.00461645	0.0107549	0.669145	0.802973	0.00290622	0.0182623	0.874046	0.874046	0.360829	0.327661	0.274798	0.412198	0.452771	0.224565	0.0478507	0.0957014	-1.39734	0.294263	1.14378e-05	6.86269e-05
ENSG00000065357.20	DGKA	1.2087	0.313025	0.531111	0.22745	0.199304	0.257903	0.309483	-0.00856501	0.00710375	0.232237	0.309483	0.0153448	0.0120625	0.207799	0.309483	-0.299141	0.216425	0.171572	0.309483	0.228913	0.148328	0.127543	0.309483	-0.00824038	0.194365	0.966311	0.966311
ENSG00000065361.15	ERBB3	3.49437	0.00462464	0.0440666	-1.02947	0.30013	0.00104495	0.00626967	0.0221594	0.0106975	0.0422286	0.0929875	-0.00657199	0.0181648	0.718659	0.86239	-0.039475	0.325912	0.903963	0.903963	-0.217282	0.223366	0.334225	0.501338	0.593878	0.292693	0.0464937	0.0929875
ENSG00000065371.17	ROPN1	4.78277	0.000418716	0.0100962	0.234999	0.285008	0.412605	0.495126	-0.019855	0.0101585	0.0548768	0.164631	-0.0144876	0.0172495	0.404004	0.495126	0.313144	0.30949	0.315327	0.495126	0.144267	0.212111	0.498791	0.498791	-1.00682	0.277945	0.000567711	0.00340627
ENSG00000065413.20	ANKRD44	0.597662	0.731122	0.838831	-0.00719603	0.254479	0.977526	0.977526	-0.00136054	0.00907032	0.881223	0.977526	0.018064	0.0154018	0.245072	0.863843	-0.296035	0.276339	0.287948	0.863843	0.105379	0.189391	0.579813	0.977526	0.0567499	0.248173	0.819832	0.977526
ENSG00000065427.14	KARS	5.00894	0.000277424	0.00778123	-0.295127	0.143786	0.0440864	0.132259	-0.00827837	0.00512494	0.111014	0.166521	0.00234406	0.00870238	0.788494	0.788494	0.284787	0.156138	0.0726881	0.145376	0.0493213	0.10701	0.646384	0.77566	-0.453884	0.140223	0.00189152	0.0113491
ENSG00000065457.10	ADAT1	1.07152	0.388571	0.597266	0.0250009	0.133784	0.852332	0.878871	-0.00142008	0.00476844	0.766784	0.878871	-0.0101157	0.00809702	0.215965	0.538697	0.179345	0.145277	0.221391	0.538697	0.0152329	0.0995664	0.878871	0.878871	-0.145333	0.130469	0.269349	0.538697
ENSG00000065485.20	PDIA5	1.61628	0.156546	0.360847	0.0324215	0.177109	0.855312	0.855312	-0.00865394	0.00631263	0.175053	0.350105	0.012015	0.0107191	0.266397	0.399595	0.3024	0.192323	0.12065	0.350105	0.112681	0.13181	0.395714	0.474856	-0.312079	0.17272	0.0753438	0.350105
ENSG00000065491.8	TBC1D22B	3.75669	0.00281705	0.0324641	0.0991715	0.107356	0.358974	0.538461	-0.00231507	0.00382646	0.547242	0.65669	0.000964373	0.00649749	0.882462	0.882462	-0.201956	0.116578	0.0878796	0.175759	0.190682	0.0798975	0.019881	0.059643	-0.378001	0.104695	0.000589882	0.00353929
ENSG00000065518.8	NDUFB4	2.58221	0.0261859	0.12852	-0.589094	0.161799	0.000534807	0.00320884	0.00755975	0.00576696	0.194444	0.388888	0.00577293	0.00979256	0.557524	0.619363	0.264578	0.175698	0.136873	0.388888	-0.115894	0.120416	0.33934	0.509009	0.078754	0.157789	0.619363	0.619363
ENSG00000065526.11	SPEN	1.62374	0.15449	0.358174	0.252075	0.108471	0.0232203	0.139322	-0.00280741	0.0038662	0.47032	0.70548	-0.00168974	0.00656499	0.797682	0.797682	-0.105346	0.117789	0.374379	0.70548	-0.0414009	0.0807275	0.60977	0.731725	-0.124953	0.105783	0.241754	0.70548
ENSG00000065534.18	MYLK	2.25921	0.0481832	0.1831	1.02536	0.29974	0.00107549	0.00645295	-0.0228882	0.0106835	0.0358561	0.107568	-0.0222644	0.0181411	0.224073	0.434058	-0.34765	0.325488	0.289372	0.434058	0.141275	0.223075	0.528722	0.634466	0.0722284	0.292312	0.805603	0.805603
ENSG00000065548.18	ZC3H15	2.43878	0.0343564	0.15064	-0.183612	0.106383	0.0890359	0.267108	0.000460361	0.00379179	0.903735	0.903735	0.00485654	0.00643864	0.453363	0.544036	0.156346	0.115522	0.180549	0.270824	-0.117756	0.0791738	0.141696	0.270824	-0.269054	0.103747	0.0116948	0.0701689
ENSG00000065559.15	MAP2K4	1.21868	0.308015	0.526983	-0.253207	0.245016	0.305174	0.632314	0.00882086	0.00873304	0.316157	0.632314	0.000877766	0.0148291	0.952978	0.952978	-0.0385385	0.266063	0.885273	0.952978	-0.100834	0.182348	0.582151	0.873227	0.452348	0.238944	0.0627286	0.376372
ENSG00000065600.12	TMEM206	4.74984	0.000444701	0.0104785	-0.313515	0.146153	0.0356286	0.106886	0.00120297	0.0052093	0.818085	0.941007	0.00107817	0.00884562	0.903358	0.941007	0.297174	0.158708	0.0655745	0.131149	0.0080803	0.108772	0.941007	0.941007	-0.61685	0.142531	5.22131e-05	0.000313279
ENSG00000065609.14	SNAP91	0.726935	0.62948	0.773633	0.223215	0.19833	0.264464	0.693292	-0.0031395	0.00706902	0.658407	0.987611	-0.00146317	0.0120035	0.903353	0.993366	0.211593	0.215367	0.329453	0.693292	-0.00123198	0.147603	0.993366	0.993366	-0.183335	0.193415	0.346646	0.693292
ENSG00000065613.14	SLK	2.06497	0.0692437	0.226225	-0.0447402	0.111099	0.688466	0.705016	0.00635513	0.00395987	0.113294	0.275744	0.0100994	0.00672403	0.137872	0.275744	-0.0458686	0.120642	0.705016	0.705016	-0.0898292	0.0826832	0.281242	0.421864	0.17129	0.108346	0.118668	0.275744
ENSG00000065615.14	CYB5R4	0.949128	0.466465	0.659442	-0.0762165	0.114196	0.506831	0.588584	-0.00221237	0.00407025	0.588584	0.588584	0.00764666	0.00691147	0.272582	0.588584	-0.0814045	0.124006	0.513812	0.588584	0.0648196	0.0849881	0.448365	0.588584	-0.149391	0.111366	0.184374	0.588584
ENSG00000065618.20	COL17A1	2.35614	0.0401541	0.165629	1.52698	0.552069	0.00735432	0.0441259	-0.0230586	0.0196773	0.245474	0.479447	0.00303356	0.0334129	0.927934	0.927934	-1.37	0.599493	0.0255174	0.0765522	-0.348388	0.410867	0.399539	0.479447	0.467807	0.538388	0.388049	0.479447
ENSG00000065621.15	GSTO2	2.57011	0.026794	0.130271	-0.0818814	0.295964	0.782905	0.866222	0.00440579	0.010549	0.677557	0.866222	-0.0110512	0.0179126	0.539389	0.866222	-0.0543522	0.321388	0.866222	0.866222	0.0899249	0.220265	0.684406	0.866222	0.972129	0.288629	0.00126684	0.00760107
ENSG00000065665.21	SEC61A2	1.89646	0.0944752	0.271015	-0.416173	0.149795	0.0071087	0.0426522	0.00400428	0.0053391	0.455925	0.604999	-0.00423181	0.00906603	0.642197	0.642197	0.12686	0.162663	0.438238	0.604999	0.0748742	0.111482	0.504166	0.604999	-0.188533	0.146083	0.201349	0.604048
ENSG00000065675.14	PRKCQ	1.51823	0.18595	0.397595	0.160454	0.255292	0.531837	0.555808	-0.0102461	0.00909929	0.264231	0.555808	0.00914851	0.015451	0.555808	0.555808	-0.284552	0.277222	0.30843	0.555808	0.125075	0.189996	0.512633	0.555808	-0.499086	0.248965	0.0491066	0.294639
ENSG00000065717.15	TLE2	1.51242	0.18784	0.399856	0.684074	0.311186	0.0314413	0.188648	0.00127428	0.0110915	0.908883	0.908883	-0.0332224	0.0188339	0.0823652	0.247096	-0.412881	0.337918	0.226116	0.452231	0.0694325	0.231595	0.76527	0.908883	0.192299	0.303475	0.528495	0.792742
ENSG00000065802.12	ASB1	1.15722	0.339908	0.554893	0.243472	0.105789	0.0245294	0.147176	-0.00532395	0.00377061	0.16266	0.487979	-0.00519469	0.00640267	0.420092	0.840183	-0.0280833	0.114877	0.807629	0.969155	-0.0258679	0.0787315	0.74353	0.969155	0.000574687	0.103167	0.995572	0.995572
ENSG00000065809.13	FAM107B	1.57278	0.169028	0.376736	-0.367742	0.243102	0.135128	0.405384	0.0180685	0.00866482	0.0409159	0.245495	0.0118603	0.0147133	0.423084	0.585734	-0.255299	0.263985	0.337027	0.585734	-0.0350953	0.180924	0.846789	0.846789	0.165296	0.237078	0.488112	0.585734
ENSG00000065833.9	ME1	3.63777	0.00352573	0.0372759	-0.0119175	0.284759	0.966744	0.966744	-0.00546886	0.0101496	0.59182	0.887729	0.0401612	0.0172344	0.0228578	0.0685735	0.480714	0.30922	0.124823	0.249646	-0.0583409	0.211926	0.783954	0.940745	-1.0345	0.277702	0.000406612	0.00243967
ENSG00000065882.16	TBC1D1	3.49705	0.00460119	0.0439111	0.357409	0.144876	0.0162278	0.0764533	-0.0110619	0.00516378	0.0358699	0.0764533	-0.0110545	0.00876833	0.211846	0.317769	0.115448	0.157321	0.465649	0.558779	0.0598978	0.107821	0.580411	0.580411	-0.298792	0.141286	0.0382267	0.0764533
ENSG00000065883.16	CDK13	0.299039	0.935213	0.960726	-0.17755	0.16821	0.295034	0.862115	0.00474988	0.00599548	0.431057	0.862115	0.00127699	0.0101806	0.900562	0.900562	0.0232301	0.18266	0.899187	0.900562	-0.113665	0.125187	0.367205	0.862115	-0.0659148	0.164042	0.689117	0.900562
ENSG00000065911.12	MTHFD2	2.79953	0.0173285	0.100648	-0.531354	0.181794	0.00474653	0.0284792	-0.00121579	0.00647963	0.851741	0.851741	0.012327	0.0110027	0.26662	0.39993	0.268371	0.197411	0.178629	0.357258	-0.0295451	0.135297	0.827813	0.851741	-0.365124	0.177289	0.043396	0.130188
ENSG00000065923.10	SLC9A7	1.17069	0.332702	0.548173	0.121618	0.175814	0.491525	0.560911	0.0100338	0.00626648	0.114111	0.560911	-0.00621899	0.0106408	0.560911	0.560911	-0.180247	0.190917	0.348554	0.560911	-0.104285	0.130846	0.428307	0.560911	-0.211254	0.171457	0.222278	0.560911
ENSG00000065970.9	FOXJ2	2.33323	0.041925	0.169948	0.126427	0.106794	0.240726	0.481451	-0.00156856	0.00380645	0.681616	0.817939	-0.0180982	0.00646352	0.00669471	0.0401683	-0.000468696	0.115968	0.996787	0.996787	0.0389789	0.0794797	0.625459	0.817939	-0.136742	0.104148	0.193745	0.481451
ENSG00000065978.19	YBX1	6.74754	1.31968e-05	0.00117972	-0.0560883	0.158199	0.724063	0.827388	-0.0115065	0.00563865	0.0452904	0.135871	0.0146568	0.00957469	0.130601	0.195901	0.265755	0.171789	0.126649	0.195901	0.0257749	0.117737	0.827388	0.827388	-0.730556	0.154279	1.20117e-05	7.207e-05
ENSG00000065989.16	AC011529.1	1.49949	0.192105	0.405105	0.299325	0.216707	0.171863	0.515588	-0.00137037	0.00772404	0.859725	0.859725	0.00317898	0.0131158	0.809239	0.859725	-0.163188	0.235323	0.49045	0.735675	0.152021	0.16128	0.349327	0.698654	0.440573	0.211337	0.0409697	0.245818
ENSG00000066027.12	PPP2R5A	3.10207	0.0097429	0.0704959	-0.467296	0.151856	0.0030409	0.0182454	0.00567937	0.00541255	0.297869	0.325621	0.0228331	0.00919075	0.0155234	0.0465703	0.22839	0.1649	0.170712	0.325621	-0.1179	0.113016	0.300653	0.325621	0.146663	0.148092	0.325621	0.325621
ENSG00000066032.18	CTNNA2	0.496062	0.809068	0.886986	-0.107468	0.421855	0.799707	0.915338	0.00537595	0.0150361	0.721831	0.915338	0.00272466	0.0255319	0.915338	0.915338	0.325853	0.458093	0.479389	0.915338	-0.419351	0.313957	0.186237	0.915338	-0.318323	0.4114	0.441839	0.915338
ENSG00000066044.15	ELAVL1	5.76005	7.24965e-05	0.00342026	-0.198743	0.0788712	0.0141682	0.0283364	0.000902766	0.00281118	0.749124	0.749124	0.00539373	0.00477352	0.262596	0.393894	0.315084	0.0856464	0.000472865	0.00141859	-0.0290076	0.0586984	0.622819	0.747383	-0.317097	0.0769166	0.000106885	0.000641312
ENSG00000066056.14	TIE1	3.29802	0.00671222	0.055761	0.867703	0.203554	6.56467e-05	0.00039388	-0.00828692	0.00725523	0.257498	0.514996	-0.00138518	0.0123197	0.910819	0.910819	-0.2984	0.22104	0.181633	0.514996	0.0619537	0.151491	0.683894	0.820673	0.132217	0.19851	0.507701	0.761552
ENSG00000066084.13	DIP2B	0.566206	0.755682	0.853833	-0.127528	0.127548	0.321041	0.785561	0.001418	0.00454617	0.756092	0.785561	0.00210891	0.00771961	0.785561	0.785561	-0.100464	0.138505	0.470805	0.785561	0.0673516	0.0949255	0.4805	0.785561	0.0673656	0.124388	0.589933	0.785561
ENSG00000066117.14	SMARCD1	0.378482	0.890197	0.934988	-0.0477185	0.0641125	0.459341	0.873332	-0.000365733	0.00228515	0.873332	0.873332	-0.00163476	0.00388028	0.674906	0.873332	-0.0113627	0.0696199	0.870851	0.873332	-0.0325483	0.0477145	0.497533	0.873332	-0.0247964	0.0625237	0.692948	0.873332
ENSG00000066135.13	KDM4A	0.450286	0.84224	0.907147	-0.0195812	0.122531	0.873522	0.967419	0.000179062	0.00436734	0.967419	0.967419	-0.000825529	0.00741594	0.911702	0.967419	0.105898	0.133057	0.428952	0.857905	-0.0856092	0.0911914	0.351264	0.857905	-0.105767	0.119495	0.379307	0.857905
ENSG00000066136.20	NFYC	1.40269	0.226861	0.444843	0.0397445	0.092702	0.669513	0.734065	-0.00112725	0.00330415	0.734065	0.734065	0.00239227	0.0056106	0.671216	0.734065	-0.101519	0.100665	0.316905	0.63381	0.164618	0.0689917	0.0199069	0.119441	-0.143735	0.0904047	0.116635	0.349906
ENSG00000066185.13	ZMYND12	2.49383	0.0309595	0.142001	-0.322109	0.181095	0.0798987	0.239696	0.00898559	0.00645473	0.168567	0.318554	-0.006368	0.0109604	0.56322	0.56322	-0.116405	0.196652	0.555918	0.56322	-0.16972	0.134777	0.212369	0.318554	0.462202	0.176608	0.0109838	0.0659028
ENSG00000066230.11	SLC9A3	2.13706	0.060554	0.208843	-0.398057	0.155275	0.0126463	0.0510694	0.00919516	0.00553444	0.101368	0.202736	-0.000910511	0.00939774	0.92311	0.92311	0.249662	0.168614	0.143453	0.215179	-0.0336563	0.115561	0.771779	0.92311	-0.370725	0.151428	0.0170231	0.0510694
ENSG00000066248.15	NGEF	1.86829	0.0994694	0.279468	-0.115668	0.24296	0.63559	0.960598	-0.0036226	0.00865975	0.677066	0.960598	-0.00373091	0.0147046	0.800498	0.960598	0.003355	0.263831	0.989892	0.989892	-0.339488	0.180818	0.0648683	0.238069	-0.422215	0.236939	0.0793565	0.238069
ENSG00000066279.18	ASPM	4.51106	0.00068956	0.0137438	-0.912106	0.335238	0.00831832	0.024955	-0.00337211	0.0119488	0.778663	0.950753	-0.00536462	0.0202896	0.792294	0.950753	0.0196084	0.364036	0.957206	0.957206	0.352441	0.249494	0.162465	0.324931	-1.11302	0.32693	0.00113176	0.00679056
ENSG00000066294.14	CD84	0.863635	0.526343	0.701992	0.115617	0.299338	0.70056	0.727616	-0.012401	0.0106692	0.249295	0.727616	0.0144189	0.0181168	0.428952	0.727616	0.113697	0.325051	0.727616	0.727616	0.0779384	0.222776	0.727565	0.727616	0.52853	0.29192	0.0747653	0.448592
ENSG00000066322.15	ELOVL1	1.72293	0.129433	0.323677	-0.180949	0.168738	0.287463	0.344955	-0.00789982	0.00601429	0.19356	0.344955	0.013703	0.0102125	0.184264	0.344955	0.215861	0.183233	0.242999	0.344955	0.114813	0.12558	0.363908	0.363908	-0.249511	0.164557	0.134228	0.344955
ENSG00000066336.11	SPI1	1.10675	0.36797	0.579499	0.398403	0.199877	0.0503721	0.197439	-0.0133276	0.00712417	0.0658132	0.197439	0.00575936	0.0120972	0.635582	0.762698	-0.168016	0.217047	0.441637	0.662455	0.204048	0.148755	0.1748	0.349599	0.0471856	0.194924	0.809475	0.809475
ENSG00000066379.15	ZNRD1	1.99622	0.0786425	0.243337	-0.164322	0.112949	0.150455	0.231207	-0.00594559	0.00402581	0.144467	0.231207	-0.00985494	0.00683601	0.154138	0.231207	0.0167238	0.122652	0.891958	0.981419	-0.00196523	0.0840602	0.981419	0.981419	0.16436	0.11015	0.140426	0.231207
ENSG00000066382.16	MPPED2	1.45038	0.209102	0.424863	0.574135	0.300065	0.0600402	0.360241	-0.0102178	0.0106951	0.342877	0.453761	0.0269045	0.0181608	0.143243	0.429729	0.315886	0.325842	0.335862	0.453761	0.0629686	0.223318	0.77885	0.77885	0.259653	0.292629	0.378134	0.453761
ENSG00000066405.13	CLDN18	1.80412	0.111789	0.299008	0.570147	0.184214	0.00288628	0.0173177	-0.0092133	0.00656588	0.165242	0.330484	-0.00915704	0.0111492	0.414421	0.497305	-0.309348	0.200038	0.126779	0.330484	0.121527	0.137098	0.378608	0.497305	0.117788	0.179649	0.514322	0.514322
ENSG00000066422.4	ZBTB11	1.27291	0.281913	0.50215	-0.192873	0.0826331	0.0226452	0.135871	0.00051025	0.00294527	0.86299	0.890487	0.00154868	0.0050012	0.757795	0.890487	0.138689	0.0897315	0.126983	0.380949	-0.00850031	0.0614981	0.890487	0.890487	-0.0132607	0.0805853	0.869798	0.890487
ENSG00000066427.22	ATXN3	1.54932	0.176127	0.385893	0.128617	0.108801	0.241397	0.482794	3.85172e-05	0.00387798	0.992105	0.992105	-0.00225625	0.00658498	0.732961	0.983961	0.142731	0.118148	0.231332	0.482794	0.0185021	0.0809733	0.819967	0.983961	0.209536	0.106105	0.052477	0.314862
ENSG00000066455.13	GOLGA5	2.62027	0.0243618	0.123159	-0.438398	0.120519	0.000540541	0.00324325	0.00385527	0.00429562	0.37272	0.745439	0.00182736	0.00729415	0.802961	0.963553	0.166603	0.130872	0.207473	0.62242	0.00212609	0.0896938	0.98116	0.98116	0.052806	0.117532	0.654694	0.963553
ENSG00000066468.22	FGFR2	0.411897	0.868601	0.922372	-0.319563	0.44206	0.472298	0.88541	8.82011e-05	0.0157562	0.99555	0.99555	-0.0168384	0.0267548	0.531286	0.88541	-0.206559	0.480034	0.668378	0.88541	0.110584	0.328995	0.737841	0.88541	0.384027	0.431105	0.376274	0.88541
ENSG00000066557.6	LRRC40	2.29189	0.0453154	0.177287	-0.230367	0.0900811	0.0128537	0.0771221	-0.00210452	0.00321074	0.514447	0.995614	-0.00172873	0.00545198	0.752182	0.995614	-0.0673994	0.0978193	0.493226	0.995614	0.000369913	0.0670411	0.995614	0.995614	0.0118908	0.0878488	0.892743	0.995614
ENSG00000066583.12	ISOC1	0.754123	0.60841	0.759013	-0.218399	0.243461	0.372948	0.799128	0.0123663	0.00867761	0.158847	0.799128	-0.00924042	0.014735	0.532752	0.799128	0.0722432	0.264375	0.785506	0.867392	0.0303719	0.181191	0.867392	0.867392	0.151151	0.237427	0.526574	0.799128
ENSG00000066629.17	EML1	3.2886	0.00683336	0.0564227	0.665897	0.17761	0.000375856	0.00225514	-0.0165199	0.00633052	0.0112052	0.0224104	-0.000540225	0.0107495	0.96007	0.96007	0.0104459	0.192867	0.956971	0.96007	0.11933	0.132183	0.369934	0.554902	0.472196	0.173209	0.00819735	0.0224104
ENSG00000066651.20	TRMT11	6.47083	2.11216e-05	0.00159256	-0.233538	0.105652	0.0305454	0.0916362	0.00122923	0.00376572	0.745135	0.894162	0.000325882	0.00639436	0.959508	0.959508	0.224902	0.114727	0.0541822	0.108364	-0.0336974	0.0786293	0.669638	0.894162	-0.53279	0.103034	2.35078e-06	1.41047e-05
ENSG00000066654.14	THUMPD1	2.1592	0.0581037	0.203868	-0.253601	0.134895	0.0645243	0.193573	-0.00167433	0.00480803	0.728771	0.906188	0.0013607	0.00816425	0.868143	0.906188	0.0173292	0.146483	0.906188	0.906188	-0.165557	0.100393	0.103882	0.207764	0.290715	0.131552	0.0305869	0.183521
ENSG00000066697.14	MSANTD3	4.68624	0.00049964	0.0112809	0.170168	0.13403	0.208677	0.417353	-0.00976655	0.00477719	0.0449052	0.134716	0.00259248	0.00811188	0.750288	0.750288	0.123462	0.145543	0.399345	0.479214	-0.0885144	0.0997491	0.378101	0.479214	-0.442402	0.130708	0.00120354	0.00722125
ENSG00000066735.14	KIF26A	3.13883	0.0090846	0.0674101	0.868106	0.273723	0.00230162	0.0138097	-0.00730721	0.00975623	0.456531	0.547837	-0.00509317	0.0165665	0.759478	0.759478	-0.268764	0.297236	0.369173	0.547837	0.395713	0.203713	0.0563451	0.11269	-0.543309	0.26694	0.0458369	0.11269
ENSG00000066739.12	ATG2B	3.43164	0.00520852	0.0477938	-0.0175517	0.115564	0.879746	0.971234	-0.00183172	0.00411901	0.657992	0.971234	-0.0024316	0.00699427	0.729204	0.971234	-0.00454252	0.125491	0.971234	0.971234	0.0663441	0.0860063	0.44323	0.971234	0.463711	0.1127	0.000109891	0.000659345
ENSG00000066777.9	ARFGEF1	2.46173	0.0328976	0.146787	-0.328694	0.129847	0.013751	0.0825058	0.00454149	0.00462812	0.330037	0.495056	0.00443265	0.00785875	0.574639	0.689566	0.177092	0.141002	0.213558	0.427117	0.0194715	0.0966365	0.840933	0.840933	0.240918	0.12663	0.0614646	0.184394
ENSG00000066827.16	ZFAT	4.34578	0.000936114	0.0166461	-0.186852	0.111558	0.0986809	0.296043	0.00210819	0.00397624	0.597754	0.717305	0.00608652	0.00675184	0.370621	0.713154	-0.0869509	0.121141	0.475436	0.713154	0.00310617	0.0830251	0.970269	0.970269	-0.495639	0.108794	2.31174e-05	0.000138704
ENSG00000066855.16	MTFR1	2.53735	0.0285101	0.135389	-0.322028	0.168835	0.0608279	0.182484	-0.00189857	0.00601774	0.75338	0.75338	0.012771	0.0102184	0.215786	0.323679	0.288708	0.183338	0.120101	0.240203	-0.0994278	0.125652	0.431608	0.517929	-0.415294	0.164651	0.0140798	0.0844789
ENSG00000066923.17	STAG3	1.57517	0.168319	0.375823	0.0711406	0.201995	0.725818	0.777389	0.00783547	0.00719966	0.280416	0.760459	-0.00347057	0.0122254	0.777389	0.777389	0.19377	0.219347	0.380229	0.760459	0.052794	0.150331	0.726568	0.777389	-0.483734	0.196989	0.0167047	0.100228
ENSG00000066926.11	FECH	1.40589	0.225629	0.443275	-0.151285	0.14009	0.284112	0.66849	-0.00138765	0.00499318	0.78195	0.95397	0.00221215	0.00847865	0.794975	0.95397	-0.0017617	0.152124	0.990795	0.990795	-0.101415	0.104259	0.334245	0.66849	0.309434	0.136618	0.0268043	0.160826
ENSG00000066933.16	MYO9A	0.701104	0.649668	0.787842	0.0459742	0.103611	0.658698	0.907126	-0.00282653	0.00369299	0.446777	0.907126	-0.00122084	0.00627087	0.846239	0.907126	-0.0504788	0.112512	0.655152	0.907126	0.00903073	0.0771108	0.907126	0.907126	0.198998	0.101044	0.0531048	0.318629
ENSG00000067057.17	PFKP	6.24527	3.11162e-05	0.00202367	0.276164	0.25603	0.284675	0.528949	-0.014722	0.00912562	0.111459	0.334378	0.0136817	0.0154957	0.380477	0.528949	0.215619	0.278024	0.440791	0.528949	0.119343	0.190546	0.533264	0.533264	-1.23892	0.249686	5.17819e-06	3.10692e-05
ENSG00000067064.11	IDI1	4.51008	0.000690808	0.0137438	-0.579083	0.164813	0.000803644	0.00325244	0.00708213	0.0058744	0.232279	0.278735	0.0192242	0.009975	0.0582565	0.0873848	0.0598672	0.178971	0.739058	0.739058	0.247987	0.122659	0.0472587	0.0873848	-0.549415	0.160729	0.00108415	0.00325244
ENSG00000067066.17	SP100	0.698223	0.651928	0.789295	0.0373168	0.183624	0.839586	0.872371	-0.00105551	0.00654488	0.872371	0.872371	-0.00527229	0.0111135	0.636778	0.872371	-0.14957	0.199398	0.455856	0.872371	-0.0647699	0.136659	0.637098	0.872371	0.331619	0.179074	0.0685205	0.411123
ENSG00000067082.15	KLF6	1.65927	0.145042	0.345627	0.511106	0.198576	0.0123097	0.0738585	-0.00141895	0.00707778	0.841722	0.982333	-0.000267151	0.0120184	0.982333	0.982333	-0.128526	0.215634	0.553188	0.829781	0.103955	0.147786	0.48427	0.829781	0.222036	0.193655	0.255704	0.767112
ENSG00000067113.17	PLPP1	2.0689	0.0687398	0.225143	0.736913	0.249357	0.00432796	0.0259677	-0.0124273	0.00888776	0.166718	0.436609	0.0150714	0.0150918	0.321614	0.436609	-0.312433	0.270777	0.252728	0.436609	-0.0230958	0.185579	0.901335	0.901335	0.222359	0.243178	0.363841	0.436609
ENSG00000067141.17	NEO1	0.881977	0.51315	0.693105	0.0402221	0.204208	0.844459	0.844459	-0.00283406	0.00727853	0.698254	0.844459	-0.00329049	0.0123593	0.790887	0.844459	-0.241244	0.22175	0.280591	0.841772	-0.0560684	0.151978	0.713365	0.844459	0.39242	0.199147	0.0529783	0.31787
ENSG00000067167.8	TRAM1	2.02026	0.0752241	0.237522	-0.495616	0.168711	0.00455059	0.0273035	0.000922457	0.00601331	0.878549	0.878549	0.0105972	0.0102109	0.303135	0.606269	0.26618	0.183203	0.150983	0.45295	0.0688285	0.12556	0.585422	0.849377	-0.0619319	0.16453	0.707814	0.849377
ENSG00000067177.15	PHKA1	1.89296	0.0950834	0.271972	-0.549976	0.187111	0.00452937	0.0271762	0.0114138	0.00666914	0.0916966	0.27509	-0.00574519	0.0113245	0.613619	0.736343	0.062237	0.203184	0.760334	0.760334	-0.124196	0.139254	0.375703	0.626173	0.148895	0.182474	0.417449	0.626173
ENSG00000067182.7	TNFRSF1A	2.03636	0.073015	0.233751	0.26242	0.124305	0.0385559	0.19607	-0.00800508	0.00443057	0.0753548	0.19607	0.00972796	0.00752331	0.200504	0.300757	-0.00724401	0.134983	0.957363	0.957363	0.0855578	0.0925117	0.358422	0.430107	-0.203441	0.121225	0.0980348	0.19607
ENSG00000067191.16	CACNB1	1.57149	0.169412	0.377128	0.593486	0.261614	0.026572	0.159432	-0.00508833	0.00932463	0.587121	0.859216	0.00524121	0.0158336	0.74168	0.859216	0.0505864	0.284087	0.859216	0.859216	0.191817	0.194701	0.32813	0.656261	-0.37084	0.255131	0.150816	0.452447
ENSG00000067208.14	EVI5	1.88174	0.0970537	0.275077	0.119781	0.0974595	0.223425	0.663648	0.00154787	0.00347372	0.657348	0.781483	0.00576663	0.00589854	0.331824	0.663648	0.06519	0.105832	0.540027	0.781483	-0.0202018	0.0725324	0.781483	0.781483	0.185927	0.0950443	0.0546741	0.328045
ENSG00000067221.14	STOML1	0.916113	0.48909	0.676034	0.0344829	0.124453	0.782588	0.8029	-0.00529532	0.00443584	0.236846	0.710539	-0.00927444	0.00753226	0.222582	0.710539	0.0982311	0.135144	0.46988	0.8029	0.0232112	0.0926218	0.8029	0.8029	-0.0682601	0.121369	0.575736	0.8029
ENSG00000067225.18	PKM	1.60124	0.160763	0.366078	-0.163738	0.174633	0.35186	0.422233	-0.00868328	0.00622438	0.16768	0.32842	0.0152925	0.0105693	0.152663	0.32842	0.237256	0.189634	0.215305	0.32842	0.00721222	0.129967	0.955914	0.955914	-0.211373	0.170305	0.218947	0.32842
ENSG00000067248.10	DHX29	3.35452	0.0060292	0.0520808	-0.279305	0.117247	0.0200996	0.0602988	0.0041251	0.00417901	0.327199	0.554325	-0.00315561	0.00709614	0.657996	0.789595	-0.023311	0.127319	0.855288	0.855288	-0.0788378	0.0872589	0.36955	0.554325	0.362784	0.114342	0.0022925	0.013755
ENSG00000067334.14	DNTTIP2	1.54823	0.176462	0.386265	-0.210213	0.130529	0.112069	0.349159	-0.00346413	0.00465243	0.459165	0.804582	0.00424447	0.00790003	0.592886	0.804582	0.0605794	0.141742	0.670485	0.804582	-0.000538074	0.097144	0.995597	0.995597	-0.202527	0.127295	0.116386	0.349159
ENSG00000067365.14	METTL22	1.90056	0.0937686	0.269939	0.197547	0.139451	0.161302	0.241953	-0.00829653	0.00497043	0.0998196	0.199639	-0.0165535	0.00844002	0.0540634	0.16219	-0.120171	0.151431	0.430287	0.430287	0.237684	0.103784	0.0252144	0.151287	0.153393	0.135996	0.263434	0.316121
ENSG00000067369.13	TP53BP1	4.94157	0.000313503	0.00839643	-0.101055	0.0779296	0.199232	0.397495	0.00551014	0.00277762	0.0514444	0.154333	0.00334809	0.00471653	0.480289	0.576347	-0.0951349	0.0846239	0.264997	0.397495	-0.0244733	0.0579976	0.674417	0.674417	0.277857	0.0759983	0.00050916	0.00305496
ENSG00000067445.20	TRO	1.62315	0.154652	0.358318	0.774667	0.261356	0.00422073	0.0253244	-0.0132226	0.00931545	0.160481	0.481444	-0.00277916	0.0158181	0.861071	0.861071	-0.128393	0.283807	0.652469	0.782963	0.189593	0.194509	0.333256	0.499884	0.294051	0.25488	0.252789	0.499884
ENSG00000067533.6	RRP15	2.29756	0.0448351	0.176316	-0.373167	0.124035	0.0037134	0.0222804	0.00252682	0.00442095	0.569564	0.58201	0.0067049	0.00750698	0.375019	0.562529	0.168539	0.13469	0.215238	0.430476	0.0510644	0.0923108	0.58201	0.58201	-0.235036	0.120961	0.056275	0.168825
ENSG00000067560.11	RHOA	2.92029	0.0137707	0.0871457	-0.214535	0.117362	0.072073	0.216219	-0.00400815	0.00418309	0.341469	0.409763	0.00437286	0.00710308	0.540256	0.540256	0.146484	0.127443	0.254538	0.381808	0.120361	0.0873442	0.172856	0.345711	0.281518	0.114453	0.0165337	0.099202
ENSG00000067596.11	DHX8	0.84002	0.543585	0.713704	0.0839295	0.0990916	0.400062	0.608319	-0.000951568	0.0035319	0.788446	0.874114	-0.000953885	0.00599732	0.874114	0.874114	-0.124836	0.107604	0.250168	0.608319	0.0617351	0.073747	0.405546	0.608319	0.150644	0.096636	0.123806	0.608319
ENSG00000067601.8	PMS2P4	2.12702	0.0616968	0.211207	0.332263	0.153967	0.0345698	0.081413	-0.00473788	0.00548781	0.391073	0.469288	-0.0220985	0.00931854	0.0206444	0.081413	-0.349017	0.167193	0.0407065	0.081413	0.124395	0.114587	0.281606	0.42241	-0.0363887	0.150151	0.809263	0.809263
ENSG00000067606.17	PRKCZ	2.54472	0.0281148	0.134155	-0.455442	0.178404	0.0130041	0.0780248	0.000855036	0.00635882	0.893444	0.893444	-0.0172451	0.0107976	0.115015	0.23003	0.171889	0.19373	0.378158	0.567237	-0.26962	0.132774	0.046321	0.138963	0.0363128	0.173983	0.835314	0.893444
ENSG00000067704.10	IARS2	4.82687	0.000386316	0.00964212	-0.876077	0.176829	5.32699e-06	3.19619e-05	0.00482946	0.00630267	0.446256	0.669383	0.0122346	0.0107022	0.257091	0.514183	0.364224	0.192019	0.0622297	0.186689	-0.0509961	0.131602	0.69963	0.839556	0.00636515	0.172447	0.970668	0.970668
ENSG00000067715.14	SYT1	2.19687	0.054154	0.196239	0.26298	0.395943	0.508885	0.735537	0.0148392	0.0141125	0.296865	0.735537	-0.0121804	0.0239636	0.612948	0.735537	-0.0805923	0.429955	0.851888	0.851888	0.235271	0.294673	0.427495	0.735537	0.899486	0.386131	0.022903	0.137418
ENSG00000067798.16	NAV3	3.26463	0.00715186	0.058112	0.656957	0.3137	0.0400838	0.120252	0.00302552	0.0111811	0.787549	0.787549	0.0147243	0.018986	0.440794	0.560408	-0.287132	0.340647	0.402327	0.560408	-0.170801	0.233465	0.467007	0.560408	0.886163	0.305926	0.0051115	0.030669
ENSG00000067829.19	IDH3G	0.399039	0.877072	0.927408	0.0204598	0.155104	0.895457	0.895457	-0.00621986	0.00552834	0.264628	0.895457	0.00298845	0.00938738	0.751226	0.895457	-0.0572669	0.168428	0.73493	0.895457	0.0284448	0.115433	0.806124	0.895457	-0.0498289	0.151261	0.742878	0.895457
ENSG00000067836.12	ROGDI	2.90095	0.0142869	0.0890828	-0.453297	0.228858	0.0517966	0.15539	-0.00111604	0.00815713	0.891591	0.981538	-0.00388513	0.0138512	0.779978	0.981538	0.0787562	0.248518	0.752317	0.981538	-0.00395635	0.170323	0.981538	0.981538	0.708487	0.223187	0.00228157	0.0136894
ENSG00000067840.12	PDZD4	2.29781	0.0448137	0.176296	0.956158	0.281674	0.00116716	0.00700297	-0.00441906	0.0100396	0.661258	0.967255	-0.00687679	0.0170478	0.68797	0.967255	-0.306239	0.305871	0.320385	0.961154	0.00863826	0.209631	0.967255	0.967255	-0.0609373	0.274694	0.825126	0.967255
ENSG00000067842.17	ATP2B3	1.83984	0.104765	0.288153	0.144946	0.0859213	0.0963329	0.288999	-0.00407839	0.00306247	0.18753	0.375059	-0.00387934	0.00520021	0.458318	0.549982	-0.0215743	0.0933021	0.817851	0.817851	0.060567	0.0639453	0.347008	0.520511	-0.162245	0.083792	0.0571172	0.288999
ENSG00000067900.8	ROCK1	1.67439	0.141185	0.340353	0.0812385	0.0735226	0.273195	0.49848	-0.00465482	0.00262055	0.080296	0.240888	-0.00208122	0.00444981	0.641532	0.641532	0.0405027	0.0798384	0.613629	0.641532	-0.114011	0.0547178	0.041071	0.240888	0.0700248	0.0717006	0.33232	0.49848
ENSG00000067955.14	CBFB	3.5915	0.00384803	0.039321	-0.128762	0.114053	0.263002	0.526004	-0.00285214	0.00406518	0.485393	0.72809	0.000416535	0.00690286	0.952065	0.952065	0.164069	0.123851	0.18983	0.526004	-0.0159994	0.0848821	0.851071	0.952065	-0.395877	0.111227	0.000695212	0.00417127
ENSG00000067992.14	PDK3	3.87258	0.00226503	0.028326	-0.279307	0.150067	0.0671682	0.0806019	0.0133482	0.00534879	0.0150836	0.0536701	0.00862126	0.00908249	0.345973	0.345973	0.364058	0.162958	0.0288721	0.0577441	-0.271235	0.111684	0.01789	0.0536701	0.275089	0.146348	0.0645655	0.0806019
ENSG00000068001.14	HYAL2	2.00802	0.0769456	0.240486	0.0495401	0.153276	0.74756	0.74756	-0.00895193	0.00546319	0.106058	0.212115	0.0197089	0.00927675	0.0373736	0.176962	0.134642	0.166443	0.42146	0.505752	0.102889	0.114073	0.37036	0.505752	0.287223	0.149478	0.0589873	0.176962
ENSG00000068024.16	HDAC4	4.54623	0.000646273	0.0131298	0.646171	0.151046	6.22322e-05	0.000373393	-0.00674859	0.00538368	0.214436	0.413365	-0.00710491	0.00914173	0.43982	0.527785	-0.180329	0.164021	0.275577	0.413365	-0.0230643	0.112413	0.838067	0.838067	-0.264496	0.147302	0.077136	0.231408
ENSG00000068028.17	RASSF1	0.858471	0.53009	0.704412	0.0605861	0.10756	0.575154	0.862731	-0.00260663	0.00383372	0.498933	0.862731	0.0106929	0.00650983	0.105228	0.435412	-0.0217648	0.116799	0.852747	0.944699	0.118022	0.0800493	0.145137	0.435412	0.0073038	0.104894	0.944699	0.944699
ENSG00000068078.18	FGFR3	1.16548	0.335474	0.550886	-0.283022	0.426627	0.509389	0.785015	-0.00117167	0.0152061	0.938815	0.938815	0.00508004	0.0258207	0.844633	0.938815	-0.297246	0.463275	0.523343	0.785015	0.462108	0.317509	0.150294	0.450881	0.610467	0.416054	0.14705	0.450881
ENSG00000068079.7	IFI35	1.98965	0.0796007	0.244708	-0.12039	0.217981	0.58261	0.826409	0.00171069	0.00776943	0.826409	0.826409	-0.00942832	0.0131928	0.477343	0.826409	0.0735348	0.236706	0.757039	0.826409	0.109596	0.162228	0.501674	0.826409	0.600674	0.212579	0.00623622	0.0374173
ENSG00000068097.14	HEATR6	2.16076	0.0579346	0.203688	-0.229126	0.157703	0.15099	0.45297	-0.00126563	0.00562096	0.822548	0.822548	-0.00792789	0.00954465	0.409188	0.491026	0.196308	0.17125	0.2558	0.491026	0.103736	0.117367	0.379982	0.491026	0.362201	0.153795	0.0215003	0.129002
ENSG00000068120.15	COASY	1.87471	0.098309	0.277347	-0.296029	0.130059	0.02609	0.15654	0.00513943	0.00463565	0.271594	0.433145	4.61915e-05	0.00787154	0.995336	0.995336	0.0366421	0.141231	0.796097	0.955316	-0.103516	0.0967938	0.288763	0.433145	0.238158	0.126836	0.0648433	0.19453
ENSG00000068137.15	PLEKHH3	1.37249	0.238777	0.456778	-0.0203025	0.183454	0.912215	0.912215	0.00501677	0.0065388	0.44568	0.769497	-0.00211736	0.0111032	0.849347	0.912215	-0.131029	0.199213	0.512998	0.769497	-0.0995494	0.136532	0.468503	0.769497	0.406964	0.178908	0.026179	0.157074
ENSG00000068305.17	MEF2A	1.27434	0.281251	0.501463	0.162619	0.16255	0.320759	0.38491	-0.0097421	0.00579372	0.0973939	0.256294	-0.0114999	0.009838	0.246637	0.369956	0.048349	0.176513	0.785008	0.785008	0.201746	0.120975	0.100119	0.256294	0.24425	0.158522	0.128147	0.256294
ENSG00000068308.13	OTUD5	0.905397	0.496572	0.680951	-0.139369	0.0832158	0.0987082	0.454201	0.00313257	0.00296604	0.294753	0.589505	-0.00233481	0.00503647	0.644473	0.773368	0.131156	0.0903643	0.1514	0.454201	-0.00653302	0.0619318	0.916309	0.916309	-0.0422388	0.0811536	0.604471	0.773368
ENSG00000068323.17	TFE3	1.46198	0.20497	0.419864	0.142484	0.0876418	0.108768	0.588363	0.00156808	0.00312379	0.617353	0.740823	0.00484155	0.00530434	0.364695	0.588363	0.104984	0.0951705	0.273983	0.588363	0.010373	0.0652258	0.874129	0.874129	-0.0736074	0.0854699	0.392242	0.588363
ENSG00000068354.16	TBC1D25	1.6184	0.155958	0.360068	-0.0879277	0.0974163	0.370022	0.740044	-0.000794241	0.00347218	0.819775	0.836862	0.0022209	0.00589592	0.707617	0.836862	0.247324	0.105785	0.022428	0.134568	0.112705	0.0725002	0.124837	0.37451	0.0196392	0.0950022	0.836862	0.836862
ENSG00000068366.19	ACSL4	1.17264	0.331672	0.547646	0.377796	0.221459	0.0927214	0.396307	-0.0107713	0.00789341	0.177017	0.396307	0.00853432	0.0134034	0.526503	0.634376	0.0279403	0.240483	0.907859	0.907859	0.104399	0.164817	0.528647	0.634376	-0.280743	0.215971	0.198153	0.396307
ENSG00000068383.19	INPP5A	0.647728	0.691693	0.81469	-0.0286023	0.138424	0.836936	0.968429	-0.00660521	0.00493381	0.18524	0.968429	-0.00168123	0.00837784	0.841569	0.968429	0.0964214	0.150315	0.523444	0.968429	0.00409289	0.103019	0.968429	0.968429	-0.0492997	0.134994	0.71613	0.968429
ENSG00000068394.11	GPKOW	2.06028	0.069849	0.227194	-0.331132	0.113673	0.00488035	0.0292821	0.00911786	0.00405161	0.0277595	0.0832786	-0.00429676	0.00687981	0.534422	0.586797	0.194904	0.123437	0.119124	0.238249	-0.0734528	0.0845987	0.388404	0.582606	-0.060545	0.110856	0.586797	0.586797
ENSG00000068400.13	GRIPAP1	0.258339	0.954146	0.972284	0.0280832	0.162392	0.863232	0.983027	0.00344056	0.00578811	0.554265	0.983027	-0.00970337	0.00982847	0.327115	0.983027	-0.0557182	0.176342	0.753025	0.983027	-0.00258093	0.120857	0.983027	0.983027	0.017383	0.158368	0.91293	0.983027
ENSG00000068438.15	FTSJ1	2.92841	0.0135595	0.0862581	-0.323594	0.0946325	0.00108008	0.00648048	-9.40793e-05	0.00337296	0.977832	0.977832	0.00633456	0.00572744	0.272741	0.545483	0.079648	0.102762	0.441063	0.58314	-0.0493496	0.0704285	0.48595	0.58314	-0.115124	0.0922874	0.21664	0.545483
ENSG00000068489.12	PRR11	5.49474	0.000115941	0.00461055	-0.498911	0.272341	0.071474	0.142948	-0.0135508	0.00970698	0.167399	0.251098	-0.00195156	0.0164829	0.906111	0.906111	0.367592	0.295736	0.218274	0.261929	0.467399	0.202685	0.0242578	0.0727735	-0.968628	0.265592	0.000524274	0.00314565
ENSG00000068615.18	REEP1	4.28679	0.00104443	0.017825	-0.62312	0.354784	0.08367	0.16734	0.0348719	0.0126455	0.00752269	0.0451361	0.00458286	0.0214726	0.831651	0.861305	0.585412	0.385261	0.133408	0.200112	0.0463121	0.264041	0.861305	0.861305	0.801736	0.345992	0.0236039	0.0708117
ENSG00000068650.18	ATP11A	6.67623	1.48894e-05	0.001286	0.397197	0.208172	0.0607394	0.107712	-0.0137193	0.00741981	0.0689348	0.107712	-0.00320431	0.0125992	0.800034	0.800034	0.102102	0.226054	0.652987	0.783585	0.283475	0.154928	0.0718077	0.107712	-0.971236	0.203013	1.00344e-05	6.02066e-05
ENSG00000068654.16	POLR1A	3.50914	0.00449707	0.0432657	-0.0602308	0.125937	0.634044	0.760853	-0.00527778	0.00448873	0.243906	0.487811	-0.00137998	0.00762207	0.856882	0.856882	-0.225201	0.136755	0.104363	0.31309	-0.0635996	0.0937261	0.499783	0.749675	-0.325568	0.122816	0.010041	0.0602461
ENSG00000068697.7	LAPTM4A	0.19895	0.975962	0.984618	-0.0786662	0.159384	0.623254	0.921665	0.00056078	0.00568089	0.921665	0.921665	0.00661532	0.00964641	0.495254	0.921665	0.103435	0.173076	0.552134	0.921665	0.0216882	0.118619	0.855484	0.921665	0.0459723	0.155435	0.768337	0.921665
ENSG00000068724.16	TTC7A	11.2717	1.25315e-08	1.23784e-05	0.528414	0.126884	9.24553e-05	0.000277366	-0.0146908	0.00452249	0.00182678	0.00365356	-0.000125338	0.0076794	0.987027	0.987027	-0.099644	0.137784	0.472117	0.566541	0.189598	0.094431	0.0487623	0.0731435	-0.661139	0.12374	1.21717e-06	7.30305e-06
ENSG00000068745.15	IP6K2	1.38743	0.232816	0.451044	-0.124901	0.116859	0.289046	0.433569	-0.00185024	0.00416518	0.658339	0.701563	0.00272214	0.00707267	0.701563	0.701563	0.146233	0.126898	0.253327	0.433569	-0.110259	0.0869702	0.209332	0.433569	0.22937	0.113963	0.0482324	0.289394
ENSG00000068781.21	STON1-GTF2A1L	1.8329	0.106095	0.289905	0.17496	0.153413	0.25822	0.688713	-0.00520792	0.00546806	0.344356	0.688713	-0.00265468	0.00928501	0.775842	0.988638	-0.500565	0.166591	0.00375451	0.0225271	0.00163211	0.114175	0.988638	0.988638	0.00978192	0.149611	0.948067	0.988638
ENSG00000068784.13	SRBD1	0.953451	0.463551	0.657012	-0.213139	0.094233	0.0270074	0.162045	0.00402108	0.00335872	0.235509	0.634561	0.00133193	0.00570326	0.816066	0.874875	0.0824935	0.102328	0.423041	0.634561	-0.0701482	0.0701311	0.320846	0.634561	-0.0145274	0.0918977	0.874875	0.874875
ENSG00000068796.16	KIF2A	2.07752	0.0676494	0.222912	-0.281878	0.087692	0.00202393	0.0121436	0.00547986	0.00312558	0.0842061	0.22245	0.0065908	0.00530738	0.218699	0.328048	0.0310225	0.095225	0.745621	0.745621	0.0213593	0.0652631	0.744492	0.745621	-0.138056	0.0855189	0.111225	0.22245
ENSG00000068831.19	RASGRP2	2.07051	0.068535	0.224705	0.699952	0.27885	0.0145277	0.0871664	-0.0093498	0.00993896	0.350278	0.350278	0.0172029	0.0168768	0.311772	0.350278	-0.563243	0.302803	0.0673287	0.201986	0.19643	0.207528	0.347335	0.350278	-0.279785	0.271939	0.307306	0.350278
ENSG00000068878.15	PSME4	3.2685	0.00709948	0.0578015	-0.169395	0.129363	0.19492	0.584761	-0.00328969	0.00461086	0.478072	0.717108	0.000414991	0.00782944	0.957889	0.957889	-0.138874	0.140476	0.326471	0.652943	-0.0478317	0.096276	0.620968	0.745162	-0.367008	0.126157	0.00493447	0.0296068
ENSG00000068885.15	IFT80	1.12426	0.358042	0.57055	-0.104447	0.137235	0.449321	0.539185	-0.0045612	0.00489143	0.354482	0.539185	-0.0111265	0.00830587	0.184971	0.539185	-0.0798513	0.149024	0.593877	0.593877	0.105106	0.102134	0.307191	0.539185	0.122451	0.133834	0.363549	0.539185
ENSG00000068903.20	SIRT2	0.778133	0.589997	0.746279	0.0330539	0.0914322	0.718871	0.880054	-0.00540496	0.00325889	0.101957	0.611743	0.00660018	0.00553375	0.237252	0.646045	0.0303888	0.0992864	0.760513	0.880054	0.0677555	0.0680467	0.323023	0.646045	0.0135075	0.0891664	0.880054	0.880054
ENSG00000068912.14	ERLEC1	2.85317	0.0156469	0.0946003	-0.440388	0.140677	0.00259974	0.0155984	0.00693242	0.00501412	0.171455	0.257182	0.00860024	0.00851421	0.316134	0.379361	0.238947	0.152762	0.122558	0.257182	0.00150116	0.104696	0.988603	0.988603	0.194853	0.137191	0.160226	0.257182
ENSG00000068971.14	PPP2R5B	2.62006	0.0243717	0.123171	0.316257	0.110745	0.00573442	0.0344065	-0.00375789	0.00394724	0.344556	0.568694	0.01426	0.00670259	0.0371157	0.111347	-0.106482	0.120258	0.379129	0.568694	0.00768081	0.0824196	0.926034	0.926034	-0.0437954	0.108	0.686412	0.823695
ENSG00000068976.14	PYGM	3.34961	0.00608567	0.0523682	0.668837	0.190892	0.000829017	0.0049741	-0.00553846	0.00680392	0.418566	0.837132	-0.00356024	0.0115534	0.758934	0.841001	0.0917427	0.20729	0.659516	0.841001	-0.0286133	0.142068	0.841001	0.841001	-0.304314	0.186162	0.106878	0.320635
ENSG00000069011.16	PITX1	2.15753	0.058285	0.20426	-0.813854	0.355097	0.025108	0.150648	-0.000478236	0.0126566	0.969973	0.969973	0.011813	0.0214916	0.58441	0.876615	-0.0994472	0.385601	0.797285	0.956742	0.405292	0.264274	0.129907	0.259814	-0.625239	0.346298	0.0755576	0.226673
ENSG00000069020.18	MAST4	3.73899	0.00291264	0.0330066	0.310772	0.262947	0.241495	0.48299	0.00601116	0.00937217	0.523494	0.682139	-0.00254752	0.0159144	0.87331	0.87331	-0.742931	0.285535	0.0114349	0.0343048	0.112174	0.195694	0.568449	0.682139	0.811387	0.256431	0.00235244	0.0141147
ENSG00000069122.19	ADGRF5	1.66287	0.144116	0.344489	0.696207	0.250574	0.0071056	0.0426336	-0.00943967	0.00893116	0.294394	0.588788	0.0160574	0.0151655	0.293545	0.588788	-0.0236914	0.272099	0.93088	0.93088	0.0885505	0.186485	0.636469	0.810023	0.102912	0.244365	0.675019	0.810023
ENSG00000069188.17	SDK2	2.72856	0.0198322	0.108949	1.13751	0.399516	0.00587266	0.0352359	-0.0274283	0.0142398	0.0583924	0.162121	-0.0393223	0.0241799	0.108664	0.162997	-0.768626	0.433835	0.0810603	0.162121	-0.0651695	0.297332	0.827186	0.827186	-0.269537	0.389615	0.491488	0.589785
ENSG00000069206.15	ADAM7	2.52695	0.0290777	0.13687	-0.0987696	0.100765	0.330569	0.396682	0.00626353	0.00359154	0.0858212	0.171642	0.0156559	0.0060986	0.0125287	0.037586	-0.00317121	0.109421	0.976967	0.976967	-0.10383	0.0749925	0.170857	0.256285	-0.263887	0.098268	0.00915337	0.037586
ENSG00000069248.12	NUP133	3.59644	0.00381225	0.0390654	-0.586632	0.132	3.45315e-05	0.000207189	0.00812311	0.00470485	0.0889288	0.266786	0.00776498	0.00798905	0.334623	0.401547	0.139741	0.143339	0.333173	0.401547	0.0439612	0.0982387	0.655984	0.655984	-0.179921	0.128729	0.166892	0.333785
ENSG00000069275.13	NUCKS1	1.89959	0.0939362	0.270126	-0.341174	0.115691	0.00440582	0.0264349	0.00398089	0.00412355	0.337866	0.675733	-0.00139477	0.00700197	0.842722	0.842722	0.0255876	0.125629	0.839234	0.842722	0.0378622	0.0861009	0.661561	0.842722	-0.162111	0.112824	0.155486	0.466458
ENSG00000069329.17	VPS35	2.68252	0.0216457	0.114787	-0.28945	0.132816	0.0328814	0.109265	-0.00365836	0.00473394	0.442403	0.663605	-0.000846293	0.00803844	0.916472	0.916472	0.308017	0.144226	0.0364216	0.109265	-0.045225	0.098846	0.648793	0.778552	-0.20758	0.129525	0.113793	0.227586
ENSG00000069345.12	DNAJA2	1.38494	0.233798	0.451793	-0.196082	0.129986	0.136203	0.40861	0.00123271	0.00463306	0.791016	0.949219	-2.43049e-05	0.00786715	0.997544	0.997544	0.31853	0.141152	0.0273477	0.164086	-0.108941	0.0967397	0.26419	0.528379	-0.115516	0.126765	0.365474	0.548211
ENSG00000069399.15	BCL3	0.999273	0.433383	0.633907	0.190793	0.192482	0.325197	0.549405	-0.00492671	0.0068606	0.47522	0.570264	0.0191843	0.0116496	0.104358	0.549405	-0.190151	0.209017	0.36627	0.549405	0.170663	0.143251	0.237781	0.549405	-0.0744972	0.187712	0.692745	0.692745
ENSG00000069424.14	KCNAB2	0.900815	0.499791	0.683363	0.372925	0.191684	0.0559738	0.335843	-0.00836767	0.00683215	0.225023	0.450046	0.00277224	0.0116013	0.811878	0.811878	-0.105651	0.20815	0.613448	0.802756	0.17806	0.142657	0.21638	0.450046	-0.080287	0.186934	0.668963	0.802756
ENSG00000069431.11	ABCC9	3.28379	0.00689615	0.0567869	0.998859	0.251051	0.000174799	0.00104879	-0.013418	0.00894813	0.138505	0.379604	0.0195699	0.0151943	0.202253	0.379604	-0.0545653	0.272616	0.841975	0.841975	0.215426	0.18684	0.253069	0.379604	0.0963816	0.244829	0.695095	0.834113
ENSG00000069482.7	GAL	4.52696	0.000669632	0.0134702	0.276443	0.193961	0.158797	0.444447	-0.00727794	0.00691331	0.296298	0.444447	-0.0053736	0.0117391	0.648635	0.687148	0.0851986	0.210623	0.687148	0.687148	0.168311	0.144352	0.247822	0.444447	-0.779975	0.189155	0.000106564	0.000639386
ENSG00000069493.15	CLEC2D	0.491454	0.812479	0.889173	-0.152868	0.210083	0.469397	0.838876	0.00752748	0.00748792	0.318432	0.838876	-0.00437173	0.0127148	0.732068	0.838876	-0.2487	0.228129	0.279601	0.838876	0.0834475	0.15635	0.595327	0.838876	-0.0418225	0.204876	0.838876	0.838876
ENSG00000069509.6	FUNDC1	6.1483	3.67969e-05	0.00225393	-0.65063	0.152436	6.44038e-05	0.000386423	0.013687	0.00543324	0.0141945	0.0283889	0.00560587	0.00922589	0.545522	0.654626	0.0717158	0.165531	0.666248	0.666248	-0.13384	0.113448	0.242334	0.3635	0.445527	0.148659	0.00383954	0.0115186
ENSG00000069535.14	MAOB	2.1618	0.0578224	0.203537	-0.0495272	0.509265	0.922821	0.986568	0.0221511	0.0181516	0.226678	0.340017	-0.000520875	0.0308222	0.986568	0.986568	-1.13745	0.553012	0.0436594	0.201761	-0.630624	0.379011	0.10088	0.201761	0.897086	0.496645	0.0754319	0.201761
ENSG00000069667.16	RORA	2.21169	0.0526719	0.193217	0.210541	0.149341	0.163292	0.489877	-0.00436537	0.00532291	0.415106	0.719872	0.00247272	0.00903855	0.785266	0.924653	-0.115217	0.16217	0.479914	0.719872	-0.0105516	0.111144	0.924653	0.924653	0.470651	0.14564	0.00192179	0.0115307
ENSG00000069696.6	DRD4	2.24655	0.0493414	0.186231	0.319381	0.112138	0.00585792	0.0351475	-0.0048088	0.00399689	0.233223	0.349834	-0.00936341	0.00678691	0.172358	0.344715	-0.264288	0.121771	0.0335813	0.100744	0.0713834	0.0834563	0.395458	0.47455	-0.0638048	0.109359	0.561583	0.561583
ENSG00000069702.11	TGFBR3	2.33618	0.0416929	0.169512	1.06846	0.401971	0.00984997	0.0590998	-0.0165672	0.0143274	0.251714	0.382706	0.0375312	0.0243285	0.127689	0.382706	-0.196514	0.436501	0.654039	0.654039	-0.303975	0.299159	0.313293	0.382706	0.393679	0.39201	0.318922	0.382706
ENSG00000069764.9	PLA2G10	1.46851	0.202677	0.41737	0.00795216	0.136487	0.953715	0.96858	-0.00155519	0.00486478	0.750219	0.96858	-0.0157739	0.00826062	0.0605418	0.239997	0.00586021	0.148212	0.96858	0.96858	0.180613	0.101578	0.0799991	0.239997	0.142196	0.133105	0.289276	0.578552
ENSG00000069812.11	HES2	3.02916	0.011193	0.0770462	-0.525808	0.3152	0.10002	0.20004	0.00219119	0.0112346	0.845962	0.845962	-0.00807184	0.0190769	0.673582	0.808298	-0.669017	0.342277	0.0548676	0.164603	-0.104731	0.234582	0.656727	0.808298	-0.786806	0.307389	0.0127762	0.0766574
ENSG00000069849.11	ATP1B3	5.46401	0.000122461	0.00474001	0.00348906	0.185552	0.985054	0.985054	-0.00815742	0.0066136	0.221789	0.363174	0.013255	0.0112302	0.242116	0.363174	0.130607	0.201492	0.519106	0.622927	0.250695	0.138094	0.0740058	0.222017	-0.874718	0.180954	8.34535e-06	5.00721e-05
ENSG00000069869.16	NEDD4	3.13491	0.00915273	0.0676672	0.239267	0.148407	0.111683	0.223366	-0.00763054	0.00528964	0.153878	0.230817	0.00508832	0.00898204	0.572976	0.572976	-0.295863	0.161156	0.0708799	0.21264	-0.0970822	0.110449	0.382603	0.459124	0.481358	0.144729	0.0014425	0.00865501
ENSG00000069943.10	PIGB	3.14786	0.00893	0.0666012	-0.46124	0.161369	0.00569346	0.0341608	0.00957087	0.00575163	0.100848	0.189703	0.00264193	0.00976653	0.787613	0.787613	-0.0651655	0.175231	0.711171	0.787613	-0.185876	0.120096	0.126468	0.189703	0.352479	0.15737	0.028477	0.0854309
ENSG00000069956.12	MAPK6	1.76443	0.120113	0.311152	-0.260882	0.123515	0.0384621	0.167234	0.00108166	0.00440241	0.80668	0.80668	0.0127897	0.00747549	0.091799	0.183598	0.13028	0.134125	0.334928	0.502392	-0.0522716	0.0919236	0.571529	0.685835	-0.234571	0.120454	0.0557447	0.167234
ENSG00000069966.18	GNB5	2.5112	0.0299581	0.139287	0.280168	0.13977	0.0491239	0.294744	0.00252191	0.0049818	0.614386	0.614386	0.0108527	0.00845932	0.204002	0.306004	-0.224371	0.151777	0.144085	0.306004	-0.0679818	0.104021	0.515681	0.614386	0.191064	0.136307	0.165683	0.306004
ENSG00000069974.16	RAB27A	0.799721	0.573621	0.734313	0.251661	0.165148	0.132324	0.695667	-0.0043378	0.00588633	0.463778	0.695667	0.0093385	0.00999525	0.353558	0.695667	-0.201868	0.179335	0.26439	0.695667	0.0669288	0.122908	0.587903	0.705484	-0.0201209	0.161055	0.900957	0.900957
ENSG00000069998.12	HDHD5	1.39135	0.231275	0.449283	-0.127568	0.147362	0.389804	0.612114	-0.00347857	0.00525238	0.510095	0.612114	0.0091802	0.00891879	0.307091	0.612114	0.123785	0.160021	0.441957	0.612114	0.0255283	0.109671	0.816659	0.816659	-0.302988	0.14371	0.0388028	0.232817
ENSG00000070010.19	UFD1	2.06042	0.0698301	0.227165	-0.154797	0.0968106	0.114604	0.229209	0.00107104	0.00345059	0.757239	0.785388	0.0115577	0.00585926	0.0527378	0.158213	0.116973	0.105127	0.269882	0.404822	0.0196994	0.0720494	0.785388	0.785388	-0.265238	0.0944115	0.00652411	0.0391447
ENSG00000070018.9	LRP6	2.09323	0.0657029	0.21925	0.20642	0.173635	0.238774	0.716322	-0.00436787	0.00618884	0.482818	0.75361	-0.00463593	0.0105089	0.660552	0.75361	0.0594297	0.188551	0.75361	0.75361	-0.0746855	0.129225	0.565264	0.75361	-0.417321	0.169332	0.0163315	0.0979888
ENSG00000070019.5	GUCY2C	0.728283	0.62843	0.772797	0.0322959	0.108392	0.766674	0.787859	0.00104384	0.0038634	0.787859	0.787859	-0.0132698	0.00656023	0.0471517	0.28291	-0.0497215	0.117704	0.674084	0.787859	-0.0344506	0.0806689	0.670725	0.787859	0.066148	0.105706	0.533622	0.787859
ENSG00000070031.4	SCT	0.548279	0.769543	0.86251	-0.027592	0.0828833	0.740264	0.76838	0.00129347	0.00295419	0.662929	0.76838	-0.0030064	0.00501635	0.551011	0.76838	-0.112928	0.0900032	0.21401	0.76838	-0.0182407	0.0616843	0.76838	0.76838	0.0806627	0.0808294	0.321954	0.76838
ENSG00000070047.12	PHRF1	0.847806	0.53787	0.709739	0.305404	0.166668	0.0714018	0.428411	-0.00157461	0.0059405	0.791787	0.791787	-0.00485176	0.0100872	0.632122	0.758546	-0.178554	0.180985	0.327458	0.758546	0.078657	0.124039	0.528189	0.758546	-0.104581	0.162538	0.522178	0.758546
ENSG00000070061.15	ELP1	2.3496	0.0406524	0.166807	-0.321003	0.0965934	0.00145438	0.00872628	0.00742325	0.00344285	0.0347225	0.104168	0.00591988	0.00584612	0.314941	0.472411	0.200613	0.104891	0.0601422	0.120284	-0.0301126	0.0718878	0.676662	0.676662	-0.0553402	0.0941997	0.558888	0.670665
ENSG00000070081.16	NUCB2	3.00539	0.0117111	0.0789568	-0.608171	0.303249	0.049011	0.147033	0.0112266	0.0108086	0.30275	0.3633	0.0291506	0.0183535	0.117002	0.234004	0.448534	0.329299	0.177801	0.266701	0.0198231	0.225687	0.930274	0.930274	0.683708	0.295734	0.0239127	0.143476
ENSG00000070087.14	PFN2	2.14057	0.0601589	0.208168	0.0638194	0.277018	0.818509	0.832787	-0.0289177	0.00987369	0.00466729	0.0280037	-0.01126	0.016766	0.504183	0.832787	0.398101	0.300815	0.190266	0.570798	0.0437001	0.206166	0.832787	0.832787	0.0832607	0.270153	0.758902	0.832787
ENSG00000070159.14	PTPN3	1.96306	0.0836013	0.251931	-0.609721	0.216982	0.00651297	0.0390778	0.0119118	0.00773385	0.128289	0.256577	0.00138526	0.0131324	0.916312	0.947311	-0.01563	0.235622	0.947311	0.947311	-0.0794186	0.161485	0.624491	0.936737	-0.469665	0.211605	0.0298918	0.0896755
ENSG00000070182.20	SPTB	2.42011	0.0355899	0.153499	0.760379	0.243744	0.0026849	0.0161094	-0.0136673	0.00868771	0.12046	0.36138	-0.00355598	0.0147521	0.810265	0.810265	0.179639	0.264682	0.499703	0.749555	-0.062364	0.181402	0.732098	0.810265	-0.190643	0.237704	0.425421	0.749555
ENSG00000070190.13	DAPP1	1.79363	0.113936	0.302028	0.126781	0.285914	0.658911	0.790693	-0.0117881	0.0101908	0.251548	0.377322	-0.000719752	0.0173044	0.966948	0.966948	-0.627346	0.310475	0.047382	0.284292	0.280464	0.212786	0.192041	0.377322	-0.4286	0.278829	0.129039	0.377322
ENSG00000070193.4	FGF10	4.14405	0.00136234	0.0207938	0.557216	0.391345	0.159201	0.318403	-0.00363711	0.0139486	0.795097	0.795097	0.0485692	0.0236854	0.0442806	0.132842	-0.174667	0.424963	0.682392	0.795097	-0.332867	0.291251	0.257215	0.385823	1.30022	0.381647	0.00112335	0.00674007
ENSG00000070214.16	SLC44A1	2.04132	0.0723481	0.232477	-0.32732	0.170694	0.0594926	0.178335	0.0113433	0.00608399	0.0667066	0.178335	0.00568744	0.0103309	0.583816	0.583816	0.11552	0.185357	0.53528	0.583816	-0.0814156	0.127035	0.523814	0.583816	0.287187	0.166464	0.0891673	0.178335
ENSG00000070269.14	TMEM260	3.10058	0.00977046	0.0706346	-0.314417	0.113599	0.00731696	0.0439017	0.00484913	0.00404899	0.235351	0.470702	0.00162484	0.00687537	0.813911	0.813911	0.0853677	0.123358	0.491344	0.737016	0.0258826	0.0845441	0.76046	0.813911	0.260252	0.110784	0.0218171	0.0654513
ENSG00000070366.14	SMG6	2.94668	0.0130961	0.0844273	0.513801	0.132268	0.000240004	0.00144003	-0.00376894	0.00471439	0.426894	0.616175	-0.00525928	0.00800524	0.513479	0.616175	-0.22193	0.14363	0.127091	0.381272	0.0194345	0.0984378	0.844099	0.844099	0.148441	0.12899	0.25397	0.507941
ENSG00000070367.16	EXOC5	1.98387	0.0804548	0.24606	-0.222327	0.0854137	0.0114033	0.0684197	-0.000446574	0.00304438	0.883825	0.883825	0.00488952	0.00516949	0.347679	0.694216	0.141564	0.0927509	0.131719	0.395157	0.0317727	0.0635675	0.618859	0.742631	0.0615173	0.083297	0.462811	0.694216
ENSG00000070371.16	CLTCL1	3.4199	0.00532576	0.0483793	0.770416	0.21541	0.000657774	0.00394665	-0.0146231	0.00767781	0.0611929	0.143793	-0.00257329	0.0130373	0.844137	0.873734	-0.0373178	0.233914	0.873734	0.873734	0.228052	0.160315	0.159582	0.239373	-0.384251	0.210072	0.0718966	0.143793
ENSG00000070388.11	FGF22	1.5753	0.16828	0.375762	0.115262	0.0613731	0.0647929	0.194379	-0.00199419	0.00218751	0.365283	0.43834	-0.00381067	0.00371448	0.308686	0.43834	-0.0799872	0.0666452	0.234354	0.43834	0.105138	0.0456758	0.0245091	0.147055	-0.0253936	0.0598522	0.672747	0.672747
ENSG00000070404.10	FSTL3	0.465064	0.831715	0.901432	0.169817	0.242929	0.486984	0.867019	-0.00153688	0.00865866	0.859663	0.867019	-0.00247154	0.0147028	0.867019	0.867019	-0.381496	0.263797	0.152862	0.867019	0.156908	0.180795	0.388608	0.867019	0.0403492	0.236909	0.865283	0.867019
ENSG00000070413.20	DGCR2	0.585149	0.740922	0.845307	-0.0405768	0.132083	0.759653	0.759653	-0.00285336	0.00470779	0.546533	0.759653	0.0130446	0.00799405	0.107486	0.644917	0.0533039	0.143429	0.711352	0.759653	0.0517799	0.0983002	0.600131	0.759653	-0.0670581	0.12881	0.604389	0.759653
ENSG00000070423.18	RNF126	0.860728	0.528451	0.70328	0.119766	0.159346	0.454958	0.57377	-0.00466311	0.00567954	0.414581	0.57377	-0.00687966	0.00964412	0.478142	0.57377	-0.187603	0.173035	0.282224	0.57377	0.0242715	0.118591	0.838462	0.838462	-0.176299	0.155398	0.260687	0.57377
ENSG00000070444.15	MNT	1.82275	0.108072	0.292977	0.47107	0.1608	0.00465696	0.0279418	-0.00462519	0.00573135	0.422567	0.63385	-0.0103718	0.00973209	0.290429	0.580858	-0.21484	0.174613	0.222923	0.580858	0.0385731	0.119672	0.748227	0.748227	-0.0753059	0.156815	0.632658	0.748227
ENSG00000070476.15	ZXDC	0.417316	0.864973	0.92053	-0.0318356	0.0873	0.716524	0.859829	0.00148664	0.00311161	0.63439	0.859829	-0.00373688	0.00528366	0.481899	0.859829	-0.00096515	0.0947993	0.991908	0.991908	0.0619957	0.0649714	0.343464	0.859829	-0.0567096	0.0851366	0.507668	0.859829
ENSG00000070495.14	JMJD6	2.11208	0.0634377	0.214623	0.137173	0.133989	0.309685	0.371622	-0.00894384	0.00477574	0.0655307	0.183863	0.00178358	0.00810942	0.826598	0.826598	0.198108	0.145499	0.177963	0.266944	0.170536	0.0997188	0.0919314	0.183863	-0.230564	0.130669	0.0822758	0.183863
ENSG00000070501.12	POLB	1.06867	0.390274	0.598424	-0.440834	0.237088	0.0674335	0.404601	0.0053248	0.00845047	0.530792	0.715207	-0.00764438	0.0143493	0.596005	0.715207	0.0492951	0.257455	0.848744	0.848744	-0.214379	0.176448	0.228707	0.541318	0.256845	0.231213	0.270659	0.541318
ENSG00000070526.15	ST6GALNAC1	3.11825	0.00944748	0.0690798	0.443055	0.219989	0.0480908	0.144272	0.00526485	0.00784102	0.504278	0.605133	0.0128766	0.0133144	0.337017	0.505526	-0.334253	0.238887	0.166433	0.332866	-0.00103341	0.163723	0.994983	0.994983	-0.646742	0.214538	0.00364925	0.0218955
ENSG00000070540.13	WIPI1	0.801974	0.571924	0.733434	-0.0427909	0.190928	0.823355	0.921432	-0.00165478	0.00680518	0.808632	0.921432	0.0192384	0.0115555	0.10068	0.60408	0.0828967	0.207329	0.690571	0.921432	0.0140685	0.142094	0.921432	0.921432	0.186596	0.186196	0.319931	0.921432
ENSG00000070601.10	FRMPD1	0.9102	0.493211	0.678765	0.114587	0.187828	0.543916	0.815875	-0.00123207	0.00669472	0.854549	0.86884	-0.00787659	0.0113679	0.490817	0.815875	-0.137205	0.203963	0.503489	0.815875	0.0231734	0.139788	0.86884	0.86884	-0.316876	0.183174	0.0883183	0.52991
ENSG00000070610.14	GBA2	0.806873	0.568238	0.730819	-0.150774	0.0930654	0.109982	0.435614	0.0048898	0.00331711	0.145205	0.435614	0.00178002	0.0056326	0.752984	0.90358	0.121218	0.10106	0.234636	0.469272	-0.0677266	0.0692622	0.331729	0.497593	-0.00554834	0.0907591	0.951438	0.951438
ENSG00000070614.15	NDST1	0.856785	0.531316	0.705281	0.195585	0.146296	0.185842	0.762403	0.00076231	0.00521439	0.884214	0.884214	0.00588947	0.00885428	0.508269	0.762403	-0.143392	0.158863	0.370015	0.762403	0.027651	0.108878	0.800314	0.884214	0.121903	0.142671	0.395954	0.762403
ENSG00000070669.17	ASNS	2.02886	0.0740364	0.235376	-0.646016	0.237669	0.00837819	0.0502691	0.00906174	0.00847118	0.288645	0.555332	0.0106242	0.0143844	0.462776	0.555332	0.197074	0.258086	0.447827	0.555332	0.0449104	0.176881	0.800361	0.800361	-0.567288	0.231779	0.017052	0.0511561
ENSG00000070718.12	AP3M2	0.17591	0.982461	0.988783	-0.0227731	0.213367	0.915325	0.915325	-0.00481266	0.00760497	0.52903	0.915325	-0.00453951	0.0129136	0.726311	0.915325	-0.0620034	0.231695	0.789836	0.915325	0.066437	0.158794	0.677024	0.915325	0.0912191	0.208079	0.662538	0.915325
ENSG00000070729.13	CNGB1	2.92735	0.0135869	0.0863672	-0.0323659	0.135067	0.811361	0.826111	-0.00794463	0.00481416	0.10364	0.310921	-0.00184969	0.00817466	0.82169	0.826111	-0.0546318	0.14667	0.710727	0.826111	0.0221715	0.100521	0.826111	0.826111	-0.350096	0.13172	0.00985427	0.0591256
ENSG00000070731.10	ST6GALNAC2	2.00519	0.0773494	0.240987	-0.455237	0.345555	0.192257	0.414647	-0.000309369	0.0123165	0.980036	0.980036	-0.0229522	0.020914	0.276431	0.414647	-0.449772	0.375239	0.234959	0.414647	0.177612	0.257173	0.492218	0.590661	0.762002	0.336992	0.0270493	0.162296
ENSG00000070756.16	PABPC1	4.69296	0.000493518	0.0111814	-0.537014	0.148836	0.000594417	0.00309734	0.00257313	0.00530491	0.629249	0.943874	0.001747	0.00900797	0.846819	0.948239	0.272681	0.161621	0.0962935	0.192587	-0.00721825	0.110768	0.948239	0.948239	-0.498425	0.145147	0.00103245	0.00309734
ENSG00000070759.17	TESK2	2.829	0.0163837	0.0973952	-0.366385	0.188555	0.0562686	0.133081	0.0125381	0.00672062	0.0665404	0.133081	0.00539517	0.0114119	0.63794	0.74351	-0.0672785	0.204752	0.74351	0.74351	-0.135067	0.140328	0.339309	0.508963	0.451045	0.183882	0.0168211	0.100927
ENSG00000070761.8	CFAP20	3.26533	0.00714229	0.0580776	-0.0982935	0.146828	0.505547	0.606657	-0.00656711	0.00523337	0.213957	0.427915	-0.000625229	0.0088865	0.944122	0.944122	0.202646	0.159441	0.2082	0.427915	-0.0735151	0.109274	0.503451	0.606657	-0.417517	0.14319	0.00484176	0.0290506
ENSG00000070770.9	CSNK2A2	6.31247	2.77137e-05	0.00186941	0.132375	0.094741	0.167024	0.334047	-0.00643725	0.00337683	0.060967	0.182901	0.00373066	0.00573401	0.517551	0.517551	0.0902719	0.102879	0.383424	0.460108	-0.0687208	0.0705092	0.333299	0.460108	-0.399493	0.0923932	5.29547e-05	0.000317728
ENSG00000070778.13	AL162171.1	1.76988	0.118938	0.309458	0.594886	0.199906	0.00408032	0.0244819	-0.00623651	0.0071252	0.384599	0.576898	-0.00257667	0.0120989	0.832009	0.832009	-0.297667	0.217078	0.174944	0.524833	0.0815619	0.148776	0.585391	0.70247	0.210399	0.194952	0.284412	0.568824
ENSG00000070785.16	EIF2B3	1.39707	0.229037	0.446791	0.0039951	0.110328	0.971223	0.971223	-0.00437719	0.00393239	0.269698	0.539396	0.0129304	0.00667737	0.0570963	0.342578	0.0789948	0.119805	0.511959	0.630234	-0.0524476	0.0821094	0.525195	0.630234	-0.130464	0.107594	0.22962	0.539396
ENSG00000070808.15	CAMK2A	1.53615	0.180228	0.390685	0.493659	0.199427	0.0158842	0.095305	-0.00832064	0.00710813	0.245977	0.581111	-0.00773526	0.0120699	0.523826	0.628591	-0.214396	0.216558	0.325782	0.581111	0.0055943	0.14842	0.970047	0.970047	-0.169219	0.194485	0.387407	0.581111
ENSG00000070814.19	TCOF1	1.67376	0.141346	0.340565	0.187596	0.160318	0.246149	0.733831	-0.00468438	0.00571418	0.415291	0.733831	-0.00392206	0.00970294	0.687362	0.824835	-0.0256488	0.17409	0.88332	0.88332	0.0829757	0.119314	0.48922	0.733831	-0.366251	0.156345	0.0221762	0.133057
ENSG00000070831.16	CDC42	2.27539	0.046742	0.18029	-0.263297	0.116003	0.0264957	0.158974	0.00034359	0.00413465	0.934023	0.934023	0.0128144	0.00702083	0.0724971	0.217491	0.0983326	0.125968	0.437818	0.525381	-0.0922819	0.0863328	0.289005	0.433507	0.17058	0.113128	0.136366	0.272732
ENSG00000070882.13	OSBPL3	2.30389	0.0443046	0.175031	0.24644	0.206091	0.236059	0.354088	-0.004067	0.00734564	0.581682	0.581682	0.018172	0.0124732	0.14989	0.354088	-0.216224	0.223795	0.337485	0.404982	0.191849	0.153379	0.215417	0.354088	-0.567394	0.200984	0.00628082	0.0376849
ENSG00000070886.12	EPHA8	1.41685	0.221457	0.439063	-0.21806	0.200558	0.280874	0.421311	0.0051961	0.00714843	0.469866	0.563839	0.00270556	0.0121384	0.824307	0.824307	0.299562	0.217786	0.173631	0.364487	-0.201215	0.149261	0.182244	0.364487	0.358297	0.195588	0.0714791	0.364487
ENSG00000070915.9	SLC12A3	1.23418	0.300358	0.519705	-0.276504	0.256461	0.28489	0.56978	0.011103	0.00914096	0.228831	0.56978	-0.00152162	0.0155218	0.922204	0.974305	0.00900405	0.278491	0.974305	0.974305	-0.142729	0.190866	0.457239	0.685858	-0.603036	0.250105	0.0186946	0.112168
ENSG00000070950.10	RAD18	2.18919	0.0549367	0.197563	-0.284603	0.138434	0.0437533	0.148615	0.00278201	0.00493416	0.574783	0.68978	-0.0167629	0.00837843	0.0495383	0.148615	0.0197845	0.150326	0.895692	0.895692	0.130986	0.103027	0.208057	0.416115	-0.0761118	0.135003	0.574816	0.68978
ENSG00000070961.15	ATP2B1	1.2891	0.274483	0.495057	0.0306007	0.150142	0.839127	0.87962	0.000843327	0.00535146	0.875262	0.87962	0.0216089	0.00908703	0.0203115	0.121869	0.212091	0.163039	0.197831	0.593494	-0.0712131	0.11174	0.526128	0.87962	-0.0222617	0.146421	0.87962	0.87962
ENSG00000070985.13	TRPM5	1.13536	0.351856	0.565491	-0.0702082	0.221917	0.752719	0.903262	0.00661391	0.00790972	0.406074	0.636183	-0.0151267	0.0134311	0.264141	0.636183	0.193816	0.24098	0.424122	0.636183	-0.0175716	0.165157	0.915593	0.915593	-0.385321	0.216417	0.0796043	0.477626
ENSG00000071051.14	NCK2	6.91687	9.92296e-06	0.000990718	0.422709	0.154675	0.0080487	0.0241461	-0.00454968	0.00551302	0.412197	0.618295	-0.00186064	0.00936136	0.843063	0.946226	-0.179714	0.167961	0.28853	0.57706	0.0077937	0.115114	0.946226	0.946226	-0.735498	0.150841	7.1385e-06	4.2831e-05
ENSG00000071054.16	MAP4K4	3.88949	0.00219418	0.0277981	0.602357	0.173088	0.00089333	0.00535998	-0.011083	0.00616933	0.0769967	0.153993	0.00703489	0.0104758	0.504222	0.605066	0.0425145	0.187957	0.82175	0.82175	0.16282	0.128817	0.21069	0.316035	-0.406536	0.168799	0.0188228	0.0564684
ENSG00000071073.13	MGAT4A	1.73485	0.126691	0.32042	-0.381711	0.214244	0.0794053	0.238216	0.0193917	0.00763626	0.0134673	0.0808036	0.00174378	0.0129667	0.893431	0.893431	-0.0834394	0.232649	0.721002	0.893431	0.0438042	0.159447	0.784386	0.893431	0.102176	0.208935	0.626439	0.893431
ENSG00000071082.11	RPL31	1.87873	0.0975892	0.276019	-0.327177	0.13776	0.0204646	0.122788	0.00171838	0.00491016	0.727479	0.727479	0.00519462	0.00833767	0.535411	0.642494	0.115195	0.149594	0.444018	0.642494	-0.183718	0.102525	0.0777291	0.233187	0.174009	0.134346	0.199755	0.399511
ENSG00000071127.17	WDR1	1.22026	0.307225	0.526436	-0.0349429	0.0891067	0.696213	0.866883	-0.00599046	0.00317601	0.0636742	0.382045	0.00699644	0.005393	0.199038	0.570918	0.104199	0.0967612	0.285459	0.570918	0.0111592	0.066316	0.866883	0.866883	0.0257486	0.0868985	0.767927	0.866883
ENSG00000071189.21	SNX13	2.6082	0.0249265	0.124854	-0.279177	0.111975	0.0151747	0.0455242	0.00457715	0.00399108	0.255586	0.306704	0.0179468	0.00677704	0.0101132	0.0455242	0.149313	0.121593	0.223821	0.306704	-0.0966871	0.083335	0.250138	0.306704	0.0794206	0.1092	0.469616	0.469616
ENSG00000071205.11	ARHGAP10	4.31659	0.000988206	0.0171429	0.702864	0.188834	0.000410713	0.00246428	-0.0129691	0.00673055	0.0582993	0.116599	0.0134464	0.0114288	0.243604	0.365406	0.12131	0.205055	0.556142	0.66737	-0.04284	0.140536	0.761452	0.761452	-0.358763	0.184154	0.055649	0.116599
ENSG00000071242.12	RPS6KA2	3.27571	0.00700285	0.0572431	0.725841	0.187846	0.000257035	0.00154221	-0.00638922	0.00669534	0.343424	0.686849	0.000346566	0.011369	0.975773	0.975773	0.0557827	0.203982	0.785347	0.942416	0.0455889	0.139801	0.745381	0.942416	-0.190385	0.183191	0.302469	0.686849
ENSG00000071243.16	ING3	0.620005	0.713555	0.827882	-0.010181	0.131419	0.938484	0.938484	-0.00476908	0.00468413	0.312332	0.850274	0.00555361	0.00795387	0.487488	0.850274	0.0778619	0.142708	0.587179	0.850274	-0.10426	0.0978061	0.290316	0.850274	0.048113	0.128162	0.708562	0.850274
ENSG00000071246.11	VASH1	3.72594	0.00298521	0.0335333	0.648211	0.149061	4.85116e-05	0.00029107	-0.0100577	0.00531295	0.0627362	0.125472	-0.00675281	0.00902163	0.456809	0.456809	-0.171514	0.161866	0.293186	0.351823	0.125938	0.110936	0.260386	0.351823	0.332493	0.145367	0.025394	0.076182
ENSG00000071282.12	LMCD1	5.08783	0.000240511	0.00710872	0.968816	0.214694	2.70198e-05	0.000162119	-0.0100037	0.0076523	0.195653	0.29348	0.000800205	0.0129939	0.951081	0.951081	-0.496053	0.233137	0.0370993	0.0741986	0.12875	0.159782	0.42326	0.507912	0.591572	0.209374	0.00624005	0.0187202
ENSG00000071462.11	BUD23	2.6344	0.0237169	0.121296	-0.233704	0.107805	0.0337824	0.0953778	0.0027639	0.00384246	0.474492	0.56939	6.9028e-05	0.00652468	0.991591	0.991591	0.236206	0.117066	0.0476889	0.0953778	0.0791859	0.0802318	0.327265	0.490897	-0.278094	0.105133	0.010195	0.0611699
ENSG00000071537.14	SEL1L	3.05442	0.0106676	0.0744891	-0.306744	0.16831	0.0729107	0.218732	0.00757983	0.00599905	0.210852	0.358308	0.00426139	0.0101867	0.677063	0.702709	0.217232	0.182769	0.238872	0.358308	0.0480163	0.125262	0.702709	0.702709	0.435785	0.164139	0.00993144	0.0595886
ENSG00000071539.14	TRIP13	6.46264	2.14195e-05	0.00160391	-0.803499	0.274598	0.00470287	0.0141086	-0.00288783	0.00978744	0.768878	0.768878	-0.00721362	0.0166195	0.665671	0.768878	0.201512	0.298187	0.501534	0.752301	0.298192	0.204365	0.149276	0.298551	-1.18873	0.267793	3.51793e-05	0.000211076
ENSG00000071553.17	ATP6AP1	2.62193	0.0242852	0.122924	-0.510563	0.192449	0.0099844	0.0599064	0.00372254	0.00685941	0.589171	0.707005	0.0110474	0.0116476	0.346352	0.61834	0.172453	0.208981	0.412227	0.61834	0.0265559	0.143227	0.853475	0.853475	0.380645	0.18768	0.0465833	0.13975
ENSG00000071564.15	TCF3	3.71415	0.00305232	0.0339759	-0.257759	0.146101	0.0823169	0.246951	0.00379477	0.00520743	0.46875	0.703125	0.00112905	0.00884245	0.898786	0.940477	-0.169822	0.158651	0.288332	0.576664	0.00815012	0.108733	0.940477	0.940477	-0.575895	0.14248	0.000140982	0.000845891
ENSG00000071575.11	TRIB2	4.09572	0.00149099	0.0219864	0.0264364	0.187046	0.888035	0.888035	0.0181623	0.00666682	0.00823929	0.0247179	0.0253318	0.0113206	0.0286229	0.0572459	-0.054958	0.203113	0.78756	0.888035	-0.0719862	0.139205	0.606799	0.888035	-0.721659	0.18241	0.000188608	0.00113165
ENSG00000071626.16	DAZAP1	1.11801	0.361561	0.574164	-0.0912994	0.102037	0.374162	0.474316	0.00432197	0.00363687	0.238945	0.474316	-0.00166875	0.00617558	0.787836	0.787836	0.0948126	0.110802	0.395263	0.474316	0.0736555	0.075939	0.335623	0.474316	-0.184129	0.0995083	0.0687345	0.412407
ENSG00000071655.18	MBD3	1.14055	0.348989	0.562814	0.205971	0.145817	0.162493	0.38627	-1.6558e-05	0.00519732	0.997468	0.997468	0.000444519	0.00882529	0.959981	0.997468	-0.0772455	0.158343	0.627283	0.940924	0.142682	0.108522	0.193135	0.38627	-0.238269	0.142204	0.0985585	0.38627
ENSG00000071794.16	HLTF	1.8569	0.101558	0.283027	-0.429559	0.16966	0.0137337	0.0824024	0.00234946	0.00604716	0.69888	0.858438	-0.00313513	0.0102684	0.761083	0.858438	0.290058	0.184235	0.120178	0.360535	0.113419	0.126267	0.372317	0.744633	0.0296269	0.165456	0.858438	0.858438
ENSG00000071859.15	FAM50A	0.249468	0.957856	0.9743	0.223333	0.196165	0.259029	0.928819	-0.00600678	0.00699187	0.39339	0.928819	-0.00106463	0.0118725	0.928819	0.928819	0.021934	0.213016	0.9183	0.928819	0.0332688	0.145992	0.820443	0.928819	0.0406903	0.191304	0.832217	0.928819
ENSG00000071889.16	FAM3A	0.47895	0.821659	0.895259	-0.0399971	0.125076	0.750143	0.867406	-0.00257625	0.00445805	0.565306	0.867406	-0.00126877	0.00756996	0.867406	0.867406	0.138626	0.13582	0.311144	0.867406	0.0191636	0.0930853	0.837525	0.867406	-0.0965553	0.121976	0.431435	0.867406
ENSG00000071894.17	CPSF1	1.10972	0.366273	0.578104	0.0194693	0.210234	0.926496	0.932605	-0.00268203	0.00749332	0.721543	0.932605	-0.00108016	0.012724	0.932605	0.932605	-0.144821	0.228294	0.528038	0.932605	0.05167	0.156463	0.742266	0.932605	-0.435708	0.205024	0.0373217	0.22393
ENSG00000071909.18	MYO3B	0.171023	0.983696	0.989546	-0.0436996	0.405483	0.914504	0.981868	-0.00622639	0.0144525	0.668006	0.981868	-0.00262326	0.0245411	0.915198	0.981868	-0.175228	0.440315	0.691944	0.981868	-0.00688453	0.301773	0.981868	0.981868	-0.157654	0.395435	0.691413	0.981868
ENSG00000071967.12	CYBRD1	3.05525	0.0106508	0.0744456	0.195806	0.350442	0.578229	0.625042	0.00724766	0.0124907	0.563725	0.625042	0.025659	0.0212098	0.230682	0.625042	-0.186855	0.380545	0.625042	0.625042	-0.200817	0.260809	0.444062	0.625042	1.07523	0.341757	0.00248143	0.0148886
ENSG00000071991.8	CDH19	1.38666	0.233119	0.451362	-0.289766	0.309053	0.351872	0.593396	0.00839762	0.0110155	0.44857	0.593396	-0.01285	0.0187048	0.494496	0.593396	0.0911867	0.335601	0.786692	0.786692	-0.26544	0.230007	0.252641	0.593396	-0.651287	0.301394	0.0343358	0.206015
ENSG00000071994.10	PDCD2	2.35572	0.0401859	0.165657	-0.39739	0.14649	0.00850143	0.0493412	0.00728381	0.00522131	0.167688	0.201226	0.017017	0.00886602	0.0592644	0.118529	0.251601	0.159074	0.118509	0.177763	-0.0743831	0.109023	0.497454	0.497454	-0.351684	0.14286	0.0164471	0.0493412
ENSG00000072041.17	SLC6A15	4.6701	0.000514654	0.0114614	0.697709	0.347402	0.0487	0.1461	-0.0150331	0.0123824	0.229045	0.458091	0.0022752	0.0210258	0.914158	0.914158	-0.0784083	0.377245	0.83599	0.914158	0.0688291	0.258548	0.790904	0.914158	-1.37014	0.338793	0.00013991	0.000839463
ENSG00000072042.13	RDH11	3.00913	0.0116281	0.0786854	-0.276598	0.13079	0.0382245	0.114674	-0.00389606	0.00466171	0.406306	0.487568	0.0147708	0.0079158	0.0664869	0.132974	0.440297	0.142025	0.00284327	0.0170596	0.0839015	0.0973379	0.39183	0.487568	0.0673431	0.127549	0.599285	0.599285
ENSG00000072062.13	PRKACA	1.37531	0.23764	0.455711	0.174536	0.0783543	0.0293272	0.175963	-0.00206025	0.00279276	0.463305	0.666546	0.0047079	0.00474223	0.324452	0.666546	0.0368278	0.0850851	0.666546	0.666546	-0.0290873	0.0583137	0.619573	0.666546	0.0507047	0.0764125	0.50928	0.666546
ENSG00000072071.16	ADGRL1	1.16284	0.336884	0.552388	0.236041	0.173223	0.177628	0.753891	0.0057934	0.00617415	0.351495	0.753891	-0.00706739	0.010484	0.502594	0.753891	-0.0203857	0.188103	0.914027	0.966205	0.00548278	0.128918	0.966205	0.966205	0.143686	0.16893	0.398088	0.753891
ENSG00000072110.13	ACTN1	2.7146	0.0203657	0.110835	0.567145	0.16738	0.00118972	0.00713834	-0.0149061	0.00596586	0.0149676	0.0449027	-0.0163997	0.0101303	0.110243	0.220486	-0.142213	0.181758	0.436758	0.52411	0.149737	0.124569	0.233643	0.350464	-0.0280602	0.163232	0.864039	0.864039
ENSG00000072121.16	ZFYVE26	1.85704	0.101532	0.28298	0.108201	0.0923663	0.245637	0.479915	-0.00412071	0.00329219	0.21511	0.479915	-0.00431265	0.00559028	0.443191	0.479915	0.0712608	0.100301	0.479915	0.479915	-0.0525237	0.0687418	0.447548	0.479915	0.279305	0.0900773	0.00283835	0.0170301
ENSG00000072133.11	RPS6KA6	1.33891	0.25265	0.471785	0.148277	0.353366	0.676131	0.690838	0.00900419	0.0125949	0.477189	0.690838	0.0107175	0.0213868	0.617947	0.690838	-0.153284	0.383721	0.690838	0.690838	-0.223835	0.262986	0.397774	0.690838	0.675491	0.344609	0.0542006	0.325203
ENSG00000072134.15	EPN2	0.668784	0.675086	0.803917	0.0539902	0.162278	0.740414	0.986682	0.00759494	0.00578403	0.193701	0.986682	-0.000870955	0.00982155	0.929606	0.986682	0.0974881	0.176218	0.581979	0.986682	-0.0295178	0.120772	0.807673	0.986682	0.0026518	0.158257	0.986682	0.986682
ENSG00000072135.13	PTPN18	0.90211	0.49888	0.68274	-0.0295777	0.140837	0.834304	0.917382	0.00517538	0.00501982	0.306309	0.556471	-0.00767814	0.00852389	0.370981	0.556471	0.0159252	0.152935	0.917382	0.917382	-0.142884	0.104815	0.177452	0.532355	0.18798	0.137347	0.17575	0.532355
ENSG00000072163.19	LIMS2	5.51455	0.000111927	0.00450579	1.35184	0.244496	5.92178e-07	3.55307e-06	-0.0186727	0.0087145	0.0358282	0.0716563	-0.0114574	0.0147976	0.441535	0.529841	-0.579592	0.265498	0.0325951	0.0716563	0.214	0.181961	0.243789	0.365683	0.00284352	0.238437	0.990521	0.990521
ENSG00000072182.12	ASIC4	1.40079	0.227595	0.445768	0.244736	0.188777	0.199342	0.504698	-0.0038718	0.00672852	0.566956	0.566956	-0.012225	0.0114253	0.28852	0.504698	0.153261	0.204993	0.457334	0.548801	0.230267	0.140494	0.105974	0.504698	-0.178249	0.184099	0.336465	0.504698
ENSG00000072195.15	SPEG	4.93515	0.000317184	0.00847416	1.07459	0.296805	0.000571106	0.00342664	-0.0171892	0.010579	0.108961	0.130754	-0.0349461	0.0179636	0.0559899	0.0839848	-0.225912	0.322302	0.485808	0.485808	0.447581	0.220892	0.0467846	0.0839848	-0.68956	0.28945	0.0200939	0.0602817
ENSG00000072201.13	LNX1	1.06505	0.392443	0.600116	-0.278315	0.250832	0.27121	0.711466	0.00831498	0.00894032	0.355733	0.711466	0.00259751	0.0151811	0.864667	0.864667	-0.157463	0.272379	0.56516	0.847741	0.0442512	0.186677	0.813354	0.864667	0.359451	0.244616	0.146461	0.711466
ENSG00000072210.18	ALDH3A2	0.749078	0.612304	0.761891	0.0823944	0.228513	0.719575	0.863489	-0.00456818	0.00814484	0.576787	0.863489	0.00599346	0.0138303	0.666169	0.863489	-0.122237	0.248143	0.623925	0.863489	0.027467	0.170067	0.872187	0.872187	0.407024	0.22285	0.072306	0.433836
ENSG00000072274.13	TFRC	2.1462	0.0595306	0.207114	-0.456454	0.236745	0.0581544	0.174463	-0.00291849	0.00843824	0.730544	0.730544	0.0138596	0.0143285	0.336937	0.531557	0.219129	0.257082	0.397092	0.531557	0.135993	0.176193	0.442964	0.531557	-0.563737	0.230878	0.0173058	0.103835
ENSG00000072310.16	SREBF1	1.45573	0.207189	0.422714	-0.416811	0.257639	0.110473	0.331419	-0.00148526	0.00918295	0.872004	0.989834	0.0159523	0.0155931	0.310025	0.616157	0.231592	0.279771	0.410772	0.616157	-0.00245243	0.191743	0.989834	0.989834	0.430172	0.251254	0.0915741	0.331419
ENSG00000072315.3	TRPC5	1.68043	0.139671	0.338228	0.115328	0.113336	0.312598	0.312598	0.00463751	0.00403962	0.25511	0.312598	-0.00995131	0.00685946	0.151588	0.312598	-0.176291	0.123072	0.156744	0.312598	-0.0892679	0.0843485	0.293766	0.312598	0.170692	0.110528	0.127289	0.312598
ENSG00000072364.13	AFF4	4.52712	0.000669438	0.0134702	-0.0210015	0.086694	0.809339	0.975595	0.000609712	0.00309001	0.844186	0.975595	0.00280974	0.00524698	0.594107	0.975595	-0.0853461	0.0941413	0.367929	0.975595	0.00198126	0.0645204	0.975595	0.975595	0.37622	0.0845456	3.38306e-05	0.000202984
ENSG00000072401.15	UBE2D1	1.52431	0.18399	0.395106	-0.266295	0.130255	0.044906	0.143182	0.00152866	0.00464266	0.742999	0.973711	0.00061984	0.00788344	0.937568	0.973711	0.00467899	0.141445	0.973711	0.973711	0.02367	0.09694	0.807856	0.973711	-0.256261	0.127027	0.0477275	0.143182
ENSG00000072415.8	MPP5	1.02718	0.415666	0.619523	-0.124626	0.117153	0.291303	0.441289	-0.00227011	0.00417567	0.588513	0.588513	0.00584811	0.00709047	0.412466	0.494959	0.152223	0.127217	0.235757	0.441289	-0.109929	0.0871892	0.211816	0.441289	0.120806	0.11425	0.294193	0.441289
ENSG00000072422.17	RHOBTB1	0.742538	0.617362	0.765181	0.104575	0.176174	0.554818	0.832227	-0.00730035	0.00627934	0.249179	0.498358	-0.00157947	0.0106626	0.882691	0.882691	-0.260244	0.191308	0.178351	0.498358	0.0514756	0.131114	0.69588	0.835056	0.222807	0.171809	0.199204	0.498358
ENSG00000072501.17	SMC1A	0.886596	0.509856	0.690754	-0.0118908	0.132643	0.928841	0.928841	-0.00347457	0.00472775	0.464985	0.928841	-0.00666368	0.00802794	0.409497	0.928841	-0.0175535	0.144037	0.903374	0.928841	-0.024323	0.0987169	0.806144	0.928841	-0.16322	0.129356	0.211465	0.928841
ENSG00000072506.12	HSD17B10	3.89674	0.00216451	0.0275567	-0.645107	0.1465	3.99313e-05	0.000239588	0.00311225	0.00522168	0.553197	0.760129	0.00140644	0.00886664	0.874452	0.874452	0.276208	0.159085	0.0871898	0.261569	-0.052238	0.10903	0.633441	0.760129	-0.0955742	0.14287	0.505855	0.760129
ENSG00000072518.20	MARK2	2.14282	0.0599066	0.207846	-0.150937	0.123795	0.227088	0.454177	0.0062883	0.0044124	0.158828	0.454177	0.0060453	0.00749246	0.42265	0.633975	-0.0799953	0.13443	0.55383	0.664596	0.0189473	0.0921322	0.837694	0.837694	-0.415105	0.120727	0.00101823	0.00610937
ENSG00000072571.20	HMMR	3.47049	0.00483869	0.0454077	-0.859843	0.273354	0.00248634	0.014918	0.000204632	0.00974308	0.983307	0.983307	0.00196384	0.0165442	0.905872	0.983307	0.311727	0.296836	0.297472	0.594943	0.0840225	0.203439	0.680937	0.983307	-0.700446	0.26658	0.0106847	0.032054
ENSG00000072609.17	CHFR	0.948549	0.466856	0.659794	0.245927	0.132116	0.0671349	0.402809	-0.00487227	0.00470897	0.304595	0.89063	-0.00272815	0.00799604	0.734046	0.89063	0.0198036	0.143465	0.89063	0.89063	-0.0198722	0.0983246	0.840454	0.89063	-0.0916786	0.128842	0.479245	0.89063
ENSG00000072657.8	TRHDE	0.888808	0.508283	0.689682	0.242042	0.211483	0.25655	0.604097	0.00574312	0.00753784	0.44883	0.604097	0.0107357	0.0127996	0.404636	0.604097	-0.161614	0.22965	0.484071	0.604097	-0.0797624	0.157392	0.614002	0.614002	-0.138763	0.206242	0.503414	0.604097
ENSG00000072682.18	P4HA2	1.0426	0.406093	0.611633	-0.0791619	0.152494	0.605418	0.726502	-0.00713806	0.00543532	0.193638	0.520274	0.0148097	0.00922942	0.113353	0.520274	0.0880873	0.165594	0.596549	0.726502	0.128906	0.113491	0.260137	0.520274	-0.0108783	0.148715	0.941909	0.941909
ENSG00000072694.20	FCGR2B	0.318527	0.925097	0.954689	-0.110649	0.289481	0.703516	0.921312	0.00102311	0.0103179	0.921312	0.921312	0.0198203	0.0175202	0.262031	0.921312	0.122757	0.314348	0.697415	0.921312	-0.0397619	0.21544	0.854139	0.921312	0.115191	0.282307	0.68457	0.921312
ENSG00000072736.19	NFATC3	1.92373	0.0898693	0.262955	0.146761	0.103409	0.160539	0.481618	-0.00147655	0.00368579	0.690004	0.822294	-0.00193329	0.00625864	0.758371	0.822294	-0.0253209	0.112292	0.822294	0.822294	-0.0305813	0.0769604	0.692382	0.822294	-0.24753	0.100847	0.0167521	0.100513
ENSG00000072756.17	TRNT1	1.93237	0.0884543	0.26092	-0.185668	0.0998286	0.0673617	0.27675	0.00245819	0.00355817	0.492077	0.738115	-0.00865881	0.00604193	0.156543	0.313087	0.0508034	0.108404	0.640865	0.769038	0.126931	0.0742956	0.0922502	0.27675	0.00592731	0.0973547	0.951636	0.951636
ENSG00000072778.20	ACADVL	1.69266	0.13665	0.333784	0.0949521	0.139077	0.497167	0.920369	-0.000519471	0.00495708	0.916857	0.920369	0.0236411	0.00841735	0.00653807	0.0392284	0.0509536	0.151024	0.736896	0.920369	-0.0675024	0.103505	0.516561	0.920369	-0.0136109	0.13563	0.920369	0.920369
ENSG00000072786.13	STK10	2.06802	0.0688532	0.225385	0.487573	0.166866	0.00475849	0.0285509	-0.0108155	0.00594755	0.0735278	0.220583	0.0103891	0.0100992	0.307374	0.461061	-0.150259	0.1812	0.409954	0.48887	0.136909	0.124187	0.274273	0.461061	-0.113261	0.162731	0.48887	0.48887
ENSG00000072803.17	FBXW11	1.49303	0.194268	0.40777	-0.148797	0.111012	0.184721	0.432406	0.00341549	0.00395678	0.391154	0.585627	0.00838944	0.00671879	0.216203	0.432406	0.0629749	0.120548	0.603138	0.603138	0.0576155	0.0826187	0.488022	0.585627	0.145681	0.108261	0.183022	0.432406
ENSG00000072818.12	ACAP1	0.4241	0.860387	0.917599	0.216547	0.22401	0.33723	0.772037	-0.000721833	0.00798432	0.928238	0.928238	0.00446165	0.0135577	0.743133	0.89176	-0.15935	0.243253	0.514692	0.772037	0.12834	0.166715	0.444156	0.772037	-0.178768	0.218458	0.416122	0.772037
ENSG00000072832.14	CRMP1	3.69889	0.00314146	0.034556	0.883419	0.21855	0.000140858	0.000845148	0.00137782	0.00778971	0.860146	0.884092	-0.00866024	0.0132273	0.514919	0.884092	-0.316641	0.237324	0.186719	0.560156	0.023804	0.162651	0.884092	0.884092	0.0353365	0.213134	0.868825	0.884092
ENSG00000072840.13	EVC	2.73319	0.0196586	0.108468	0.804886	0.231539	0.00090412	0.00542472	0.000189828	0.00825268	0.981718	0.981718	-0.00510803	0.0140134	0.716643	0.859971	-0.364749	0.251429	0.151598	0.454793	0.0895341	0.172318	0.605091	0.859971	-0.086337	0.225801	0.703424	0.859971
ENSG00000072849.11	DERL2	2.37521	0.0387363	0.161908	-0.280104	0.122304	0.025212	0.151272	0.00145241	0.00435926	0.740056	0.883805	0.0125354	0.00740222	0.0950823	0.190165	0.113632	0.132811	0.395317	0.592976	0.0133542	0.0910227	0.883805	0.883805	0.209832	0.119273	0.0831689	0.190165
ENSG00000072858.10	SIDT1	5.8585	6.09811e-05	0.00312055	-0.532376	0.342443	0.124814	0.187221	0.0236003	0.0122056	0.0574575	0.115524	0.0108223	0.0207257	0.603302	0.723963	-0.042136	0.37186	0.910128	0.910128	-0.492165	0.254857	0.057762	0.115524	1.4529	0.333957	4.81785e-05	0.000289071
ENSG00000072864.15	NDE1	1.65756	0.145486	0.346248	0.156586	0.18106	0.390265	0.455566	-0.00681497	0.00645347	0.29481	0.442216	-0.024521	0.0109583	0.0286237	0.171742	-0.340205	0.196613	0.0882454	0.176491	0.101142	0.13475	0.455566	0.455566	0.335021	0.176573	0.0621576	0.176491
ENSG00000072952.18	MRVI1	3.41228	0.00540337	0.0487858	1.04916	0.25141	8.97572e-05	0.000538543	-0.0163602	0.00896096	0.0724166	0.144833	-0.00962758	0.0152161	0.529101	0.529101	-0.446168	0.273007	0.106963	0.160444	0.181559	0.187107	0.335416	0.402499	0.49714	0.24518	0.0466364	0.139909
ENSG00000072954.7	TMEM38A	2.4467	0.0338457	0.149424	-0.0184995	0.201843	0.927251	0.927251	0.00201635	0.00719425	0.780145	0.927251	-0.00756353	0.0122162	0.537954	0.927251	0.074673	0.219182	0.734419	0.927251	-0.0761449	0.150218	0.613917	0.927251	-0.647708	0.196841	0.00160748	0.00964486
ENSG00000072958.8	AP1M1	3.08975	0.00997392	0.0715851	0.23574	0.0924178	0.0130741	0.0392222	-0.00249574	0.00329402	0.451353	0.67703	0.00235844	0.0055934	0.674653	0.809583	-0.0150359	0.100357	0.88136	0.88136	0.0674268	0.0687802	0.330507	0.661014	-0.262497	0.0901276	0.00488757	0.0293254
ENSG00000073008.15	PVR	7.47862	3.90994e-06	0.000582885	0.541628	0.188826	0.00553468	0.0110694	-0.0204658	0.00673029	0.00338155	0.0101446	0.00293007	0.0114283	0.79845	0.79845	0.206732	0.205047	0.317033	0.38044	0.274871	0.14053	0.0547056	0.0820584	-0.780852	0.184147	7.10006e-05	0.000426004
ENSG00000073050.11	XRCC1	1.23807	0.298463	0.517979	0.069625	0.138042	0.615677	0.738813	0.000221972	0.00492019	0.964152	0.964152	-0.00967627	0.00835471	0.250964	0.501927	-0.271606	0.1499	0.0745493	0.239514	0.061886	0.102735	0.548982	0.738813	0.239496	0.134621	0.0798379	0.239514
ENSG00000073060.16	SCARB1	2.043	0.072123	0.231939	0.391807	0.193995	0.0474806	0.0949611	-0.0143656	0.00691452	0.0416406	0.0949611	0.00902959	0.0117412	0.444605	0.533526	0.0204672	0.21066	0.922896	0.922896	0.3713	0.144377	0.0123784	0.0742705	-0.174678	0.189188	0.359212	0.533526
ENSG00000073067.14	CYP2W1	0.456015	0.838183	0.904894	0.00609628	0.095008	0.949032	0.961001	-0.00286402	0.00338634	0.400746	0.847474	-0.00143486	0.00575017	0.803723	0.961001	0.00506387	0.103169	0.961001	0.961001	0.0569166	0.0707079	0.423737	0.847474	-0.0773983	0.0926535	0.406534	0.847474
ENSG00000073111.14	MCM2	4.22217	0.00117778	0.019083	-0.59065	0.246954	0.0196259	0.0425817	-0.00378394	0.00880211	0.668676	0.772971	-0.00432963	0.0149464	0.772971	0.772971	0.238483	0.268168	0.377069	0.565603	0.43357	0.183791	0.0212908	0.0425817	-0.713488	0.240834	0.0042383	0.0254298
ENSG00000073146.16	MOV10L1	1.91465	0.0913783	0.265538	0.222247	0.151496	0.14712	0.220681	-0.00556937	0.00539973	0.306111	0.367333	-0.00587615	0.00916898	0.523825	0.523825	-0.402424	0.16451	0.0171098	0.102659	0.193189	0.112748	0.091322	0.202939	0.24539	0.147742	0.10147	0.202939
ENSG00000073150.13	PANX2	1.37341	0.238404	0.456478	0.488146	0.245819	0.0512129	0.307277	-0.00885434	0.00876167	0.31591	0.631819	-0.00611908	0.0148777	0.682191	0.818629	-0.0517335	0.266936	0.846924	0.846924	0.0805682	0.182946	0.661092	0.818629	-0.35345	0.239727	0.145133	0.435398
ENSG00000073169.14	SELENOO	0.521845	0.789734	0.875073	0.27182	0.204589	0.188551	0.721166	-0.0071957	0.0072921	0.327354	0.721166	0.00518758	0.0123823	0.676613	0.721166	-0.0796299	0.222163	0.721166	0.721166	-0.0560755	0.152261	0.71384	0.721166	0.156536	0.199519	0.435514	0.721166
ENSG00000073282.13	TP63	1.32022	0.260663	0.480296	0.505341	0.476867	0.293139	0.670235	-0.0105866	0.0169968	0.535524	0.670235	-0.0131241	0.0288614	0.650798	0.670235	-1.28531	0.517831	0.0156135	0.0936809	-0.194319	0.354899	0.58586	0.670235	0.198919	0.46505	0.670235	0.670235
ENSG00000073331.18	ALPK1	1.00875	0.427307	0.628431	0.138637	0.150091	0.359013	0.609073	-0.00274892	0.00534965	0.609073	0.609073	0.00576217	0.00908394	0.528062	0.609073	-0.107715	0.162984	0.51098	0.609073	-0.108217	0.111702	0.336184	0.609073	0.244188	0.146371	0.0999991	0.599995
ENSG00000073350.13	LLGL2	1.7219	0.129674	0.323868	-0.787875	0.273072	0.00527886	0.0316731	0.00954124	0.00973303	0.33052	0.836373	-0.00500179	0.0165271	0.763115	0.915738	0.00272123	0.296529	0.992706	0.992706	0.110953	0.203228	0.586938	0.880408	-0.216953	0.266305	0.418186	0.836373
ENSG00000073417.15	PDE8A	0.898499	0.501423	0.684527	0.0928974	0.127895	0.470187	0.564224	-0.00185551	0.00455851	0.685294	0.685294	0.0117964	0.00774056	0.132294	0.564224	-0.113091	0.138881	0.418399	0.564224	0.0770717	0.0951831	0.42101	0.564224	-0.147048	0.124725	0.242641	0.564224
ENSG00000073464.12	CLCN4	5.55362	0.000104423	0.00431888	0.489337	0.230344	0.0373889	0.112167	-0.0053118	0.00821008	0.519885	0.623862	-0.00323819	0.0139411	0.817042	0.817042	-0.193069	0.250131	0.442945	0.623862	-0.150267	0.171429	0.383908	0.623862	-0.958919	0.224635	6.42763e-05	0.000385658
ENSG00000073536.18	NLE1	0.818449	0.559572	0.725129	0.0177102	0.155363	0.90959	0.979614	-0.00849422	0.00553758	0.129828	0.77897	0.00523636	0.00940306	0.579494	0.869241	0.0953438	0.16871	0.573897	0.869241	0.00296585	0.115626	0.979614	0.979614	-0.113742	0.151513	0.455498	0.869241
ENSG00000073578.17	SDHA	1.7195	0.130233	0.324644	-0.280308	0.132321	0.0379115	0.227469	-0.000884303	0.0047163	0.851844	0.984919	-0.00015195	0.00800849	0.984919	0.984919	0.175282	0.143688	0.226853	0.453705	0.0476958	0.0984777	0.629754	0.944631	-0.205156	0.129042	0.116651	0.349953
ENSG00000073584.20	SMARCE1	1.85674	0.101587	0.283069	-0.17791	0.115722	0.128978	0.386933	0.00410815	0.00412464	0.322888	0.645775	0.00055883	0.00700383	0.936646	0.941256	-0.0733143	0.125663	0.561598	0.842397	0.00637078	0.0861238	0.941256	0.941256	0.245432	0.112854	0.0332359	0.199416
ENSG00000073605.18	GSDMB	2.20793	0.0530446	0.194002	0.376473	0.359281	0.29853	0.743576	0.00535304	0.0128058	0.677291	0.743576	-0.00814155	0.0217448	0.709297	0.743576	0.128161	0.390144	0.743576	0.743576	0.228198	0.267388	0.396506	0.743576	-1.05137	0.350378	0.00379898	0.0227939
ENSG00000073614.12	KDM5A	1.21744	0.308631	0.527365	-0.026795	0.0931617	0.77454	0.98214	0.00115524	0.00332054	0.729017	0.98214	-0.00995997	0.00563842	0.081945	0.372823	-0.00934752	0.101165	0.926661	0.98214	-0.00155798	0.0693338	0.98214	0.98214	-0.14145	0.090853	0.124274	0.372823
ENSG00000073670.14	ADAM11	1.90223	0.0934833	0.269415	0.481608	0.145888	0.00155581	0.00933486	-0.00913918	0.00519985	0.0834552	0.250366	-0.00628359	0.00882958	0.479188	0.670111	-0.069031	0.15842	0.664443	0.670111	0.110685	0.108574	0.311718	0.623437	0.0608796	0.142273	0.670111	0.670111
ENSG00000073711.11	PPP2R3A	1.48081	0.19842	0.412324	-0.0415063	0.180126	0.818471	0.818471	0.00179714	0.00642019	0.780414	0.818471	0.0128097	0.0109018	0.244213	0.613247	0.201529	0.1956	0.306623	0.613247	0.0394742	0.134056	0.769329	0.818471	-0.478046	0.175662	0.00830445	0.0498267
ENSG00000073712.15	FERMT2	1.39494	0.229869	0.447589	0.450612	0.18687	0.0186833	0.1121	-0.0141511	0.00666054	0.0373677	0.112103	0.0101115	0.0113099	0.374547	0.733456	-0.032975	0.202922	0.871408	0.871408	0.0710355	0.139074	0.611213	0.733456	0.100713	0.182239	0.582375	0.733456
ENSG00000073734.9	ABCB11	1.19211	0.321496	0.538995	0.181723	0.138216	0.193136	0.579407	-0.000683163	0.00492638	0.89013	0.900422	0.0139416	0.00836522	0.100329	0.579407	0.0188528	0.150089	0.900422	0.900422	-0.0856687	0.102864	0.407943	0.815886	0.0582629	0.13479	0.66697	0.900422
ENSG00000073737.16	DHRS9	2.13204	0.0611234	0.210103	0.442027	0.223298	0.0519282	0.155785	-0.00525543	0.00795894	0.511347	0.767021	0.0208749	0.0135146	0.127221	0.254443	0.512252	0.242479	0.0384256	0.155785	0.0520764	0.166185	0.754992	0.905991	0.0134868	0.217764	0.950803	0.950803
ENSG00000073754.6	CD5L	0.959168	0.459715	0.654034	0.0740837	0.0673015	0.274994	0.50802	-0.0049324	0.00239881	0.0437229	0.262337	0.00302745	0.00407329	0.459971	0.50802	0.0677663	0.0730829	0.357174	0.50802	0.0333358	0.0500879	0.50802	0.50802	0.0622039	0.0656337	0.346718	0.50802
ENSG00000073756.12	PTGS2	1.8996	0.0939344	0.270126	0.727971	0.373154	0.0553211	0.165963	-0.00727087	0.0133002	0.586447	0.956815	0.00119595	0.0225844	0.957928	0.957928	-0.191605	0.405209	0.637876	0.956815	-0.0622263	0.277713	0.823397	0.957928	-0.786128	0.363906	0.0343894	0.165963
ENSG00000073792.15	IGF2BP2	3.5788	0.00394157	0.0399641	0.860192	0.360734	0.0199812	0.0599437	-0.0213742	0.0128575	0.101179	0.202357	-0.00712907	0.0218327	0.745055	0.862878	-0.103992	0.391722	0.791472	0.862878	0.0465492	0.268469	0.862878	0.862878	-1.02285	0.351794	0.00495691	0.0297415
ENSG00000073803.14	MAP3K13	2.33561	0.0417372	0.16961	-0.40435	0.133428	0.00348495	0.0209097	0.006199	0.00475572	0.196939	0.295408	-0.00737834	0.00807543	0.364212	0.437055	0.202807	0.144889	0.166275	0.295408	0.0022203	0.0993009	0.982229	0.982229	-0.18611	0.130121	0.157353	0.295408
ENSG00000073849.15	ST6GAL1	1.13127	0.354124	0.567126	-0.204809	0.240205	0.396942	0.793884	0.000192283	0.00856156	0.98215	0.98215	0.0296049	0.0145379	0.0457268	0.250756	0.10923	0.260839	0.676747	0.812097	0.109376	0.178768	0.542751	0.812097	-0.411541	0.234252	0.0835852	0.250756
ENSG00000073861.3	TBX21	0.233883	0.963997	0.977567	-0.0812388	0.18401	0.660301	0.991709	-0.00270049	0.00655862	0.68186	0.991709	-0.0020743	0.0111368	0.852816	0.991709	-0.116522	0.199817	0.561785	0.991709	0.0361965	0.136946	0.792363	0.991709	0.00187193	0.17945	0.991709	0.991709
ENSG00000073910.21	FRY	6.43503	2.24558e-05	0.00165121	0.410125	0.208757	0.0536724	0.161017	0.0058715	0.00744066	0.432874	0.519448	0.00564588	0.0126346	0.65644	0.65644	-0.202746	0.226689	0.37437	0.519448	0.161112	0.155363	0.30352	0.519448	0.898492	0.203583	3.85426e-05	0.000231256
ENSG00000073921.18	PICALM	1.01837	0.421208	0.624023	0.240948	0.142153	0.0947893	0.43844	-0.00728861	0.00506671	0.155009	0.43844	0.0106718	0.00860349	0.21922	0.43844	-0.0618971	0.154364	0.689729	0.970374	0.00394405	0.105794	0.970374	0.970374	-0.0153766	0.13863	0.912017	0.970374
ENSG00000073969.18	NSF	1.13721	0.350832	0.564596	-0.199587	0.159196	0.214366	0.424	-0.00030465	0.00567416	0.957344	0.957344	0.0123	0.00963499	0.206219	0.424	0.234446	0.172871	0.179659	0.424	0.0499661	0.118478	0.674591	0.809509	0.168165	0.15525	0.282667	0.424
ENSG00000074047.21	GLI2	3.06682	0.0104189	0.0735568	0.993883	0.254788	0.00022728	0.00136368	-0.0112934	0.00908136	0.218054	0.436109	-0.012415	0.0154206	0.423658	0.520242	-0.654555	0.276675	0.0209376	0.0628129	0.149416	0.189621	0.433535	0.520242	0.0744334	0.248474	0.765453	0.765453
ENSG00000074054.18	CLASP1	1.38364	0.234317	0.452234	0.0452125	0.0826342	0.586128	0.925898	0.000564953	0.00294531	0.848477	0.927559	-0.00639485	0.00500127	0.2055	0.6165	-0.00818941	0.0897327	0.927559	0.927559	0.0308789	0.061499	0.617266	0.925898	-0.167657	0.0805865	0.0413689	0.248213
ENSG00000074071.14	MRPS34	2.61272	0.0247133	0.124244	-0.566518	0.178175	0.00224679	0.0134807	0.000741273	0.00635065	0.907433	0.967696	-0.0031689	0.0107837	0.769787	0.967696	0.219085	0.193481	0.261592	0.523184	0.00539056	0.132604	0.967696	0.967696	0.219621	0.17376	0.210699	0.523184
ENSG00000074181.9	NOTCH3	2.46909	0.032443	0.145538	0.590903	0.209991	0.00644226	0.0386535	-0.00167132	0.00748466	0.823992	0.823992	-0.00771929	0.0127093	0.545687	0.654825	-0.264879	0.22803	0.249582	0.401705	0.174656	0.156282	0.267803	0.401705	-0.36817	0.204787	0.0767802	0.230341
ENSG00000074201.8	CLNS1A	0.301487	0.933978	0.960152	-0.218804	0.188513	0.249951	0.93795	0.00521617	0.00671911	0.440334	0.93795	-0.00324149	0.0114094	0.777217	0.93795	-0.00952661	0.204706	0.963022	0.963022	-0.0908761	0.140297	0.5194	0.93795	-0.0511696	0.183841	0.781625	0.93795
ENSG00000074211.14	PPP2R2C	0.216889	0.970133	0.981011	0.241764	0.501824	0.631563	0.834399	-0.00375419	0.0178864	0.834399	0.834399	-0.00839608	0.0303719	0.783072	0.834399	-0.12753	0.544932	0.815686	0.834399	-0.334075	0.373473	0.374299	0.834399	0.150912	0.489388	0.758773	0.834399
ENSG00000074219.13	TEAD2	2.87032	0.0151445	0.0925631	0.0433429	0.225239	0.847996	0.919546	-0.00270812	0.00802812	0.736939	0.919546	-0.00477606	0.0136321	0.727189	0.919546	0.0630978	0.244587	0.797227	0.919546	-0.0169965	0.16763	0.919546	0.919546	-0.776916	0.219657	0.000746185	0.00447711
ENSG00000074266.20	EED	1.34983	0.248062	0.466705	-0.0780123	0.104696	0.458838	0.709357	-0.00238738	0.00373166	0.52454	0.709357	-0.00287374	0.00633652	0.651662	0.709357	0.0425577	0.11369	0.709357	0.709357	-0.0832208	0.0779181	0.289387	0.709357	-0.15076	0.102102	0.144547	0.709357
ENSG00000074276.10	CDHR2	2.21587	0.052262	0.19247	0.0721142	0.108067	0.506901	0.996866	0.00407453	0.00385181	0.293993	0.881979	0.00109272	0.00654054	0.867827	0.996866	-0.000462641	0.11735	0.996866	0.996866	-0.00895915	0.0804268	0.911641	0.996866	-0.34579	0.105389	0.00165429	0.00992574
ENSG00000074319.13	TSG101	3.14955	0.00890122	0.0665309	-0.389788	0.139748	0.00689773	0.0413864	0.00405858	0.00498099	0.418109	0.627163	0.00261762	0.00845794	0.757926	0.757926	0.181668	0.151752	0.235537	0.471073	0.0621065	0.104004	0.552449	0.662939	0.308319	0.136284	0.0269758	0.0809273
ENSG00000074356.17	NCBP3	1.13954	0.349544	0.56342	0.128235	0.0949253	0.181341	0.385418	-0.00445273	0.0033834	0.192709	0.385418	0.00058148	0.00574516	0.919689	0.919689	0.0335954	0.10308	0.745518	0.894622	0.0578568	0.0706463	0.415754	0.623631	0.196476	0.0925729	0.0375609	0.225365
ENSG00000074370.18	ATP2A3	0.843771	0.540828	0.711888	0.151777	0.336486	0.653421	0.760331	0.0115004	0.0119933	0.341105	0.725931	-0.00623809	0.0203651	0.760331	0.760331	-0.214095	0.365391	0.559918	0.760331	0.361005	0.250423	0.154149	0.725931	-0.300606	0.328147	0.362965	0.725931
ENSG00000074410.14	CA12	25.5399	1.77636e-15	5.79945e-11	-0.71697	0.354829	0.0473815	0.142145	0.0113135	0.0126471	0.374275	0.561412	-0.00126738	0.0214753	0.953118	0.953118	-0.489816	0.38531	0.20811	0.41622	0.106255	0.264075	0.688713	0.826456	3.67679	0.346036	6.24625e-16	3.74775e-15
ENSG00000074416.14	MGLL	3.79567	0.0026176	0.0310649	0.706053	0.234015	0.00362247	0.0217348	0.00461129	0.00834093	0.582233	0.732272	0.0273031	0.0141633	0.0581925	0.174578	0.0791022	0.254117	0.756567	0.756567	0.118059	0.174161	0.500221	0.732272	0.11689	0.228216	0.610226	0.732272
ENSG00000074527.12	NTN4	2.6308	0.0238797	0.121762	-0.0954699	0.437241	0.827833	0.827833	0.0176862	0.0155845	0.260538	0.521077	0.020464	0.0264631	0.442105	0.663157	-0.215276	0.474801	0.651747	0.782096	-0.596513	0.325408	0.0712948	0.213884	1.1441	0.426406	0.00920937	0.0552562
ENSG00000074582.14	BCS1L	2.21563	0.0522854	0.192513	-0.114242	0.100438	0.259467	0.397339	-0.00549109	0.00357989	0.129842	0.397339	0.00234346	0.00607882	0.701098	0.701098	0.0932879	0.109066	0.395461	0.474553	-0.0969519	0.0747492	0.199137	0.397339	-0.11014	0.0979492	0.264893	0.397339
ENSG00000074590.13	NUAK1	2.20968	0.0528709	0.193664	0.665534	0.235853	0.00630315	0.0302993	-0.0112711	0.00840646	0.184592	0.369185	-0.012083	0.0142746	0.40035	0.600524	-0.126173	0.256114	0.6239	0.681078	0.0724618	0.175529	0.681078	0.681078	0.609218	0.230009	0.0100998	0.0302993
ENSG00000074603.19	DPP8	3.44843	0.00504527	0.0467816	-0.129038	0.112264	0.254533	0.565791	0.00244194	0.0040014	0.543779	0.774077	-0.00106106	0.00679456	0.876381	0.876381	-0.131986	0.121908	0.282896	0.565791	0.0386632	0.0835504	0.645064	0.774077	0.387207	0.109482	0.000746754	0.00448053
ENSG00000074621.14	SLC24A1	7.65592	2.92759e-06	0.000481286	0.133719	0.100063	0.186025	0.239343	-0.00199044	0.00356651	0.57867	0.57867	-0.0150387	0.0060561	0.0155685	0.0467054	-0.239536	0.108658	0.0309811	0.0619622	-0.0965209	0.0744698	0.199452	0.239343	0.60651	0.097583	3.91595e-08	2.34957e-07
ENSG00000074657.13	ZNF532	3.69747	0.00314991	0.0346141	0.403635	0.131801	0.0031753	0.0190518	-0.00416106	0.00469776	0.378966	0.55405	-0.0108058	0.00797701	0.18016	0.360319	-0.0614132	0.143123	0.669253	0.669253	-0.0726222	0.0980906	0.461708	0.55405	-0.278957	0.128535	0.0335894	0.100768
ENSG00000074660.16	SCARF1	5.02237	0.000270757	0.00768	0.863215	0.170316	3.47025e-06	2.08215e-05	-0.00949669	0.00607053	0.122508	0.367523	0.0117537	0.010308	0.258305	0.516609	-0.0703746	0.184947	0.704786	0.845744	0.082111	0.126754	0.519364	0.779046	0.00783456	0.166095	0.962521	0.962521
ENSG00000074695.6	LMAN1	1.21225	0.311232	0.529307	-0.216819	0.152115	0.158767	0.413328	-0.00435157	0.00542181	0.425084	0.568642	0.0117413	0.00920648	0.206664	0.413328	0.243339	0.165183	0.145463	0.413328	0.0498859	0.113209	0.660904	0.660904	-0.106857	0.148346	0.473868	0.568642
ENSG00000074696.13	HACD3	6.05434	4.33172e-05	0.00251193	-0.687651	0.161984	6.98159e-05	0.000418895	0.021568	0.00577355	0.000392935	0.00117881	0.00168384	0.00980374	0.864156	0.904909	-0.0210941	0.175899	0.904909	0.904909	0.0268816	0.120553	0.824236	0.904909	0.284266	0.15797	0.0765111	0.153022
ENSG00000074706.13	IPCEF1	0.394324	0.88013	0.929197	0.174127	0.261136	0.50722	0.828221	0.000409298	0.0093076	0.965057	0.965057	-0.00782705	0.0158047	0.622079	0.828221	-0.113529	0.283568	0.690184	0.828221	-0.108599	0.194345	0.578193	0.828221	-0.206379	0.254665	0.420626	0.828221
ENSG00000074755.15	ZZEF1	3.14175	0.00903441	0.0671422	0.341895	0.0938926	0.000534031	0.00320419	-0.00623318	0.00334659	0.0669778	0.133956	0.0022237	0.00568266	0.696827	0.696827	-0.122051	0.101958	0.235561	0.353342	0.0419179	0.0698778	0.550644	0.660773	0.223644	0.0915658	0.0172737	0.0518211
ENSG00000074800.15	ENO1	5.95077	5.18874e-05	0.00283755	-0.373805	0.190993	0.0545599	0.10912	-0.0103454	0.00680753	0.133363	0.179325	0.0168598	0.0115595	0.149438	0.179325	0.420961	0.2074	0.0464217	0.10912	-0.0335517	0.142143	0.814131	0.814131	-0.742337	0.18626	0.000170836	0.00102501
ENSG00000074803.18	SLC12A1	2.75702	0.0187876	0.105407	0.093271	0.241347	0.700399	0.840479	0.0137151	0.00860226	0.115634	0.231269	0.0368873	0.014607	0.0139692	0.0419075	-0.254983	0.262079	0.334144	0.501216	-0.0137764	0.179618	0.939095	0.939095	-0.662801	0.235366	0.00640478	0.0384287
ENSG00000074842.7	MYDGF	3.96662	0.0018985	0.0254338	-0.655011	0.1689	0.00024524	0.00147144	0.00402685	0.00602007	0.505889	0.505889	0.024956	0.0102223	0.0173231	0.0346461	0.452411	0.183409	0.0162413	0.0346461	0.0995645	0.125701	0.431155	0.505889	-0.164781	0.164715	0.320771	0.481156
ENSG00000074855.11	ANO8	0.398754	0.877258	0.927482	0.139774	0.257364	0.588891	0.831243	0.00364106	0.00917315	0.692703	0.831243	-0.0160257	0.0155764	0.307309	0.831243	-0.149095	0.279472	0.595489	0.831243	0.0153952	0.191538	0.936181	0.936181	-0.160537	0.250986	0.52463	0.831243
ENSG00000074935.14	TUBE1	0.152049	0.988018	0.99209	-0.119874	0.138809	0.390941	0.98245	0.0025068	0.00494753	0.614069	0.98245	0.0020767	0.00840113	0.805526	0.98245	0.0206968	0.150733	0.891206	0.98245	0.00228115	0.103306	0.98245	0.98245	-0.0723359	0.135369	0.594887	0.98245
ENSG00000074964.17	ARHGEF10L	1.33749	0.253251	0.472575	0.29468	0.162724	0.0747048	0.4284	-0.00440843	0.00579994	0.449913	0.870493	0.0022948	0.00984856	0.816475	0.870493	0.0955477	0.176703	0.590517	0.870493	-0.0198208	0.121104	0.870493	0.870493	-0.23536	0.158692	0.1428	0.4284
ENSG00000074966.11	TXK	0.612352	0.719581	0.831812	0.225361	0.21507	0.298529	0.724333	-0.00914295	0.00766567	0.237252	0.724333	0.0119441	0.0130167	0.362167	0.724333	-0.0759178	0.233545	0.746158	0.746158	-0.06042	0.160061	0.707028	0.746158	0.0709339	0.20974	0.736286	0.746158
ENSG00000075035.10	WSCD2	0.417258	0.865013	0.92053	0.0344286	0.29213	0.906542	0.906542	0.00203638	0.0104123	0.845544	0.906542	-0.00432256	0.0176806	0.807617	0.906542	0.239821	0.317225	0.45234	0.906542	0.225642	0.217412	0.303126	0.906542	-0.0534164	0.28489	0.851845	0.906542
ENSG00000075043.18	KCNQ2	0.988859	0.440122	0.639224	0.410142	0.256832	0.11506	0.647712	-0.00757152	0.00915421	0.411156	0.822312	-0.0046696	0.0155443	0.764811	0.989141	0.0214236	0.278895	0.939002	0.989141	-0.00261141	0.191143	0.989141	0.989141	-0.312953	0.250468	0.215904	0.647712
ENSG00000075073.14	TACR2	0.847257	0.538271	0.710093	-0.152901	0.11672	0.194744	0.584233	0.00430725	0.00416022	0.304288	0.608576	-0.0104581	0.00706424	0.143516	0.584233	0.0243138	0.126747	0.848465	0.848465	-0.0396375	0.0868666	0.64967	0.779604	0.0633964	0.113828	0.579444	0.779604
ENSG00000075089.9	ACTR6	2.17833	0.0560643	0.20013	-0.508088	0.148346	0.00106154	0.00636924	0.0111381	0.00528744	0.0389656	0.116897	-0.00135603	0.00897832	0.880409	0.880409	0.193497	0.161089	0.233974	0.467947	-0.0650988	0.110403	0.557442	0.8184	-0.0595393	0.144669	0.682	0.8184
ENSG00000075131.10	TIPIN	1.72436	0.129102	0.32323	-0.22525	0.133619	0.0965626	0.32095	-6.10478e-05	0.00476253	0.989811	0.989811	-0.00737951	0.008087	0.364819	0.547228	-0.0157379	0.145097	0.913956	0.989811	0.141154	0.0994431	0.160475	0.32095	-0.195097	0.130307	0.139106	0.32095
ENSG00000075142.13	SRI	1.35979	0.243941	0.462282	-0.271541	0.184892	0.14668	0.322691	0.0100687	0.00659007	0.131325	0.322691	0.00299662	0.0111902	0.789697	0.789697	0.156451	0.200775	0.438627	0.65794	-0.0689554	0.137603	0.617954	0.741545	0.255401	0.180311	0.161346	0.322691
ENSG00000075151.20	EIF4G3	2.6447	0.0232578	0.119898	0.197798	0.0891423	0.0299367	0.112	-0.00370993	0.00317728	0.247151	0.329857	0.0114648	0.00539516	0.0373334	0.112	0.0750705	0.0967999	0.440801	0.440801	-0.0903109	0.0663425	0.178054	0.329857	0.0957166	0.0869332	0.274881	0.329857
ENSG00000075188.9	NUP37	1.68677	0.138099	0.335975	-0.268404	0.123127	0.0328369	0.197022	0.00169654	0.00438858	0.70031	0.819322	-0.00815896	0.007452	0.277554	0.417822	0.0306621	0.133704	0.819322	0.819322	-0.104059	0.0916348	0.260236	0.417822	-0.131193	0.120076	0.278548	0.417822
ENSG00000075213.11	SEMA3A	1.44757	0.210115	0.426486	0.607585	0.251205	0.0183427	0.110056	-0.00874153	0.00895363	0.332475	0.645382	0.0127129	0.0152037	0.406074	0.645382	0.168949	0.272784	0.537819	0.645382	-0.0236024	0.186955	0.89992	0.89992	0.192839	0.24498	0.434003	0.645382
ENSG00000075218.19	GTSE1	3.64236	0.00349531	0.0370623	-0.180111	0.27571	0.515856	0.619801	-0.00640975	0.00982704	0.516501	0.619801	-0.0152299	0.0166868	0.364724	0.619801	0.0549191	0.299394	0.85502	0.85502	0.325605	0.205192	0.11733	0.351989	-0.953884	0.268877	0.000721202	0.00432721
ENSG00000075223.14	SEMA3C	5.65727	8.69078e-05	0.00387089	-0.511073	0.285473	0.077998	0.233994	0.00333323	0.010175	0.744259	0.744259	0.0169511	0.0172777	0.330127	0.446235	-0.35393	0.309996	0.257694	0.446235	-0.191023	0.212458	0.371862	0.446235	1.24069	0.278399	3.30371e-05	0.000198223
ENSG00000075234.17	TTC38	1.52372	0.18418	0.395351	0.0230714	0.14692	0.875698	0.957566	0.000279696	0.00523664	0.957566	0.957566	0.00183198	0.00889206	0.837406	0.957566	0.318161	0.159541	0.0502613	0.24758	-0.192773	0.109343	0.0825267	0.24758	0.216401	0.143279	0.135729	0.271458
ENSG00000075239.13	ACAT1	1.06292	0.393726	0.601262	-0.453458	0.22188	0.0449775	0.269865	0.00730931	0.00790842	0.358726	0.490028	0.0175657	0.0134289	0.195392	0.415676	0.306475	0.24094	0.207838	0.415676	-0.137404	0.16513	0.408356	0.490028	-0.0212556	0.216382	0.922046	0.922046
ENSG00000075240.17	GRAMD4	1.76058	0.120951	0.312622	0.335999	0.203199	0.102969	0.308908	0.000597982	0.00724258	0.934448	0.934448	0.00156583	0.0122982	0.899073	0.934448	-0.222079	0.220655	0.317873	0.635747	0.0602195	0.151227	0.691764	0.934448	-0.466146	0.198164	0.0216481	0.129889
ENSG00000075275.16	CELSR1	4.81668	0.000393567	0.00975337	-0.123035	0.300622	0.683669	0.683669	0.0123668	0.010715	0.252599	0.505198	-0.00791295	0.0181945	0.665048	0.683669	-0.648482	0.326446	0.0511336	0.153401	-0.127193	0.223732	0.57162	0.683669	1.23638	0.293172	7.69725e-05	0.000461835
ENSG00000075290.7	WNT8B	1.18428	0.325559	0.542094	-0.0135656	0.0850291	0.87373	0.87373	0.00372605	0.00303067	0.22327	0.627878	-0.0072533	0.00514621	0.163399	0.627878	0.0443551	0.0923333	0.632546	0.759055	0.0620328	0.0632813	0.330532	0.627878	-0.0674965	0.082922	0.418585	0.627878
ENSG00000075292.19	ZNF638	0.468614	0.829159	0.899947	-0.0708247	0.0687146	0.30644	0.913554	0.0032406	0.00244918	0.190355	0.913554	-0.00198365	0.00415881	0.634955	0.913554	0.00326126	0.0746174	0.96527	0.96527	-0.0382289	0.0511396	0.457392	0.913554	0.0204414	0.0670118	0.761295	0.913554
ENSG00000075303.13	SLC25A40	1.72574	0.128783	0.322894	-0.424027	0.135161	0.00254849	0.0152909	0.00764308	0.0048175	0.117401	0.352202	-0.00099917	0.00818034	0.903157	0.949929	0.0663641	0.146772	0.652637	0.949929	-0.00634077	0.100591	0.949929	0.949929	-0.0737062	0.131811	0.577932	0.949929
ENSG00000075336.12	TIMM21	0.862792	0.526954	0.70226	-0.173737	0.12365	0.164692	0.494075	-7.7144e-05	0.00440723	0.986087	0.986087	0.0021897	0.00748368	0.770749	0.986087	0.014599	0.134272	0.913749	0.986087	-0.138955	0.0920244	0.135821	0.494075	-0.0198254	0.120586	0.869912	0.986087
ENSG00000075340.23	ADD2	3.13864	0.00908793	0.0674101	0.880759	0.270669	0.00179601	0.0107761	-0.0110403	0.00964738	0.2566	0.446427	-0.0171983	0.0163817	0.297618	0.446427	-0.750152	0.29392	0.0130257	0.039077	-0.0842997	0.20144	0.676951	0.676951	-0.20979	0.263961	0.429592	0.515511
ENSG00000075391.16	RASAL2	1.83548	0.105599	0.289274	0.315706	0.121136	0.0113052	0.0678312	-0.00849956	0.00431762	0.0532043	0.159613	0.00560272	0.00733152	0.447474	0.671211	-0.0395122	0.131542	0.764834	0.764834	0.0278302	0.0901533	0.758523	0.764834	-0.100174	0.118134	0.399522	0.671211
ENSG00000075399.14	VPS9D1	1.37801	0.236556	0.454476	0.374787	0.19541	0.0594456	0.356673	-0.00429294	0.00696496	0.539775	0.742854	-0.0112852	0.0118268	0.343462	0.686924	0.00533633	0.212196	0.980013	0.980013	-0.0726514	0.14543	0.619045	0.742854	-0.215375	0.190568	0.262492	0.686924
ENSG00000075407.18	ZNF37A	3.18506	0.00831996	0.0635689	-0.144235	0.125342	0.253994	0.380991	0.0100031	0.00446752	0.0285278	0.0855835	-0.0130428	0.00758605	0.0902439	0.180488	-0.0999693	0.136109	0.465257	0.558309	-0.0390906	0.0932831	0.676538	0.676538	0.317185	0.122235	0.0116485	0.0698908
ENSG00000075413.18	MARK3	2.38177	0.03826	0.160782	0.0526431	0.0705561	0.458246	0.731483	-0.00329461	0.00251481	0.194709	0.584127	0.000806825	0.00427026	0.850719	0.850719	0.039315	0.076617	0.609569	0.731483	0.0329553	0.05251	0.532431	0.731483	0.240417	0.0688076	0.00085481	0.00512886
ENSG00000075415.12	SLC25A3	1.50177	0.191345	0.404051	-0.329403	0.120176	0.0078729	0.0472374	0.00366123	0.00428341	0.395784	0.593676	0.00332264	0.00727343	0.649301	0.766404	0.114291	0.1305	0.384318	0.593676	-0.123754	0.0894389	0.171121	0.513362	-0.0349614	0.117198	0.766404	0.766404
ENSG00000075420.13	FNDC3B	4.18908	0.00125264	0.0198622	0.372501	0.149497	0.0152344	0.0304688	-0.0136857	0.0053285	0.012487	0.0304688	0.00850059	0.00904803	0.350902	0.468028	-0.054455	0.16234	0.738358	0.738358	0.0962708	0.111261	0.390024	0.468028	-0.422871	0.145793	0.00505643	0.0303386
ENSG00000075426.12	FOSL2	2.77125	0.0182862	0.103773	0.534105	0.160807	0.00146265	0.00877588	-0.01536	0.00573161	0.00929013	0.0278704	0.0141015	0.00973254	0.1521	0.22815	-0.11228	0.174621	0.522456	0.626947	0.19602	0.119678	0.106202	0.212404	0.0687868	0.156822	0.662363	0.662363
ENSG00000075461.6	CACNG4	5.2285	0.000186647	0.00606937	-0.784205	0.399183	0.0536818	0.161045	0.00828588	0.014228	0.562304	0.836195	-0.00869661	0.0241597	0.720024	0.836195	-0.29153	0.433473	0.503585	0.836195	0.0616691	0.297084	0.836195	0.836195	1.72795	0.38929	3.52107e-05	0.000211264
ENSG00000075539.14	FRYL	1.51549	0.186839	0.398588	0.0320932	0.101724	0.753383	0.813513	0.00185658	0.00362572	0.61032	0.813513	0.00145815	0.00615664	0.813513	0.813513	0.102967	0.110462	0.354657	0.813513	-0.0341819	0.0757061	0.653104	0.813513	0.222359	0.0992031	0.0283647	0.170188
ENSG00000075568.17	TMEM131	1.7199	0.130141	0.324596	-0.128575	0.0719914	0.0786954	0.236086	0.00275193	0.00256597	0.287415	0.442536	0.00339698	0.00435713	0.438391	0.442536	-0.0603959	0.0781756	0.442536	0.442536	-0.102638	0.0535782	0.0597404	0.236086	0.0719737	0.0702073	0.309031	0.442536
ENSG00000075618.18	FSCN1	3.12977	0.00924264	0.0681006	0.453378	0.244999	0.0687131	0.206139	-0.00978171	0.00873243	0.266706	0.505026	0.00456909	0.0148281	0.758947	0.758947	0.134822	0.266045	0.61401	0.736812	0.176462	0.182336	0.336684	0.505026	-0.767732	0.238927	0.00203106	0.0121864
ENSG00000075624.15	ACTB	1.36518	0.241737	0.459759	-0.0188868	0.12257	0.878009	0.878009	-0.00809944	0.00436874	0.0682151	0.409291	0.00786842	0.00741832	0.292704	0.553097	0.0919761	0.133099	0.491968	0.590362	0.122186	0.0912206	0.185017	0.553097	-0.108183	0.119533	0.368731	0.553097
ENSG00000075643.6	MOCOS	2.07166	0.0683891	0.224489	-0.429818	0.273598	0.120969	0.362906	0.0115989	0.0097518	0.23854	0.456924	-0.00157257	0.016559	0.924628	0.924628	0.10938	0.297101	0.713934	0.85672	-0.210673	0.20362	0.304616	0.456924	-0.802613	0.266818	0.0037184	0.0223104
ENSG00000075651.16	PLD1	3.95738	0.00193168	0.025699	0.625823	0.204709	0.00322495	0.0193497	-0.0125515	0.00729639	0.0900768	0.135115	0.00253996	0.0123896	0.838197	0.838197	-0.387341	0.222294	0.0860835	0.135115	0.184203	0.152351	0.23095	0.27714	-0.536144	0.199636	0.00914776	0.0274433
ENSG00000075673.11	ATP12A	1.91176	0.0918651	0.266407	-0.0342231	0.0906818	0.707089	0.707089	-0.00385368	0.00323215	0.237414	0.35612	-0.00832025	0.00548833	0.134297	0.35612	-0.0805123	0.0984716	0.416516	0.499819	0.0894186	0.0674882	0.189756	0.35612	-0.115019	0.0884346	0.197915	0.35612
ENSG00000075702.18	WDR62	1.52421	0.184022	0.395106	-0.171359	0.284528	0.549068	0.658881	-0.00803337	0.0101414	0.431118	0.646677	-0.00294534	0.0172205	0.864718	0.864718	-0.255958	0.30897	0.410417	0.646677	0.278896	0.211755	0.19237	0.577109	-0.512536	0.277477	0.0692117	0.41527
ENSG00000075711.20	DLG1	1.04491	0.404674	0.610526	-0.179839	0.111638	0.111973	0.671836	-0.00214367	0.00397909	0.591883	0.887824	0.000534887	0.00675667	0.937141	0.968179	0.14754	0.121228	0.227921	0.683763	-0.00332702	0.0830846	0.968179	0.968179	-0.0762931	0.108872	0.485914	0.887824
ENSG00000075785.12	RAB7A	1.74877	0.123554	0.315737	0.043607	0.0896156	0.628153	0.854098	-0.0031537	0.00319415	0.327083	0.654166	-0.00100131	0.0054238	0.854098	0.854098	0.137013	0.0973138	0.163838	0.491515	0.176487	0.0666947	0.0101667	0.0610004	-0.0252751	0.0873948	0.77333	0.854098
ENSG00000075790.10	BCAP29	1.07689	0.385378	0.594459	-0.191577	0.148793	0.202404	0.547232	0.00483941	0.00530341	0.364821	0.547232	0.00934651	0.00900542	0.303115	0.547232	0.036244	0.161575	0.823204	0.823204	-0.0527508	0.110737	0.635389	0.762467	0.188682	0.145106	0.198018	0.547232
ENSG00000075826.17	SEC31B	1.49326	0.194189	0.407709	0.153715	0.143879	0.289247	0.578494	0.00265625	0.00512823	0.606213	0.727456	-0.0001042	0.00870796	0.990489	0.990489	-0.215243	0.156238	0.172963	0.518888	0.0689303	0.107079	0.521979	0.727456	0.249666	0.140313	0.0797873	0.478724
ENSG00000075856.12	SART3	1.00874	0.427314	0.628431	0.0152382	0.091591	0.868373	0.966864	-0.000136133	0.00326455	0.966864	0.966864	-0.00562689	0.00554336	0.31378	0.744073	-0.221394	0.0994589	0.0294348	0.176609	0.0088311	0.0681648	0.897313	0.966864	0.0802803	0.0893212	0.372037	0.744073
ENSG00000075884.14	ARHGAP15	0.547253	0.770333	0.862862	-0.0159091	0.259	0.951206	0.951206	-0.00690444	0.00923147	0.457163	0.951206	0.0216479	0.0156755	0.171936	0.951206	-0.0965746	0.281249	0.732406	0.951206	0.121714	0.192756	0.529932	0.951206	0.0230395	0.252582	0.927597	0.951206
ENSG00000075886.11	TUBA3D	3.41032	0.00542345	0.0488963	-0.0677539	0.375283	0.857281	0.857281	-0.00440218	0.0133761	0.743117	0.857281	0.0126946	0.0227133	0.578117	0.857281	0.260747	0.407521	0.524494	0.857281	-0.516297	0.279298	0.0690024	0.207007	1.43359	0.365983	0.000215205	0.00129123
ENSG00000075891.21	PAX2	0.48437	0.817694	0.892857	0.0222976	0.161158	0.890378	0.911531	0.00548976	0.00574413	0.342702	0.911531	-0.00862714	0.00975379	0.379642	0.911531	0.0195188	0.175002	0.911531	0.911531	0.0252592	0.119939	0.833848	0.911531	0.0510953	0.157165	0.746129	0.911531
ENSG00000075914.13	EXOSC7	1.531	0.181857	0.392472	0.0579427	0.101701	0.570793	0.730925	-0.00576465	0.00362492	0.11655	0.233099	0.00316261	0.00615527	0.609104	0.730925	0.18254	0.110438	0.103106	0.233099	-0.0207837	0.0756893	0.784487	0.784487	0.224777	0.0991811	0.0267153	0.160292
ENSG00000075945.13	KIFAP3	0.907857	0.494849	0.679825	-0.218147	0.129624	0.0971142	0.422782	0.00688508	0.00462014	0.140927	0.422782	-0.0045768	0.00784521	0.561621	0.842431	-0.112188	0.140759	0.428295	0.842431	-0.00133541	0.09647	0.988997	0.988997	0.0315501	0.126411	0.803685	0.964422
ENSG00000075975.16	MKRN2	0.744616	0.615754	0.764004	-0.07502	0.0926658	0.421093	0.749803	-0.00253162	0.00330286	0.446117	0.749803	-0.00380494	0.00560841	0.499869	0.749803	0.130921	0.100626	0.197759	0.749803	0.0145122	0.0689648	0.833981	0.833981	0.0285011	0.0903695	0.753465	0.833981
ENSG00000076003.5	MCM6	3.14083	0.00905009	0.0672128	-0.254432	0.181134	0.164812	0.494436	0.00121424	0.00645612	0.851394	0.873506	0.00175214	0.0109628	0.873506	0.873506	0.148342	0.196694	0.453426	0.770127	0.0885774	0.134806	0.513418	0.770127	-0.676748	0.176645	0.0002868	0.0017208
ENSG00000076043.10	REXO2	2.53262	0.028767	0.135956	0.00289596	0.168194	0.986315	0.986315	-0.00374634	0.00599489	0.534176	0.641011	0.0233241	0.0101796	0.0251482	0.103791	0.155879	0.182642	0.396487	0.594731	-0.196488	0.125175	0.121267	0.242533	-0.353915	0.164026	0.0345969	0.103791
ENSG00000076053.10	RBM7	1.96762	0.0829016	0.250446	0.0301842	0.154189	0.845398	0.845398	-0.00695171	0.00549571	0.210343	0.315491	0.0150275	0.00933196	0.1121	0.315491	0.189063	0.167434	0.262909	0.315491	-0.188344	0.114752	0.105489	0.315491	-0.172928	0.150368	0.25428	0.315491
ENSG00000076067.13	RBMS2	1.69138	0.136965	0.334252	0.495465	0.194512	0.0131969	0.0791813	-0.00634587	0.00693295	0.363356	0.545035	-0.00472021	0.0117725	0.689749	0.689749	-0.249955	0.211221	0.240904	0.481809	0.1015	0.144762	0.485676	0.582811	0.361702	0.189692	0.0609028	0.182708
ENSG00000076108.11	BAZ2A	1.30861	0.26575	0.485763	0.229787	0.121644	0.0632843	0.379706	0.000426673	0.00433571	0.921906	0.921906	-0.00495415	0.00736223	0.503351	0.755027	-0.135641	0.132093	0.308236	0.616473	0.0395118	0.090531	0.663938	0.796726	0.178426	0.118629	0.137335	0.412005
ENSG00000076201.15	PTPN23	2.32398	0.042661	0.171696	0.42759	0.133789	0.00213896	0.0128337	-0.00371517	0.00476862	0.438714	0.658071	-0.00153958	0.00809733	0.849788	0.849788	-0.125352	0.145282	0.391362	0.658071	0.196309	0.0995702	0.0528536	0.158561	0.0605786	0.130474	0.643963	0.772756
ENSG00000076242.14	MLH1	4.97235	0.000296462	0.00814721	-0.0691083	0.094731	0.468264	0.561917	-0.00608867	0.00337647	0.0759114	0.227734	0.00667162	0.0057334	0.248759	0.456025	0.01399	0.102869	0.892236	0.892236	0.0730347	0.0705017	0.304017	0.456025	0.412715	0.0923834	3.17744e-05	0.000190647
ENSG00000076248.10	UNG	2.52035	0.0294433	0.137855	-0.480147	0.165789	0.00511907	0.0307144	0.00512182	0.00590916	0.389214	0.588729	-0.000947657	0.010034	0.925042	0.925042	-0.0391769	0.18003	0.828402	0.925042	0.106205	0.123385	0.392486	0.588729	-0.371404	0.16168	0.0247902	0.0743705
ENSG00000076258.10	FMO4	0.232293	0.964596	0.977925	-0.00504784	0.219999	0.981763	0.981763	-0.0031398	0.00784135	0.690144	0.929575	0.00382778	0.013315	0.774646	0.929575	-0.12623	0.238897	0.599003	0.929575	-0.0897504	0.16373	0.58543	0.929575	0.0874395	0.214547	0.68492	0.929575
ENSG00000076321.11	KLHL20	0.343304	0.91133	0.946707	-0.107731	0.106542	0.315634	0.839723	0.00305449	0.00379745	0.424081	0.839723	0.00275715	0.00644824	0.670347	0.839723	-0.0521547	0.115694	0.653613	0.839723	0.0307109	0.0792918	0.69977	0.839723	-0.0162005	0.103902	0.876571	0.876571
ENSG00000076344.16	RGS11	3.55033	0.00415971	0.0414423	0.153642	0.340667	0.653465	0.89916	-0.00154464	0.0121423	0.89916	0.89916	-0.00751225	0.0206182	0.716761	0.89916	-0.130594	0.369931	0.725197	0.89916	0.0802984	0.253535	0.752459	0.89916	1.4059	0.332225	7.31712e-05	0.000439027
ENSG00000076351.13	SLC46A1	6.81712	1.1735e-05	0.00109773	0.220673	0.186574	0.241147	0.482294	-0.00577292	0.00665001	0.388482	0.582722	-0.00134034	0.011292	0.905876	0.905876	0.0412295	0.202601	0.83937	0.905876	0.177758	0.138854	0.204964	0.482294	1.04358	0.181951	2.63986e-07	1.58392e-06
ENSG00000076356.7	PLXNA2	2.7324	0.0196879	0.108468	0.784351	0.205735	0.000305123	0.00183074	-0.0168107	0.00733296	0.0250731	0.0752192	-0.00698495	0.0124517	0.576722	0.780812	-0.15139	0.223408	0.500371	0.780812	0.0696512	0.153114	0.650677	0.780812	-0.0420605	0.200637	0.834598	0.834598
ENSG00000076382.17	SPAG5	2.41817	0.0357202	0.15377	-0.508593	0.31193	0.107765	0.323295	-0.00105943	0.011118	0.924373	0.924373	-0.00529707	0.0188789	0.779909	0.924373	0.112227	0.338725	0.741451	0.924373	0.285931	0.232148	0.22244	0.444879	-0.854051	0.3042	0.00655757	0.0393454
ENSG00000076513.16	ANKRD13A	1.19664	0.319165	0.537183	0.0359001	0.109044	0.743027	0.743027	-0.00604695	0.00388662	0.124529	0.577956	0.00487784	0.00659965	0.462463	0.577956	-0.136322	0.118411	0.253779	0.577956	0.0574315	0.0811537	0.48163	0.577956	-0.0906232	0.106341	0.39719	0.577956
ENSG00000076554.15	TPD52	5.51655	0.000111529	0.00449532	-1.33791	0.261249	2.84088e-06	1.70453e-05	0.0232833	0.00931164	0.014895	0.0446851	-0.00657161	0.0158116	0.679037	0.992064	0.00283252	0.283691	0.992064	0.992064	-0.00438726	0.19443	0.982066	0.992064	0.277186	0.254775	0.280568	0.561136
ENSG00000076555.15	ACACB	3.64685	0.0034658	0.0368692	0.902722	0.288306	0.00259476	0.00778427	0.00229192	0.010276	0.824196	0.93946	-0.00133029	0.0174491	0.93946	0.93946	-1.00645	0.313072	0.00202185	0.00778427	0.0589206	0.214566	0.784479	0.93946	0.335059	0.281161	0.237647	0.475294
ENSG00000076604.15	TRAF4	1.08047	0.383256	0.592416	-0.266622	0.16585	0.112695	0.361122	0.00299672	0.00591134	0.613883	0.73666	0.00310152	0.0100377	0.758305	0.758305	-0.139981	0.180097	0.439786	0.730486	0.0862815	0.123431	0.486991	0.730486	-0.254505	0.16174	0.120374	0.361122
ENSG00000076641.4	PAG1	0.42598	0.859107	0.916737	0.16607	0.21799	0.44888	0.715764	-0.00555481	0.00776978	0.477176	0.715764	0.0120778	0.0131934	0.363294	0.715764	0.0873239	0.236716	0.713385	0.787827	0.158086	0.162235	0.333402	0.715764	0.0574475	0.212588	0.787827	0.787827
ENSG00000076650.6	GPATCH1	0.425882	0.859174	0.916737	0.187873	0.131467	0.157705	0.845065	-0.00398213	0.00468584	0.398497	0.845065	-0.00284786	0.00795677	0.721548	0.865858	-0.0138162	0.14276	0.923195	0.923195	0.0568231	0.0978418	0.563377	0.845065	0.0983754	0.128209	0.445637	0.845065
ENSG00000076662.10	ICAM3	1.19238	0.321358	0.538976	-0.410791	0.215313	0.0607593	0.330231	-0.00111291	0.00767436	0.88514	0.91509	0.0211063	0.0130314	0.110077	0.330231	0.135673	0.233809	0.563707	0.845561	-0.0171508	0.160243	0.91509	0.91509	-0.140534	0.209978	0.505651	0.845561
ENSG00000076685.18	NT5C2	1.97186	0.0822557	0.249395	0.0207233	0.122577	0.866264	0.98184	9.98259e-05	0.00436898	0.98184	0.98184	0.0114093	0.00741873	0.128853	0.38656	0.122791	0.133107	0.359629	0.719258	0.0128704	0.0912257	0.888234	0.98184	-0.362626	0.119539	0.00345438	0.0207263
ENSG00000076706.17	AP002956.1	2.68952	0.0213596	0.113934	0.713055	0.212478	0.00131543	0.00789255	-0.00682717	0.0075733	0.370612	0.603187	0.0106333	0.0128598	0.411293	0.603187	-0.115297	0.23073	0.618946	0.618946	0.106584	0.158133	0.502656	0.603187	-0.282438	0.207213	0.177503	0.53251
ENSG00000076716.9	GPC4	2.2527	0.0487752	0.18482	-0.27843	0.300077	0.356861	0.428233	0.0137477	0.0106956	0.203159	0.304738	0.0241054	0.0181616	0.188992	0.304738	0.427955	0.325855	0.193618	0.304738	0.054288	0.223327	0.808691	0.808691	0.540985	0.292641	0.0689912	0.304738
ENSG00000076770.14	MBNL3	1.79205	0.114262	0.302548	-0.101254	0.189962	0.595811	0.636747	-0.0105967	0.00677077	0.122349	0.384917	0.0109254	0.0114971	0.345439	0.636747	-0.317702	0.20628	0.128306	0.384917	0.093237	0.141376	0.511871	0.636747	-0.0878936	0.185255	0.636747	0.636747
ENSG00000076826.9	CAMSAP3	1.02893	0.414571	0.618737	-0.512757	0.250305	0.0444891	0.187769	0.0168987	0.00892156	0.0625895	0.187769	-0.00332589	0.0151492	0.826906	0.97338	0.00910448	0.271807	0.97338	0.97338	-0.182559	0.186285	0.330666	0.661331	0.0367612	0.244102	0.880753	0.97338
ENSG00000076864.19	RAP1GAP	0.911679	0.492178	0.678051	-0.569724	0.338917	0.0974878	0.436893	0.0101175	0.0120799	0.405307	0.486368	0.00123666	0.0205123	0.952108	0.952108	0.339448	0.368031	0.359713	0.486368	-0.37142	0.252233	0.145631	0.436893	-0.309053	0.330518	0.353168	0.486368
ENSG00000076924.12	XAB2	0.185499	0.979892	0.986996	-0.0710004	0.140262	0.614404	0.978866	0.00208612	0.00499932	0.677827	0.978866	-0.00174103	0.00848906	0.838132	0.978866	0.00405012	0.152311	0.978866	0.978866	-0.0784267	0.104387	0.455139	0.978866	0.0740247	0.136786	0.590211	0.978866
ENSG00000076928.17	ARHGEF1	2.04889	0.0713405	0.230265	0.563326	0.186822	0.00364156	0.0218494	-0.00842422	0.00665883	0.210277	0.315416	-0.00439227	0.011307	0.698929	0.698929	-0.349644	0.20287	0.0894821	0.268446	0.207777	0.139038	0.139841	0.279683	-0.0863886	0.182192	0.636949	0.698929
ENSG00000076944.16	STXBP2	2.56156	0.0272315	0.131634	-0.41467	0.162108	0.0128313	0.0769876	0.00721381	0.00577796	0.216257	0.432513	0.00470732	0.00981123	0.632964	0.708939	-0.0659942	0.176033	0.708939	0.708939	-0.0909589	0.120645	0.453569	0.680354	0.332718	0.15809	0.0391373	0.117412
ENSG00000076984.17	MAP2K7	1.42607	0.217999	0.435171	0.149906	0.12321	0.228064	0.500649	0.00509315	0.00439155	0.250325	0.500649	0.000246282	0.00745705	0.973753	0.973753	0.0594985	0.133794	0.65799	0.973753	-0.0167794	0.0916969	0.855368	0.973753	-0.204012	0.120157	0.094241	0.500649
ENSG00000077044.10	DGKD	1.33904	0.252595	0.471785	0.0769998	0.187892	0.683273	0.683273	0.00910629	0.00669698	0.178533	0.422347	-0.0059126	0.0113718	0.604847	0.683273	-0.225173	0.204032	0.273769	0.422347	-0.151818	0.139835	0.281565	0.422347	0.266904	0.183236	0.149963	0.422347
ENSG00000077063.11	CTTNBP2	4.74193	0.000451182	0.0105593	1.11129	0.29548	0.000361621	0.00121339	-0.0248555	0.0105317	0.0212374	0.0318561	-0.0122179	0.0178833	0.496872	0.496872	-0.827403	0.320862	0.0121548	0.0243097	0.203277	0.219905	0.358655	0.430386	1.07391	0.288158	0.000404465	0.00121339
ENSG00000077080.9	ACTL6B	0.350234	0.907309	0.944186	0.070087	0.151257	0.644629	0.951042	0.00372623	0.00539122	0.491885	0.951042	-0.000354524	0.00915453	0.969225	0.969225	0.0543626	0.16425	0.741713	0.951042	-0.0297284	0.11257	0.792535	0.951042	0.0596266	0.147509	0.687355	0.951042
ENSG00000077092.19	RARB	1.87544	0.0981777	0.277062	0.43343	0.208055	0.0411057	0.246634	-0.0028791	0.00741564	0.699083	0.8389	0.0011207	0.0125921	0.929351	0.929351	-0.233723	0.225927	0.304675	0.609349	-0.255766	0.154841	0.103326	0.309978	-0.151926	0.202899	0.456653	0.684979
ENSG00000077097.15	TOP2B	1.16844	0.333896	0.54917	-0.0890774	0.107633	0.410876	0.992673	-3.53629e-05	0.00383632	0.992673	0.992673	9.80603e-05	0.00651424	0.988035	0.992673	0.00195806	0.116878	0.986684	0.992673	-0.00554244	0.0801035	0.945047	0.992673	0.235318	0.104965	0.028337	0.170022
ENSG00000077147.16	TM9SF3	1.80736	0.111134	0.298054	-0.312823	0.154028	0.046292	0.245867	0.00618028	0.00548999	0.264354	0.396531	0.0164667	0.00932224	0.0819557	0.245867	0.220282	0.16726	0.192391	0.384782	0.0348518	0.114633	0.762061	0.762061	0.121304	0.150211	0.422247	0.506696
ENSG00000077150.19	NFKB2	1.27162	0.282511	0.502831	0.120123	0.152588	0.43396	0.65094	-0.00130814	0.00543864	0.810667	0.911951	0.00102512	0.00923506	0.911951	0.911951	-0.212686	0.165695	0.203772	0.428252	0.142449	0.11356	0.214126	0.428252	-0.300137	0.148806	0.04777	0.28662
ENSG00000077152.10	UBE2T	5.6531	8.75498e-05	0.00388851	-1.07825	0.251343	5.96626e-05	0.000357976	0.00655275	0.00895854	0.467091	0.58569	-0.00833284	0.015212	0.58569	0.58569	0.272429	0.272933	0.321851	0.58569	0.109111	0.187057	0.561677	0.58569	-0.803531	0.245114	0.00166889	0.00500666
ENSG00000077157.22	PPP1R12B	1.44609	0.21065	0.427002	0.423805	0.160506	0.0103241	0.0619449	-0.00593815	0.00572086	0.303066	0.606133	0.000682097	0.00971428	0.944234	0.991714	-0.24953	0.174294	0.156959	0.470876	-0.00124531	0.119453	0.991714	0.991714	0.0192425	0.156528	0.902533	0.991714
ENSG00000077232.18	DNAJC10	1.26334	0.286382	0.506847	-0.414243	0.166393	0.0153184	0.0919106	0.00442464	0.00593071	0.458283	0.903512	0.00527253	0.0100706	0.602341	0.903512	0.22944	0.180687	0.208608	0.625825	-0.011363	0.123835	0.927167	0.927167	0.0321878	0.16227	0.843374	0.927167
ENSG00000077235.18	GTF3C1	0.983998	0.443292	0.641545	-0.241008	0.140062	0.0899871	0.539923	0.000354483	0.0049922	0.943607	0.964297	-0.000575727	0.00847698	0.946057	0.964297	-0.0613794	0.152094	0.687839	0.964297	0.00468363	0.104239	0.964297	0.964297	0.143257	0.136591	0.298095	0.894286
ENSG00000077238.14	IL4R	2.25204	0.0488357	0.184964	0.346088	0.191618	0.0754578	0.220402	-0.0100241	0.00682981	0.146935	0.220402	0.0146639	0.0115973	0.210526	0.252631	-0.335757	0.208079	0.111385	0.220402	0.100683	0.142608	0.482664	0.482664	-0.328926	0.18687	0.083009	0.220402
ENSG00000077254.14	USP33	1.87713	0.097875	0.276588	-0.267523	0.114952	0.0230284	0.138171	0.00549774	0.0040972	0.18425	0.368499	-1.77971e-06	0.00695723	0.999797	0.999797	0.115163	0.124826	0.359586	0.539379	-0.0593091	0.0855507	0.490578	0.588693	0.188942	0.112103	0.0966278	0.289883
ENSG00000077264.15	PAK3	3.41375	0.00538825	0.0486896	0.853683	0.299188	0.00577312	0.0346387	-0.0100857	0.0106639	0.347711	0.417253	-0.00921651	0.0181077	0.612463	0.612463	-0.79656	0.324889	0.0168687	0.0506061	-0.228011	0.222665	0.30957	0.417253	-0.425945	0.291774	0.149076	0.298151
ENSG00000077274.9	CAPN6	3.30403	0.00663598	0.0554379	1.29795	0.478418	0.00849537	0.0509722	-0.0307755	0.0170521	0.0756698	0.15134	0.00412964	0.0289553	0.887024	0.887024	-0.830761	0.519515	0.114573	0.17186	-0.116484	0.356053	0.744588	0.887024	-0.928047	0.466562	0.0508358	0.15134
ENSG00000077279.18	DCX	1.37092	0.239407	0.457406	0.386477	0.388422	0.323374	0.571107	-0.00299947	0.0138444	0.829145	0.829145	0.0197093	0.0235084	0.404836	0.571107	-0.350141	0.421788	0.409455	0.571107	-0.207259	0.289076	0.475922	0.571107	-0.706024	0.378796	0.06679	0.40074
ENSG00000077312.9	SNRPA	3.42261	0.00529848	0.0482658	-0.258455	0.109331	0.0210324	0.0630973	-0.000664831	0.00389686	0.865055	0.865055	-0.00211319	0.00661704	0.750466	0.865055	0.14364	0.118723	0.230641	0.461283	-0.0149371	0.0813676	0.854909	0.865055	-0.322752	0.106622	0.00351961	0.0211176
ENSG00000077327.16	SPAG6	1.15687	0.340097	0.55508	0.0901704	0.33552	0.788962	0.993865	0.017771	0.0119589	0.142037	0.852223	0.00183298	0.0203067	0.92835	0.993865	0.0468266	0.364342	0.898125	0.993865	-0.0019274	0.249705	0.993865	0.993865	0.348436	0.327206	0.290809	0.872427
ENSG00000077348.9	EXOSC5	0.927025	0.48154	0.670447	-0.269426	0.170489	0.118816	0.712894	-0.000923762	0.00607668	0.879637	0.879637	-0.00557374	0.0103185	0.590897	0.879637	0.187487	0.185134	0.314898	0.879637	0.0397419	0.126883	0.755103	0.879637	-0.102003	0.166264	0.541652	0.879637
ENSG00000077380.15	DYNC1I2	1.05201	0.400333	0.606641	-0.210764	0.153174	0.173479	0.509396	0.00375422	0.00545953	0.494085	0.514105	0.00608145	0.00927053	0.514105	0.514105	0.184979	0.166332	0.270125	0.509396	-0.109656	0.113997	0.339598	0.509396	0.19731	0.149378	0.191104	0.509396
ENSG00000077420.16	APBB1IP	0.221647	0.968474	0.980062	0.182022	0.220914	0.412935	0.877479	-0.00121861	0.00787397	0.877479	0.877479	0.00517279	0.0133703	0.700086	0.877479	-0.0763005	0.239891	0.751441	0.877479	0.044117	0.164411	0.789279	0.877479	0.0900089	0.215439	0.677455	0.877479
ENSG00000077454.16	LRCH4	1.23764	0.298675	0.518177	0.351829	0.159322	0.0307025	0.184215	-0.00114373	0.00567866	0.840999	0.997028	-3.60537e-05	0.00964262	0.997028	0.997028	-0.157045	0.173008	0.367322	0.734644	0.0489079	0.118572	0.681329	0.997028	-0.153498	0.155373	0.326795	0.734644
ENSG00000077458.13	FAM76B	1.45372	0.207907	0.423467	0.0013634	0.108206	0.989985	0.989985	-0.000894932	0.00385676	0.817223	0.989985	-0.000152936	0.00654895	0.981439	0.989985	-0.0301161	0.117501	0.798513	0.989985	-0.143534	0.0805303	0.0792894	0.338541	-0.169569	0.105525	0.112847	0.338541
ENSG00000077463.15	SIRT6	0.317076	0.925872	0.955279	0.0108651	0.126069	0.931581	0.983445	0.00190146	0.00449346	0.673553	0.983445	-0.00221932	0.0076301	0.772068	0.983445	-0.00845465	0.136899	0.950942	0.983445	-0.00195421	0.0938248	0.983445	0.983445	-0.149259	0.122945	0.229064	0.983445
ENSG00000077498.9	TYR	1.03206	0.412623	0.616988	0.0473473	0.0640806	0.462605	0.862989	-0.000497189	0.00228401	0.828348	0.862989	-0.000671904	0.00387835	0.862989	0.862989	0.0287388	0.0695853	0.680944	0.862989	-0.0336894	0.0476908	0.482418	0.862989	0.137179	0.0624926	0.0316764	0.190058
ENSG00000077514.8	POLD3	2.19442	0.0544018	0.196668	-0.171965	0.116209	0.143686	0.431058	-0.00186873	0.00414201	0.65335	0.950943	-0.00452921	0.00703332	0.52183	0.950943	-0.0125048	0.126192	0.921364	0.950943	-0.00534111	0.0864864	0.950943	0.950943	-0.264141	0.113329	0.0228326	0.136995
ENSG00000077522.13	ACTN2	0.920064	0.486348	0.67416	0.345746	0.265335	0.197084	0.392244	-0.0174096	0.00945725	0.0701351	0.392244	-0.0181876	0.0160588	0.261496	0.392244	0.0307614	0.288127	0.915301	0.915301	0.185057	0.19747	0.352104	0.422525	0.320277	0.258759	0.220197	0.392244
ENSG00000077549.18	CAPZB	0.761475	0.602751	0.754953	-0.0527304	0.10724	0.624558	0.749469	-0.00468447	0.00382231	0.22472	0.696583	0.0061311	0.00649045	0.348292	0.696583	0.136369	0.116452	0.245797	0.696583	-0.012607	0.079811	0.87497	0.87497	0.0735635	0.104582	0.484277	0.726416
ENSG00000077585.14	GPR137B	0.56559	0.75616	0.854228	-0.0845189	0.192117	0.661422	0.990172	0.00144011	0.00684759	0.834074	0.990172	0.0197977	0.0116275	0.0933381	0.560029	0.00257953	0.208621	0.990172	0.990172	0.0147805	0.14298	0.917979	0.990172	-0.174067	0.187356	0.356239	0.990172
ENSG00000077616.11	NAALAD2	1.55759	0.173594	0.382574	0.551557	0.200564	0.00768126	0.0460876	-0.00364896	0.00714866	0.611446	0.733736	-0.00165775	0.0121387	0.891789	0.891789	-0.116109	0.217793	0.595742	0.733736	0.130754	0.149266	0.384219	0.733736	-0.105057	0.195594	0.592993	0.733736
ENSG00000077684.16	JADE1	1.76859	0.119214	0.309916	0.141938	0.122592	0.251117	0.502233	-0.000165093	0.00436952	0.969975	0.969975	0.000555076	0.00741965	0.940591	0.969975	-0.00957021	0.133123	0.942907	0.969975	-0.233473	0.0912369	0.0127984	0.0767904	0.176172	0.119554	0.145351	0.436052
ENSG00000077713.19	SLC25A43	1.38311	0.234525	0.452446	-0.0902338	0.135527	0.507859	0.89752	0.000624551	0.00483054	0.89752	0.89752	0.00225915	0.00820248	0.783852	0.89752	-0.0423351	0.147169	0.774506	0.89752	0.253017	0.100863	0.0145886	0.0875318	-0.171266	0.132168	0.199552	0.598655
ENSG00000077721.16	UBE2A	1.89077	0.0954655	0.272611	-0.42287	0.134831	0.00255536	0.0153321	0.00564949	0.00480574	0.24399	0.48798	0.0102717	0.00816037	0.212563	0.48798	0.073104	0.146413	0.619229	0.739544	0.0335013	0.100345	0.739544	0.739544	-0.125983	0.13149	0.3415	0.51225
ENSG00000077782.20	FGFR1	1.37701	0.23696	0.454973	0.731885	0.31904	0.0249797	0.149878	-0.00592633	0.0113715	0.604001	0.604001	-0.0225878	0.0193092	0.246291	0.457689	-0.305288	0.346446	0.381408	0.457689	0.223802	0.237439	0.349342	0.457689	0.397718	0.311134	0.205625	0.457689
ENSG00000077935.17	SMC1B	4.94899	0.000309307	0.00833878	0.219209	0.22145	0.325847	0.488771	-0.0139986	0.00789308	0.0807543	0.242263	-0.00784301	0.0134028	0.560424	0.613852	-0.121917	0.240473	0.613852	0.613852	0.188679	0.16481	0.256415	0.488771	-0.866801	0.215962	0.000155239	0.000931434
ENSG00000077942.19	FBLN1	2.75911	0.0187129	0.105171	1.02486	0.324823	0.00241644	0.0144986	-0.000622645	0.0115776	0.957273	0.957273	0.0261953	0.0196593	0.187289	0.561868	-0.288814	0.352727	0.415845	0.831689	-0.0512997	0.241744	0.8326	0.957273	0.0622639	0.316774	0.844779	0.957273
ENSG00000077943.8	ITGA8	0.71849	0.636064	0.777892	0.224764	0.236293	0.34497	0.839605	0.00303131	0.00842214	0.720055	0.839605	0.00290599	0.0143012	0.839605	0.839605	-0.115144	0.256591	0.655087	0.839605	-0.133127	0.175857	0.451733	0.839605	0.267407	0.230438	0.250054	0.839605
ENSG00000077984.6	CST7	0.546519	0.770897	0.863144	-0.17671	0.224603	0.434235	0.68836	-0.003225	0.00800545	0.68836	0.68836	0.00810186	0.0135936	0.553211	0.68836	0.137842	0.243896	0.573876	0.68836	0.198758	0.167156	0.238679	0.68836	-0.127776	0.219037	0.561644	0.68836
ENSG00000078018.19	MAP2	2.20077	0.0537594	0.19545	0.719663	0.288079	0.0149837	0.0899022	-0.0195948	0.0102679	0.0606967	0.18209	0.00458042	0.0174354	0.793594	0.866794	-0.0526758	0.312826	0.866794	0.866794	0.274459	0.214397	0.204977	0.307465	-0.473732	0.28094	0.0964722	0.192944
ENSG00000078043.16	PIAS2	1.64521	0.148716	0.350874	-0.201725	0.120928	0.100024	0.200048	0.00147711	0.00431019	0.732912	0.792562	0.00193257	0.0073189	0.792562	0.792562	0.142712	0.131316	0.281084	0.421626	-0.152563	0.0899981	0.094755	0.200048	0.22317	0.117931	0.0628279	0.200048
ENSG00000078053.17	AMPH	4.00604	0.00176331	0.0244217	0.527944	0.271691	0.0562619	0.168786	-0.0126961	0.00968382	0.194379	0.259624	0.0128311	0.0164436	0.437996	0.437996	-0.406793	0.29503	0.172606	0.259624	-0.252395	0.202201	0.216353	0.259624	1.03695	0.264958	0.000217709	0.00130626
ENSG00000078061.13	ARAF	1.72615	0.128686	0.322828	-0.201476	0.0960107	0.0396942	0.238165	0.000921543	0.00342208	0.788544	0.788544	0.0037167	0.00581085	0.524638	0.782607	0.15356	0.104258	0.145537	0.291073	-0.032355	0.0714541	0.652172	0.782607	0.155756	0.0936314	0.100953	0.291073
ENSG00000078070.13	MCCC1	4.4444	0.000779885	0.0147947	-0.0464643	0.143831	0.74768	0.925874	-0.00702036	0.00512652	0.17551	0.52653	-0.000812992	0.00870507	0.925874	0.925874	-0.0817607	0.156186	0.602392	0.925874	-0.0139844	0.107043	0.896455	0.925874	-0.530732	0.140266	0.000335476	0.00201286
ENSG00000078081.8	LAMP3	3.53806	0.00425744	0.041993	-0.117017	0.325026	0.719978	0.936758	-0.0103328	0.0115848	0.375672	0.936628	-0.000742196	0.0196715	0.970017	0.970017	0.0986962	0.352946	0.780632	0.936758	0.176447	0.241894	0.468314	0.936628	-1.20343	0.316971	0.000321477	0.00192886
ENSG00000078098.14	FAP	1.01559	0.422965	0.625474	0.299338	0.275243	0.280753	0.66331	-0.00355249	0.0098104	0.718423	0.862108	-0.0128792	0.0166585	0.442207	0.66331	-0.239511	0.298887	0.425808	0.66331	0.00413987	0.204844	0.983937	0.983937	0.581813	0.268422	0.0338065	0.202839
ENSG00000078114.18	NEBL	3.36568	0.00590286	0.0513911	-0.854695	0.314591	0.00840736	0.0362752	0.0175509	0.0112129	0.122307	0.183461	0.00464308	0.01904	0.808096	0.808096	-0.0866085	0.341615	0.800649	0.808096	-0.405013	0.234128	0.0883261	0.176652	0.791736	0.306795	0.0120917	0.0362752
ENSG00000078124.12	ACER3	0.457055	0.837443	0.904427	-0.108269	0.185685	0.561827	0.929607	0.00214446	0.00661831	0.746949	0.929607	0.0167376	0.0112382	0.141159	0.846953	0.0247836	0.201636	0.90255	0.929607	-0.0568522	0.138192	0.682113	0.929607	-0.0160579	0.181083	0.929607	0.929607
ENSG00000078140.14	UBE2K	2.19823	0.0540162	0.195995	-0.249617	0.097195	0.0124931	0.0749584	0.00337944	0.0034643	0.332871	0.499306	0.0015626	0.00588253	0.791349	0.791349	0.142404	0.105544	0.181871	0.363742	-0.037804	0.0723355	0.602988	0.723586	0.171109	0.0947864	0.0756044	0.226813
ENSG00000078142.13	PIK3C3	1.44276	0.211854	0.428592	-0.180975	0.106532	0.0940704	0.282211	0.00259813	0.0037971	0.49622	0.641427	0.00402586	0.00644765	0.534523	0.641427	0.00327246	0.115684	0.977518	0.977518	-0.0750931	0.0792846	0.347026	0.641427	0.182755	0.103892	0.0831993	0.282211
ENSG00000078177.14	N4BP2	1.97935	0.0811277	0.247541	0.101053	0.132356	0.447888	0.669787	0.00198908	0.00471753	0.67466	0.67466	-0.0103572	0.00801057	0.20054	0.60162	-0.119665	0.143726	0.408075	0.669787	0.0579765	0.0985033	0.558156	0.669787	0.345876	0.129076	0.00929605	0.0557763
ENSG00000078237.7	TIGAR	0.907026	0.49543	0.680177	0.142419	0.172366	0.411631	0.830289	-0.00132199	0.00614358	0.830289	0.830289	-0.00305256	0.0104321	0.770736	0.830289	-0.0867816	0.187172	0.644427	0.830289	-0.192982	0.12828	0.137253	0.82352	-0.137038	0.168094	0.417865	0.830289
ENSG00000078246.17	TULP3	2.23568	0.0503573	0.188516	-0.0105446	0.12746	0.934318	0.934318	-0.000628943	0.00454304	0.890313	0.934318	-0.0106952	0.00771428	0.170285	0.510855	-0.0333581	0.13841	0.810295	0.934318	0.0856563	0.09486	0.369822	0.739645	-0.34154	0.124302	0.00773092	0.0463855
ENSG00000078269.15	SYNJ2	0.976788	0.448021	0.645385	0.143856	0.14391	0.321145	0.703205	0.00164445	0.00512935	0.749529	0.749529	-0.00396051	0.00870987	0.650807	0.749529	0.151057	0.156272	0.337261	0.703205	0.0828757	0.107102	0.441813	0.703205	0.102259	0.140344	0.468803	0.703205
ENSG00000078295.16	ADCY2	0.619288	0.71412	0.828139	0.439361	0.418654	0.297793	0.677739	-0.00243711	0.014922	0.870763	0.870763	0.0107092	0.0253382	0.673924	0.870763	-0.522698	0.454617	0.254394	0.677739	0.0724282	0.311575	0.816902	0.870763	-0.393331	0.408279	0.33887	0.677739
ENSG00000078304.19	PPP2R5C	1.45565	0.207216	0.422718	-0.145593	0.0955238	0.132248	0.396745	-0.00344177	0.00340473	0.315766	0.473648	0.00164521	0.00578138	0.776865	0.804022	0.10742	0.103729	0.30418	0.473648	-0.0177122	0.0710917	0.804022	0.804022	0.153092	0.0931565	0.10506	0.396745
ENSG00000078319.9	PMS2P1	1.05901	0.396084	0.603197	-0.110033	0.128	0.393103	0.589654	0.00234707	0.00456225	0.608653	0.616266	-0.0106725	0.00774691	0.172968	0.529282	-0.163004	0.138995	0.245118	0.529282	0.107174	0.0952612	0.264641	0.529282	0.0628548	0.124828	0.616266	0.616266
ENSG00000078328.20	RBFOX1	0.972837	0.450626	0.647105	-0.0114047	0.102839	0.912034	0.97733	0.00299502	0.00366548	0.416818	0.833636	-0.00362737	0.00622415	0.562021	0.843031	-0.143003	0.111674	0.204835	0.614504	0.127632	0.0765363	0.100135	0.600807	-0.00286077	0.100291	0.97733	0.97733
ENSG00000078369.18	GNB1	0.908251	0.494573	0.679694	-0.145839	0.105131	0.170043	0.510129	0.000588027	0.00374714	0.875782	0.974718	0.0062086	0.00636282	0.332745	0.665491	0.212202	0.114162	0.0675167	0.4051	-0.00248906	0.0782415	0.974718	0.974718	0.0297237	0.102525	0.772789	0.974718
ENSG00000078399.18	HOXA9	1.49933	0.192158	0.405175	0.225645	0.250936	0.371809	0.557713	0.00393435	0.00894404	0.661457	0.793749	-0.0176254	0.0151874	0.250015	0.500029	-0.0248696	0.272492	0.927557	0.927557	-0.23888	0.186754	0.205336	0.500029	-0.409489	0.244717	0.0989993	0.500029
ENSG00000078401.7	EDN1	1.37671	0.23708	0.45509	0.498194	0.281937	0.0818449	0.310196	-0.0142805	0.010049	0.159999	0.319998	-0.00837378	0.0170637	0.62524	0.626975	-0.5056	0.306156	0.103399	0.310196	0.102453	0.209827	0.626975	0.626975	-0.23676	0.274951	0.3923	0.58845
ENSG00000078403.17	MLLT10	3.24108	0.00747929	0.0596671	-0.189551	0.0922712	0.0439118	0.131736	0.00109555	0.0032888	0.740103	0.740103	-0.00605854	0.00558453	0.281922	0.422883	0.163393	0.100197	0.107715	0.21543	0.0487647	0.0686711	0.480131	0.576158	-0.256087	0.0899846	0.0058942	0.0353652
ENSG00000078487.17	ZCWPW1	0.459518	0.835687	0.903739	0.242389	0.168804	0.155748	0.93449	-0.00432883	0.00601665	0.474389	0.938275	0.000794169	0.0102165	0.938275	0.938275	0.0362765	0.183305	0.84373	0.938275	0.0552397	0.12563	0.661589	0.938275	-0.0642503	0.164621	0.697578	0.938275
ENSG00000078549.14	ADCYAP1R1	3.63825	0.00352254	0.0372543	1.36696	0.307766	3.48551e-05	0.000209131	-0.0143018	0.0109696	0.196843	0.590528	0.00150495	0.0186269	0.93585	0.93585	-0.230935	0.334204	0.491988	0.902613	-0.0622684	0.229049	0.786581	0.93585	0.1574	0.300139	0.601742	0.902613
ENSG00000078579.9	FGF20	1.88104	0.0971788	0.275298	0.0218222	0.0642995	0.735398	0.882477	0.00111283	0.00229181	0.628881	0.882477	0.00296398	0.00389159	0.448991	0.882477	-0.198268	0.0698229	0.00599914	0.0359949	0.0642138	0.0478536	0.184234	0.552702	0.00145377	0.062706	0.981573	0.981573
ENSG00000078589.13	P2RY10	0.816754	0.560837	0.725737	-0.36812	0.312575	0.243144	0.561132	0.00233112	0.011141	0.834907	0.962362	0.0186474	0.0189179	0.32788	0.561132	-0.333253	0.339426	0.329777	0.561132	-0.0110195	0.232628	0.962362	0.962362	-0.272794	0.304829	0.374088	0.561132
ENSG00000078596.11	ITM2A	0.906112	0.496071	0.680521	0.439409	0.353349	0.218063	0.518944	-0.0021214	0.0125943	0.866751	0.866751	0.00851747	0.0213857	0.691711	0.830053	-0.265503	0.383703	0.491396	0.737094	-0.299113	0.262973	0.259472	0.518944	0.393869	0.344593	0.257169	0.518944
ENSG00000078618.21	NRDC	3.98697	0.00182746	0.0248642	-0.236068	0.0840451	0.00653414	0.0196024	-0.0021212	0.0029956	0.481372	0.577646	0.00629484	0.00508666	0.220279	0.440557	0.0851711	0.0912647	0.354103	0.531154	-0.00293853	0.0625489	0.962671	0.962671	-0.237216	0.0819623	0.00514694	0.0196024
ENSG00000078668.14	VDAC3	0.95322	0.463706	0.657045	-0.407476	0.239361	0.0933955	0.560373	-0.00431559	0.00853147	0.614652	0.855707	-0.00565614	0.0144868	0.697474	0.855707	0.188503	0.259922	0.470876	0.855707	-0.0150693	0.17814	0.932842	0.932842	0.0862044	0.233429	0.713089	0.855707
ENSG00000078674.17	PCM1	3.27672	0.00698936	0.0572021	-0.105717	0.160838	0.51328	0.615936	0.00452144	0.00573269	0.433104	0.615936	-0.0043809	0.00973437	0.654153	0.654153	-0.320935	0.174654	0.0706311	0.211893	-0.119377	0.1197	0.322261	0.615936	0.537521	0.156852	0.00105524	0.00633145
ENSG00000078687.17	TNRC6C	1.12862	0.355604	0.568131	0.1775	0.163552	0.281747	0.507949	-0.00622017	0.00582945	0.289848	0.507949	-0.00235641	0.00989866	0.812577	0.812577	-0.171184	0.177602	0.338633	0.507949	0.0433754	0.121721	0.722713	0.812577	0.36754	0.159499	0.0243591	0.146154
ENSG00000078699.21	CBFA2T2	1.36415	0.242158	0.460265	0.051803	0.132388	0.696839	0.696839	0.00198066	0.00471869	0.676032	0.696839	-0.0207318	0.00801254	0.0118792	0.0712755	-0.121884	0.143761	0.3996	0.696839	0.0720771	0.0985276	0.467038	0.696839	0.0671081	0.129108	0.604953	0.696839
ENSG00000078725.13	BRINP1	1.12411	0.358129	0.57065	0.786551	0.35196	0.0288228	0.172937	-0.0124401	0.0125448	0.324989	0.649978	-0.0124123	0.0213017	0.562086	0.843129	-0.481941	0.382194	0.211754	0.635261	-0.068986	0.261939	0.793089	0.951707	-0.0169938	0.343238	0.960662	0.960662
ENSG00000078747.14	ITCH	0.951908	0.46459	0.657873	-0.0137321	0.0772336	0.859425	0.914233	-0.00401815	0.00275282	0.14913	0.478863	-0.00366292	0.00467441	0.436071	0.654106	0.00906736	0.0838681	0.914233	0.914233	0.0817587	0.0574796	0.159621	0.478863	0.0645864	0.0753196	0.394273	0.654106
ENSG00000078795.16	PKD2L2	4.15928	0.0013242	0.0205185	-0.191525	0.100138	0.0601389	0.180417	-0.00367614	0.0035692	0.306788	0.460181	-0.00450497	0.00606066	0.45993	0.545596	-0.174944	0.10874	0.112428	0.224855	0.0452753	0.0745259	0.545596	0.545596	0.323729	0.0976566	0.00149173	0.00895038
ENSG00000078804.13	TP53INP2	0.498719	0.807094	0.885685	0.219648	0.208933	0.296962	0.749787	-0.00536193	0.00744695	0.474057	0.749787	-0.000939078	0.0126453	0.941026	0.941026	-0.0710616	0.226881	0.755108	0.90613	0.192512	0.155494	0.220079	0.749787	-0.138238	0.203755	0.499858	0.749787
ENSG00000078808.16	SDF4	0.722237	0.63314	0.776133	0.0806077	0.0972949	0.41038	0.713861	-0.00452161	0.00346786	0.19681	0.713861	0.00586279	0.00588858	0.323071	0.713861	0.0574482	0.105653	0.588449	0.713861	-0.0266654	0.0724099	0.713861	0.713861	-0.0446222	0.0948838	0.639704	0.713861
ENSG00000078814.15	MYH7B	3.96437	0.00190654	0.0254684	0.840101	0.193694	5.05014e-05	0.000303009	-0.00767345	0.00690379	0.270393	0.405589	-0.0279976	0.0117229	0.0197967	0.0593902	-0.306698	0.210333	0.14954	0.299079	-0.00632055	0.144153	0.965159	0.965159	0.111794	0.188894	0.555984	0.667181
ENSG00000078898.7	BPIFB2	0.479904	0.820963	0.894702	-0.0710993	0.387954	0.85515	0.935649	0.0018014	0.0138277	0.896746	0.935649	-0.0098729	0.0234801	0.675502	0.935649	0.0341437	0.42128	0.935649	0.935649	-0.233277	0.288727	0.422022	0.935649	0.556823	0.37834	0.14584	0.87504
ENSG00000078900.15	TP73	2.58359	0.0261175	0.128345	0.430354	0.256476	0.0980866	0.15152	-0.00241357	0.0091415	0.792585	0.792585	-0.0374186	0.0155227	0.0187206	0.0561619	-0.819846	0.278508	0.00447291	0.0268375	0.317468	0.190877	0.101013	0.15152	0.160589	0.25012	0.523067	0.62768
ENSG00000078902.16	TOLLIP	2.3563	0.0401421	0.165603	0.145008	0.113169	0.204559	0.41153	0.000605004	0.00403367	0.881231	0.970821	0.00875271	0.00684935	0.205765	0.41153	-0.00451225	0.122891	0.970821	0.970821	-0.0450176	0.0842242	0.594793	0.89219	0.279811	0.110365	0.0136112	0.0816673
ENSG00000078967.13	UBE2D4	2.59348	0.0256323	0.126832	0.171079	0.110125	0.125085	0.286295	0.00293762	0.00392514	0.456871	0.548245	0.00105746	0.00666506	0.874423	0.874423	0.121558	0.119584	0.313103	0.469654	-0.121447	0.0819581	0.143148	0.286295	0.230566	0.107395	0.0354815	0.212889
ENSG00000079101.16	CLUL1	1.28081	0.278268	0.498622	-0.273312	0.228174	0.235269	0.439382	0.000167554	0.00813274	0.983625	0.983625	-0.0212563	0.0138098	0.128532	0.439382	-0.254972	0.247775	0.307214	0.439382	-0.154525	0.169814	0.366152	0.439382	0.290543	0.222519	0.196188	0.439382
ENSG00000079102.16	RUNX1T1	4.17597	0.00128362	0.0201451	1.25676	0.298059	7.71746e-05	0.000463047	-0.00348565	0.0106236	0.743872	0.981621	-0.000417152	0.0180394	0.981621	0.981621	-0.591417	0.323663	0.0721814	0.216544	-0.027471	0.221824	0.901817	0.981621	0.44412	0.290672	0.131315	0.262629
[truncated: 31,238 more rows]
