# Supplementary material for: Diabetes-associated breast cancer is molecularly distinct and shows a DNA damage repair deficiency
Source: JCI Insight. 2023 Dec 8;8(23):e170105. doi: 10.1172/jci.insight.170105 (PMC10795835; doi:10.1172/jci.insight.170105)
Supplement: Supplemental data set 3 [file jciinsight-8-170105-s183.xlsx]

## Sheet: linkage
LHC#	LHC ACCNum	tissue type	Sample name (WES)	PID	WES data file name	Sample ID (Metabolon)	Sample name (RNAseq)	processed data file	raw file_R1	raw file_R2	NOTE
3264	10184	Breast tumor tissue	3264	10184	Sample_3264.recal.bam						WES = whole exome sequencing
3265	10184	Breast normal tissue	3265	10184	Sample_3265.recal.bam
3275	10197	Breast tumor tissue				3275	1_3275	Normalized Data_73 Breast Tumors.txt	1_3275_S22_R1_001.fastq.gz	1_3275_S22_R2_001.fastq.gz
3279	10203	Breast tumor tissue				3279	2_3279	Normalized Data_73 Breast Tumors.txt	2_3279_S1_R1_001.fastq.gz	2_3279_S1_R2_001.fastq.gz
3630	10330	Breast normal tissue	3630	10330	Sample_3630.recal.bam
3631	10330	Breast tumor tissue	3631	10330	Sample_3631.recal.bam	3631
3660	10310	Breast normal tissue	3660	10310	Sample_3660.recal.bam
3661	10310	Breast tumor tissue	3661	10310	Sample_3661.recal.bam
4333	10601	Breast tumor tissue	4333	10601	Sample_4333.recal.bam
4384	10533	Breast normal tissue	4384	10533	Sample_61.recal.bam
4385	10533	Breast tumor tissue	4385	10533	Sample_62.recal.bam
4662	10618	Breast normal tissue	4662	10618	Sample_4662.recal.bam
4663	10618	Breast tumor tissue	4663	10618	Sample_4663.recal.bam	4663	3_4663	Normalized Data_73 Breast Tumors.txt	3_4663_S24_R1_001.fastq.gz	3_4663_S24_R2_001.fastq.gz
4958	10608	Breast normal tissue	4958	10608	Sample_63.recal.bam
4959	10608	Breast tumor tissue	4959	10608	Sample_64.recal.bam
5838	10601	Breast normal tissue	5838	10601	Sample_5838.recal.bam
6065	10929	Breast normal tissue	6065	10929	Sample_6065.recal.bam
6066	10929	Breast tumor tissue	6066	10929	Sample_6066.recal.bam
6075	10940	Breast normal tissue	6075	10940	Sample_6075.recal.bam
6076	10940	Breast tumor tissue	6076	10940	Sample_6076.recal.bam	6076	4_6076	Normalized Data_73 Breast Tumors.txt	4_6076_S2_R1_001.fastq.gz	4_6076_S2_R2_001.fastq.gz
6212	10968	Breast tumor tissue				6212
6334	11043	Breast normal tissue	6334	11043	Sample_6334.recal.bam
6335	11043	Breast tumor tissue	6335	11043	Sample_6335.recal.bam	6335	5_6335	Normalized Data_73 Breast Tumors.txt	5_6335_S26_R1_001.fastq.gz	5_6335_S26_R2_001.fastq.gz	age differs because RNAseq and Metabolon used calculated age and WES used age from medical record
6500	11117	Breast normal tissue	6500	11117	Sample_6500.recal.bam
6501	11117	Breast tumor tissue	6501	11117	Sample_6501.recal.bam
7548	11327	Breast normal tissue	7548	11327	Sample_7548.recal.bam
7549	11327	Breast tumor tissue	7549	11327	Sample_7549.recal.bam
7552	11333	Breast normal tissue	7552	11333	Sample_1.recal.bam
7553	11333	Breast tumor tissue	7553	11333	Sample_2.recal.bam	7553	6_7553	Normalized Data_73 Breast Tumors.txt	6_7553_S4_R1_001.fastq.gz	6_7553_S4_R2_001.fastq.gz
7687	11462	Breast normal tissue	7687	11462	Sample_65.recal.bam
7688	11462	Breast tumor tissue	7688	11462	Sample_66.recal.bam
7747	11399	Breast normal tissue	7747	11399	Sample_7747.recal.bam
7748	11399	Breast tumor tissue	7748	11399	Sample_7748.recal.bam
8009	11624	Breast normal tissue	8009	11624	Sample_8009.recal.bam
8010	11624	Breast tumor tissue	8010	11624	Sample_8010.recal.bam
8126	11435	Breast tumor tissue	8126	11435	Sample_8126.recal.bam		7_8126	Normalized Data_73 Breast Tumors.txt	7_8126_S3_R1_001.fastq.gz	7_8126_S3_R2_001.fastq.gz	age differs because RNAseq and Metabolon used calculated age and WES used age from medical record
8142	11384	Breast tumor tissue					8_8142	Normalized Data_73 Breast Tumors.txt	8_8142_S28_R1_001.fastq.gz	8_8142_S28_R2_001.fastq.gz
8179	11688	Breast normal tissue	8179	11688	Sample_8179.recal.bam
8180	11688	Breast tumor tissue	8180	11688	Sample_8180.recal.bam
8215	11449	Breast normal tissue	8215	11449	Sample_67.recal.bam
8216	11449	Breast tumor tissue	8216	11449	Sample_68.recal.bam	8216
8232	11577	Breast normal tissue	8232	11577	Sample_8232.recal.bam
8233	11577	Breast tumor tissue	8233	11577	Sample_8233.recal.bam
8254	11652	Breast tumor tissue				8254	10_8254	Normalized Data_73 Breast Tumors.txt	10_8254_S5_R1_001.fastq.gz	10_8254_S5_R2_001.fastq.gz
8331	11709	Breast normal tissue	8331	11709	Sample_8331.recal.bam
8332	11709	Breast tumor tissue	8332	11709	Sample_8332.recal.bam
8405	11724	Breast normal tissue	8405	11724	Sample_8405.recal.bam
8406	11724	Breast tumor tissue	8406	11724	Sample_8406.recal.bam
8479	11741	Breast normal tissue	8479	11741	Sample_8479.recal.bam
8480	11741	Breast tumor tissue	8480	11741	Sample_8480.recal.bam
8548	11781	Breast normal tissue	8548	11781	Sample_8548.recal.bam
8549	11781	Breast tumor tissue	8549	11781	Sample_8549.recal.bam
9029	11913	Breast normal tissue	9029	11913	Sample_69.recal.bam
9030	11913	Breast tumor tissue	9030	11913	Sample_70.recal.bam
9244	11884	Breast tumor tissue				9244
9245	11904	Breast normal tissue	9245	11904	Sample_3.recal.bam
9246	11904	Breast tumor tissue	9246	11904	Sample_4.recal.bam	9246	12_9246	Normalized Data_73 Breast Tumors.txt	12_9246_S32_R1_001.fastq.gz	12_9246_S32_R2_001.fastq.gz
9255	11914	Breast tumor tissue				9255	13_9255	Normalized Data_73 Breast Tumors.txt	13_9255_S7_R1_001.fastq.gz	13_9255_S7_R2_001.fastq.gz
9514	11989	Breast normal tissue	9514	11989	Sample_71.recal.bam
9515	11989	Breast tumor tissue	9515	11989	Sample_72.recal.bam
9519	12107	Breast normal tissue	9519	12107	Sample_9519.recal.bam
9520	12107	Breast tumor tissue	9520	12107	Sample_9520.recal.bam	9520	14_9520	Normalized Data_73 Breast Tumors.txt	14_9520_S9_R1_001.fastq.gz	14_9520_S9_R2_001.fastq.gz
9524	11982	Breast normal tissue	9524	11982	Sample_9524.recal.bam
9525	11982	Breast tumor tissue	9525	11982	Sample_9525.recal.bam	9525	15_9525	Normalized Data_73 Breast Tumors.txt	15_9525_S11_R1_001.fastq.gz	15_9525_S11_R2_001.fastq.gz
9741	12123	Breast normal tissue	9741	12123	Sample_73.recal.bam
9742	12123	Breast tumor tissue	9742	12123	Sample_74.recal.bam
9763	12109	Breast tumor tissue					16_9763	Normalized Data_73 Breast Tumors.txt	16_9763_S34_R1_001.fastq.gz	16_9763_S34_R2_001.fastq.gz
9768	12138	Breast normal tissue	9768	12138	Sample_9768.recal.bam
9769	12138	Breast tumor tissue	9769	12138	Sample_9769.recal.bam
9783	12111	Breast tumor tissue				9783
9790	12280	Breast normal tissue	9790	12280	Sample_9790.recal.bam
9791	12280	Breast tumor tissue	9791	12280	Sample_9791.recal.bam	9791	18_9791	Normalized Data_73 Breast Tumors.txt	18_9791_S15_R1_001.fastq.gz	18_9791_S15_R2_001.fastq.gz
9862	12273	Breast normal tissue	9862	12273	Sample_7.recal.bam
9863	12273	Breast tumor tissue	9863	12273	Sample_8.recal.bam
10248	12356	Breast normal tissue	10248	12356	Sample_10248.recal.bam
10249	12356	Breast tumor tissue	10249	12356	Sample_10249.recal.bam
10668	12440	Breast normal tissue	10668	12440	Sample_10668.recal.bam
10669	12440	Breast tumor tissue	10669	12440	Sample_10669.recal.bam
10692	12421	Breast normal tissue	10692	12421	Sample_10692.recal.bam
10693	12421	Breast tumor tissue	10693	12421	Sample_10693.recal.bam
10740	12623	Breast normal tissue	10740	12623	Sample_10740.recal.bam
10741	12623	Breast tumor tissue	10741	12623	Sample_10741.recal.bam
10744	12638	Breast normal tissue	10744	12638	Sample_10744.recal.bam
10745	12638	Breast tumor tissue	10745	12638	Sample_10745.recal.bam
10863	12600	Breast tumor tissue	10863	12600	Sample_10863.recal.bam
10864	12600	Breast normal tissue	10864	12600	Sample_10864.recal.bam
11232	12766	Breast normal tissue	11232	12766	Sample_11232.recal.bam
11233	12766	Breast tumor tissue	11233	12766	Sample_11233.recal.bam
11246	12857	Breast normal tissue	11246	12857	Sample_11246.recal.bam
11262	12857	Breast tumor tissue	11262	12857	Sample_11262.recal.bam
11291	12811	Breast normal tissue	11291	12811	Sample_11291.recal.bam
11292	12811	Breast tumor tissue	11292	12811	Sample_11292.recal.bam
11472	12598	Breast normal tissue	11472	12598	Sample_11472.recal.bam
11473	12598	Breast tumor tissue	11473	12598	Sample_11473.recal.bam
11541	12716	Breast normal tissue	11541	12716	Sample_11541.recal.bam
11681	12788	Breast normal tissue	11681	12788	Sample_11.recal.bam
11682	12788	Breast tumor tissue	11682	12788	Sample_58.recal.bam
11854	12780	Breast normal tissue	11854	12780	Sample_11854.recal.bam
11855	12780	Breast tumor tissue	11855	12780	Sample_11855.recal.bam
12025	12716	Breast tumor tissue	12025	12716	Sample_12025.recal.bam
12162	12919	Breast normal tissue	12162	12919	Sample_12162.recal.bam
12163	12919	Breast tumor tissue	12163	12919	Sample_12163.recal.bam
12280	12423	Breast normal tissue	12280	12423	Sample_75.recal.bam
12281	12423	Breast tumor tissue	12281	12423	Sample_76.recal.bam
12285	12364	Breast normal tissue	12285	12364	Sample_12285.recal.bam
12286	12364	Breast tumor tissue	12286	12364	Sample_12286.recal.bam
12316	12424	Breast normal tissue	12316	12424	Sample_77.recal.bam
12317	12424	Breast tumor tissue	12317	12424	Sample_78.recal.bam	12317
12379	12197	Breast normal tissue	12379	12197	Sample_12379.recal.bam
12380	12197	Breast tumor tissue	12380	12197	Sample_12380.recal.bam
12389	12239	Breast normal tissue	12389	12239	Sample_5.recal.bam
12390	12239	Breast tumor tissue	12390	12239	Sample_6.recal.bam
12393	12249	Breast normal tissue	12393	12249	Sample_12393.recal.bam
12394	12249	Breast tumor tissue	12394	12249	Sample_12394.recal.bam
12424	12708	Breast tumor tissue				12424	20_12424	Normalized Data_73 Breast Tumors.txt	20_12424_S36_R1_001.fastq.gz	20_12424_S36_R2_001.fastq.gz
12434	11435	Breast normal tissue	12434	11435	Sample_12434.recal.bam
12435	11435	Breast tumor tissue				12435
12644	12887	Breast normal tissue	12644	12887	Sample_12644.recal.bam
12645	12887	Breast tumor tissue	12645	12887	Sample_12645.recal.bam	12645	21_12645	Normalized Data_73 Breast Tumors.txt	21_12645_S17_R1_001.fastq.gz	21_12645_S17_R2_001.fastq.gz	age differs because RNAseq and Metabolon used calculated age and WES used age from medical record
13021	12976	Breast normal tissue	13021	12976	Sample_79.recal.bam
13022	12976	Breast tumor tissue	13022	12976	Sample_80.recal.bam
13163	13017	Breast normal tissue	13163	13017	Sample_13163.recal.bam
13164	13017	Breast tumor tissue	13164	13017	Sample_13164.recal.bam
13498	13120	Breast tumor tissue				13498
13527	13131	Breast normal tissue	13527	13131	Sample_13527.recal.bam
13528	13131	Breast tumor tissue	13528	13131	Sample_13528.recal.bam
13582	13152	Breast normal tissue	13582	13152	Sample_81.recal.bam
13583	13152	Breast tumor tissue	13583	13152	Sample_82.recal.bam	13583	23_13583	Normalized Data_73 Breast Tumors.txt	23_13583_S19_R1_001.fastq.gz	23_13583_S19_R2_001.fastq.gz
13707	13258	Breast tumor tissue	13707	13258	Sample_13707.recal.bam
13708	13258	Breast normal tissue	13708	13258	Sample_13708.recal.bam
14073	13315	Breast tumor tissue	14073	13315	Sample_83.recal.bam
14074	13315	Breast normal tissue	14074	13315	Sample_84.recal.bam
14458	13438	Breast tumor tissue	14458	13438	Sample_14458.recal.bam
14470	13438	Breast normal tissue	14470	13438	Sample_14470.recal.bam
15120	12394	Breast normal tissue	15120	12394	Sample_15120.recal.bam
15121	12394	Breast tumor tissue	15121	12394	Sample_15121.recal.bam
15800	13558	Breast tumor tissue				15800	29_15800	Normalized Data_73 Breast Tumors.txt	29_15800_S10_R1_001.fastq.gz	29_15800_S10_R2_001.fastq.gz
16796	13645	Breast normal tissue	16796	13645	Sample_85.recal.bam
16797	13645	Breast tumor tissue	16797	13645	Sample_86.recal.bam
16879	13661	Breast normal tissue	16879	13661	Sample_87.recal.bam
16880	13661	Breast tumor tissue	16880	13661	Sample_88.recal.bam
16948	13676	Breast normal tissue	16948	13676	Sample_89.recal.bam
16949	13676	Breast tumor tissue	16949	13676	Sample_90.recal.bam
18070	13916	Breast normal tissue	18070	13916	Sample_91.recal.bam
18071	13916	Breast tumor tissue	18071	13916	Sample_92.recal.bam
18369	13998	Breast normal tissue	18369	13998	Sample_18369.recal.bam
18370	13998	Breast tumor tissue	18370	13998	Sample_18370.recal.bam
18382	14001	Breast tumor tissue	18382	14001	Sample_18382.recal.bam
18476	14019	Breast normal tissue	18476	14019	Sample_18476.recal.bam
18477	14019	Breast tumor tissue	18477	14019	Sample_18477.recal.bam
19262	14043	Breast tumor tissue				19262
19264	14059	Breast normal tissue	19264	14059	Sample_19264.recal.bam
19265	14059	Breast tumor tissue	19265	14059	Sample_19265.recal.bam
19270	14064	Breast tumor tissue	19270	14064	Sample_19270.recal.bam
19271	14064	Breast normal tissue	19271	14064	Sample_19271.recal.bam
19274	14068	Breast tumor tissue				19274	54_19274	Normalized Data_73 Breast Tumors.txt	54_19274_S56_R1_001.fastq.gz	54_19274_S56_R2_001.fastq.gz
19296	14090	Breast normal tissue	19296	14090	Sample_9.recal.bam
19297	14090	Breast tumor tissue	19297	14090	Sample_10.recal.bam	19297	56_19297	Normalized Data_73 Breast Tumors.txt	56_19297_S61_R1_001.fastq.gz	56_19297_S61_R2_001.fastq.gz
19752	14155	Breast tumor tissue				19752
19885	14001	Breast normal tissue	19885	14001	Sample_19885.recal.bam
20017	14215	Breast normal tissue	20017	14215	Sample_93.recal.bam
20018	14215	Breast tumor tissue	20018	14215	Sample_94.recal.bam
20020	14218	Breast tumor tissue	20020	14218	Sample_20020.recal.bam
20237	14269	Breast tumor tissue				20237
20644	14306	Breast tumor tissue	20644	14306	Sample_20644.recal.bam
20645	14306	Breast normal tissue	20645	14306	Sample_20645.recal.bam
20698	14323	Breast tumor tissue				20698	84_20698	Normalized Data_73 Breast Tumors.txt	84_20698_S18_R1_001.fastq.gz	84_20698_S18_R2_001.fastq.gz
20735	14414	Breast normal tissue	20735	14414	Sample_12.recal.bam
20736	14414	Breast tumor tissue	20736	14414	Sample_59.recal.bam	20736	85_20736	Normalized Data_73 Breast Tumors.txt	85_20736_S89_R1_001.fastq.gz	85_20736_S89_R2_001.fastq.gz
21061	14500	Breast tumor tissue	21061	14500	Sample_21061.recal.bam
21062	14500	Breast normal tissue	21062	14500	Sample_21062.recal.bam
21090	14509	Breast normal tissue	21090	14509	Sample_21090.recal.bam
21091	14509	Breast tumor tissue	21091	14509	Sample_21091.recal.bam
21166	14537	Breast normal tissue	21166	14537	Sample_21166.recal.bam
21167	14537	Breast tumor tissue	21167	14537	Sample_21167.recal.bam
21273	14573	Breast normal tissue	21273	14573	Sample_21273.recal.bam
21274	14573	Breast tumor tissue	21274	14573	Sample_21274.recal.bam
21275	14576	Breast tumor tissue	21275	14576	Sample_21275.recal.bam
21276	14576	Breast normal tissue	21276	14576	Sample_21276.recal.bam
21318	14591	Breast normal tissue	21318	14591	Sample_21318.recal.bam
21319	14591	Breast tumor tissue	21319	14591	Sample_21319.recal.bam
21325	14593	Breast tumor tissue				21325	92_21325	Normalized Data_73 Breast Tumors.txt	92_21325_S64_R1_001.fastq.gz	92_21325_S64_R2_001.fastq.gz
21673	14617	Breast normal tissue	21673	14617	Sample_21673.recal.bam
21674	14617	Breast tumor tissue	21674	14617	Sample_21674.recal.bam
21881	14730	Breast normal tissue	21881	14730	Sample_21881.recal.bam
21882	14730	Breast tumor tissue	21882	14730	Sample_21882.recal.bam
21965	14697	Breast normal tissue	21965	14697	Sample_21965.recal.bam
21966	14697	Breast tumor tissue	21966	14697	Sample_21966.recal.bam
22307	14767	Breast tumor tissue				22307	93_22307	Normalized Data_73 Breast Tumors.txt	93_22307_S66_R1_001.fastq.gz	93_22307_S66_R2_001.fastq.gz
22529	14810	Breast normal tissue	22529	14810	Sample_22529.recal.bam
22530	14810	Breast tumor tissue	22530	14810	Sample_22530.recal.bam	22530					age differs because RNAseq and Metabolon used calculated age and WES used age from medical record
23777	15050	Breast normal tissue	23777	15050	Sample_95.recal.bam
23778	15050	Breast tumor tissue	23778	15050	Sample_96.recal.bam
24027	15121	Breast normal tissue	24027	15121	Sample_24027.recal.bam
24028	15121	Breast tumor tissue	24028	15121	Sample_24028.recal.bam
25413	15535	Breast normal tissue	25413	15535	Sample_13.recal.bam
25431	15535	Breast tumor tissue	25431	15535	Sample_60.recal.bam	25431
26470	14218	Breast normal tissue	26470	14218	Sample_26470.recal.bam
26665	15878	Breast normal tissue	26665	15878	Sample_26665.recal.bam
26666	15878	Breast tumor tissue	26666	15878	Sample_26666.recal.bam	26666	96_26666	Normalized Data_73 Breast Tumors.txt	96_26666_S96_R1_001.fastq.gz	96_26666_S96_R2_001.fastq.gz
27331	16047	Breast normal tissue	27331	16047	Sample_99.recal.bam
27332	16047	Breast tumor tissue	27332	16047	Sample_100.recal.bam
29292	16163	Breast normal tissue	29292	16163	Sample_97.recal.bam
29293	16163	Breast tumor tissue	29293	16163	Sample_98.recal.bam
31377	16980	Breast normal tissue	31377	16980	Sample_31377.recal.bam
31378	16980	Breast tumor tissue	31378	16980	Sample_31378.recal.bam
32669	17373	Breast normal tissue	32669	17373	Sample_32669.recal.bam
32670	17373	Breast tumor tissue	32670	17373	Sample_32670.recal.bam
n15046	15046	Breast normal tissue	n15046	15046	Sample_22.recal.bam
n15423	15423	Breast normal tissue	n15423	15423	Sample_24.recal.bam
n15842	15842	Breast normal tissue	n15842	15842	Sample_27.recal.bam
n16387	16387	Breast normal tissue	n16387	16387	Sample_28.recal.bam
n16404	16404	Breast normal tissue	n16404	16404	Sample_30.recal.bam
n16666	16666	Breast normal tissue	n16666	16666	Sample_32.recal.bam
n17014	17014	Breast normal tissue	n17014	17014	Sample_18.recal.bam
n17163	17163	Breast normal tissue	n17163	17163	Sample_34.recal.bam
n17351	17351	Breast normal tissue	n17351	17351	Sample_21.recal.bam
n17952	17952	Breast normal tissue	n17952	17952	Sample_56.recal.bam
n18084	18084	Breast normal tissue	n18084	18084	Sample_37.recal.bam
n18395	18395	Breast normal tissue	n18395	18395	Sample_50.recal.bam
n18973	18973	Breast normal tissue	n18973	18973	Sample_39.recal.bam
n19075	19075	Breast normal tissue	n19075	19075	Sample_40.recal.bam
n19526	19526	Breast normal tissue	n19526	19526	Sample_52.recal.bam
n19566	19566	Breast normal tissue	n19566	19566	Sample_54.recal.bam
n19576	19576	Breast normal tissue	n19576	19576	Sample_15.recal.bam
n19826	19826	Breast normal tissue	n19826	19826	Sample_45.recal.bam
n19842	19842	Breast normal tissue	n19842	19842	Sample_42.recal.bam
n19943	19943	Breast normal tissue	n19943	19943	Sample_48.recal.bam
n20805	20805	Breast normal tissue	n20805	20805	Sample_46.recal.bam
n20874	20874	Breast normal tissue	n20874	20874	Sample_16.recal.bam
t13466	13466	Breast tumor tissue				13466
t15046	15046	Breast tumor tissue	t15046	15046	Sample_23.recal.bam	15046	24_15046	Normalized Data_73 Breast Tumors.txt	24_15046_S21_R1_001.fastq.gz	24_15046_S21_R2_001.fastq.gz
t15047	15047	Breast tumor tissue					25_15047	Normalized Data_73 Breast Tumors.txt	25_15047_S23_R1_001.fastq.gz	25_15047_S23_R2_001.fastq.gz
t15225	15225	Breast tumor tissue				15225
t15423	15423	Breast tumor tissue	t15423	15423	Sample_25.recal.bam	15423
t15425	15425	Breast tumor tissue					27_15425	Normalized Data_73 Breast Tumors.txt	27_15425_S27_R1_001.fastq.gz	27_15425_S27_R2_001.fastq.gz
t15703	15703	Breast tumor tissue				15703	28_15703	Normalized Data_73 Breast Tumors.txt	28_15703_S29_R1_001.fastq.gz	28_15703_S29_R2_001.fastq.gz
t15842	15842	Breast tumor tissue	t15842	15842	Sample_26.recal.bam	15842	30_15842	Normalized Data_73 Breast Tumors.txt	30_15842_S31_R1_001.fastq.gz	30_15842_S31_R2_001.fastq.gz
t16086	16086	Breast tumor tissue				16086	32_16086	Normalized Data_73 Breast Tumors.txt	32_16086_S42_R1_001.fastq.gz	32_16086_S42_R2_001.fastq.gz
t16087	16087	Breast tumor tissue					33_16087	Normalized Data_73 Breast Tumors.txt	33_16087_S33_R1_001.fastq.gz	33_16087_S33_R2_001.fastq.gz
t16301	16301	Breast tumor tissue				16301	34_16301	Normalized Data_73 Breast Tumors.txt	34_16301_S35_R1_001.fastq.gz	34_16301_S35_R2_001.fastq.gz
t16387	16387	Breast tumor tissue	t16387	16387	Sample_29.recal.bam	16387
t16404	16404	Breast tumor tissue	t16404	16404	Sample_31.recal.bam	16404	35_16404	Normalized Data_73 Breast Tumors.txt	35_16404_S44_R1_001.fastq.gz	35_16404_S44_R2_001.fastq.gz
t16666	16666	Breast tumor tissue	t16666	16666	Sample_33.recal.bam	16666	36_16666	Normalized Data_73 Breast Tumors.txt	36_16666_S46_R1_001.fastq.gz	36_16666_S46_R2_001.fastq.gz
t16718	16718	Breast tumor tissue					37_16718	Normalized Data_73 Breast Tumors.txt	37_16718_S37_R1_001.fastq.gz	37_16718_S37_R2_001.fastq.gz
t17014	17014	Breast tumor tissue	t17014	17014	Sample_19.recal.bam	17014	38_17014	Normalized Data_73 Breast Tumors.txt	38_17014_S48_R1_001.fastq.gz	38_17014_S48_R2_001.fastq.gz
t17163	17163	Breast tumor tissue	t17163	17163	Sample_35.recal.bam	17163
t17268	17268	Breast tumor tissue				17268	39_17268	Normalized Data_73 Breast Tumors.txt	39_17268_S39_R1_001.fastq.gz	39_17268_S39_R2_001.fastq.gz
t17351	17351	Breast tumor tissue	t17351	17351	Sample_20.recal.bam	17351	40_17351	Normalized Data_73 Breast Tumors.txt	40_17351_S50_R1_001.fastq.gz	40_17351_S50_R2_001.fastq.gz
t17570	17570	Breast tumor tissue				17570
t17624	17624	Breast tumor tissue					41_17624	Normalized Data_73 Breast Tumors.txt	41_17624_S41_R1_001.fastq.gz	41_17624_S41_R2_001.fastq.gz
t17798	17798	Breast tumor tissue				17798
t17952	17952	Breast tumor tissue	t17952	17952	Sample_57.recal.bam	17952	43_17952	Normalized Data_73 Breast Tumors.txt	43_17952_S12_R1_001.fastq.gz	43_17952_S12_R2_001.fastq.gz
t18084	18084	Breast tumor tissue	t18084	18084	Sample_36.recal.bam	18084
t18243	18243	Breast tumor tissue					45_18243	Normalized Data_73 Breast Tumors.txt	45_18243_S47_R1_001.fastq.gz	45_18243_S47_R2_001.fastq.gz
t18380	18380	Breast tumor tissue				18380
t18395	18395	Breast tumor tissue	t18395	18395	Sample_51.recal.bam	18395	46_18395	Normalized Data_73 Breast Tumors.txt	46_18395_S49_R1_001.fastq.gz	46_18395_S49_R2_001.fastq.gz
t18562	18562	Breast tumor tissue				18562
t18669	18669	Breast tumor tissue				18669	47_18669	Normalized Data_73 Breast Tumors.txt	47_18669_S52_R1_001.fastq.gz	47_18669_S52_R2_001.fastq.gz
t18973	18973	Breast tumor tissue	t18973	18973	Sample_38.recal.bam	18973	48_18973	Normalized Data_73 Breast Tumors.txt	48_18973_S14_R1_001.fastq.gz	48_18973_S14_R2_001.fastq.gz
t18996	18996	Breast tumor tissue					49_18996	Normalized Data_73 Breast Tumors.txt	49_18996_S51_R1_001.fastq.gz	49_18996_S51_R2_001.fastq.gz
t19048	19048	Breast tumor tissue					50_19048	Normalized Data_73 Breast Tumors.txt	50_19048_S53_R1_001.fastq.gz	50_19048_S53_R2_001.fastq.gz
t19065	19065	Breast tumor tissue				19065	51_19065	Normalized Data_73 Breast Tumors.txt	51_19065_S55_R1_001.fastq.gz	51_19065_S55_R2_001.fastq.gz
t19075	19075	Breast tumor tissue	t19075	19075	Sample_41.recal.bam	19075
t19277	19277	Breast tumor tissue				19277	55_19277	Normalized Data_73 Breast Tumors.txt	55_19277_S59_R1_001.fastq.gz	55_19277_S59_R2_001.fastq.gz
t19311	19311	Breast tumor tissue				19311	57_19311	Normalized Data_73 Breast Tumors.txt	57_19311_S63_R1_001.fastq.gz	57_19311_S63_R2_001.fastq.gz
t19349	19349	Breast tumor tissue				19349
t19409	19409	Breast tumor tissue				19409
t19422	19422	Breast tumor tissue				19422
t19436	19436	Breast tumor tissue				19436	59_19436	Normalized Data_73 Breast Tumors.txt	59_19436_S67_R1_001.fastq.gz	59_19436_S67_R2_001.fastq.gz
t19505	19505	Breast tumor tissue				19505
t19526	19526	Breast tumor tissue	t19526	19526	Sample_53.recal.bam	19526	61_19526	Normalized Data_73 Breast Tumors.txt	61_19526_S69_R1_001.fastq.gz	61_19526_S69_R2_001.fastq.gz
t19554	19554	Breast tumor tissue				19554	62_19554	Normalized Data_73 Breast Tumors.txt	62_19554_S70_R1_001.fastq.gz	62_19554_S70_R2_001.fastq.gz
t19555	19555	Breast tumor tissue				19555
t19566	19566	Breast tumor tissue	t19566	19566	Sample_55.recal.bam	19566	64_19566	Normalized Data_73 Breast Tumors.txt	64_19566_S72_R1_001.fastq.gz	64_19566_S72_R2_001.fastq.gz
t19576	19576	Breast tumor tissue	t19576	19576	Sample_14.recal.bam	19576	65_19576	Normalized Data_73 Breast Tumors.txt	65_19576_S73_R1_001.fastq.gz	65_19576_S73_R2_001.fastq.gz
t19703	19703	Breast tumor tissue				19703	66_19703	Normalized Data_73 Breast Tumors.txt	66_19703_S74_R1_001.fastq.gz	66_19703_S74_R2_001.fastq.gz
t19743	19743	Breast tumor tissue				19743	68_19743	Normalized Data_73 Breast Tumors.txt	68_19743_S76_R1_001.fastq.gz	68_19743_S76_R2_001.fastq.gz
t19826	19826	Breast tumor tissue	t19826	19826	Sample_44.recal.bam	19826	70_19826	Normalized Data_73 Breast Tumors.txt	70_19826_S58_R1_001.fastq.gz	70_19826_S58_R2_001.fastq.gz
t19842	19842	Breast tumor tissue	t19842	19842	Sample_43.recal.bam	19842	71_19842	Normalized Data_73 Breast Tumors.txt	71_19842_S78_R1_001.fastq.gz	71_19842_S78_R2_001.fastq.gz
t19943	19943	Breast tumor tissue	t19943	19943	Sample_49.recal.bam	19943	72_19943	Normalized Data_73 Breast Tumors.txt	72_19943_S79_R1_001.fastq.gz	72_19943_S79_R2_001.fastq.gz
t19952	19952	Breast tumor tissue				19952	73_19952	Normalized Data_73 Breast Tumors.txt	73_19952_S80_R1_001.fastq.gz	73_19952_S80_R2_001.fastq.gz
t19989	19989	Breast tumor tissue					74_19989	Normalized Data_73 Breast Tumors.txt	74_19989_S60_R1_001.fastq.gz	74_19989_S60_R2_001.fastq.gz
t19999	19999	Breast tumor tissue				19999	75_19999	Normalized Data_73 Breast Tumors.txt	75_19999_S81_R1_001.fastq.gz	75_19999_S81_R2_001.fastq.gz
t20040	20040	Breast tumor tissue					76_20040	Normalized Data_73 Breast Tumors.txt	76_20040_S82_R1_001.fastq.gz	76_20040_S82_R2_001.fastq.gz
t20069	20069	Breast tumor tissue				20069	77_20069	Normalized Data_73 Breast Tumors.txt	77_20069_S83_R1_001.fastq.gz	77_20069_S83_R2_001.fastq.gz
t20170	20170	Breast tumor tissue				20170	78_20170	Normalized Data_73 Breast Tumors.txt	78_20170_S84_R1_001.fastq.gz	78_20170_S84_R2_001.fastq.gz
t20550	20550	Breast tumor tissue				20550
t20571	20571	Breast tumor tissue				20571
t20695	20695	Breast tumor tissue					83_20695	Normalized Data_73 Breast Tumors.txt	83_20695_S88_R1_001.fastq.gz	83_20695_S88_R2_001.fastq.gz
t20805	20805	Breast tumor tissue	t20805	20805	Sample_47.recal.bam	20805	86_20805	Normalized Data_73 Breast Tumors.txt	86_20805_S90_R1_001.fastq.gz	86_20805_S90_R2_001.fastq.gz
t20874	20874	Breast tumor tissue	t20874	20874	Sample_17.recal.bam	20874	87_20874	Normalized Data_73 Breast Tumors.txt	87_20874_S91_R1_001.fastq.gz	87_20874_S91_R2_001.fastq.gz
t20878	20878	Breast tumor tissue				20878	88_20878	Normalized Data_73 Breast Tumors.txt	88_20878_S92_R1_001.fastq.gz	88_20878_S92_R2_001.fastq.gz
t20925	20925	Breast tumor tissue					89_20925	Normalized Data_73 Breast Tumors.txt	89_20925_S62_R1_001.fastq.gz	89_20925_S62_R2_001.fastq.gz
t20967	20967	Breast tumor tissue					91_20967	Normalized Data_73 Breast Tumors.txt	91_20967_S94_R1_001.fastq.gz	91_20967_S94_R2_001.fastq.gz
