# Supplementary material for: Diabetes-associated breast cancer is molecularly distinct and shows a DNA damage repair deficiency
Source: JCI Insight. 2023 Dec 8;8(23):e170105. doi: 10.1172/jci.insight.170105 (PMC10795835; doi:10.1172/jci.insight.170105)
Supplement: Supplemental table 1 [file jciinsight-8-170105-s184.xlsx]

## Sheet: Xenograft metabolites
Table S1. List of metabolites up/down regulated in tumor xenografts and blood of Akita mice at FDR <0.3 (Mann-Whitney test-based FDRs)
diabetic versus non-diabetic (reference)
MDA-MB-231 xenografts					MDA-MB-468 xenografts					Hs578T xenografts					MDA-MB-468 serum					Differential metabolites (n=91) unique to MDA-MB-468 xenografts (when compared to MDA-MB-468 serum)
BIOCHEMICAL	Fold change	FDR	P-value		BIOCHEMICAL	Fold change	FDR	P-value		BIOCHEMICAL	Fold change	FDR	P-value		BIOCHEMICAL	Fold change	FDR	P-value			BIOCHEMICAL	Regulation
glucose	91.2081	0.180929	0.0285714		hippurate	55.9529	0.160701	0.0285714		glucose	77.7677	0.0941679	0.0285714		3-phenylpropionate (hydrocinnamate)	98.3518	0.0970868	0.029401			valylleucine	Up
hippurate	64.7941	0.180929	0.0285714		glucose	42.0158	0.160701	0.0285714		anserine	15.6689	0.229093	0.114286		hippurate	40.7105	0.0970868	0.0285714			phenyllactate (PLA)	Up
inosine 5'-monophosphate (IMP)	64.3037	0.180929	0.0285714		mannose	16.2505	0.160701	0.0285714		inosine 5'-monophosphate (IMP)	14.6278	0.0941679	0.0285714		phenylpropionylglycine	26.9195	0.0970868	0.029401			2-hydroxy-4-(methylthio)butanoic acid	Up
maltose	49.1292	0.180929	0.0265187		phenol glucuronide	9.60989	0.160701	0.0285714		4-methylcatechol sulfate	12.8231	0.0941679	0.0285714		cinnamoylglycine	23.6038	0.0970868	0.0285714			maltotetraose	Up
fructose	31.9026	0.180929	0.029401		valylleucine	9.11505	0.160701	0.0285714		fructose	12.0636	0.0941679	0.0285714		phenylacetylcarnitine	12.9032	0.0970868	0.029401			4-acetylcatechol sulfate (1)	Up
mannose	26.2976	0.180929	0.0210706		mannitol/sorbitol	7.66136	0.160701	0.0285714		mannitol/sorbitol	11.9053	0.0941679	0.0285714		1-methylguanidine	6.64519	0.141394	0.0571429			alanylleucine	Up
maltotetraose	24.5026	0.180929	0.0265187		phenyllactate (PLA)	6.29554	0.232804	0.0571429		phenol glucuronide	10.6594	0.0941679	0.0285714		stearoyl-linoleoyl-glycerol (18:0/18:2) [2]*	5.93674	0.0970868	0.0285714			maltotriose	Up
5'- GMP	20.6817	0.180929	0.0285714		2-hydroxy-4-(methylthio)butanoic acid	6.28133	0.160701	0.0285714		palmitoyl-dihomo-linolenoyl-glycerol (16:0/20:3n3 or 6) [2]*	10.6418	0.246509	0.124095		equol glucuronide	5.7756	0.0970868	0.0285714			1-carboxyethylhistidine	Up
N1,N12-diacetylspermine	19.4378	0.180929	0.0285714		maltotetraose	6.21752	0.160701	0.0285714		carnosine	10.446	0.229093	0.11021		genistein glucuronide*	5.74593	0.0970868	0.0285714			2,8-quinolinediol	Up
AMP	19.4357	0.180929	0.0285714		genistein	6.06715	0.160701	0.0285714		2-palmitoylglycerol (16:0)	9.09681	0.152444	0.0590719		phenol glucuronide	5.72613	0.0970868	0.0285714			maltose	Up
heptadecasphingosine (d17:1)	17.0361	0.241783	0.0590719		fructose	5.98603	0.160701	0.0285714		stearoyl-docosahexaenoyl-glycerol (18:0/22:6) [2]*	8.80278	0.0941679	0.0285714		maltol sulfate	5.66376	0.141394	0.0545145			histidine methyl ester	Up
ADP	16.4705	0.180929	0.0265187		4-acetylcatechol sulfate (1)	5.87855	0.160701	0.0265187		N,N,N-trimethyl-alanylproline betaine (TMAP)	8.34881	0.229093	0.114286		catechol glucuronide	5.64573	0.144608	0.0590719			lyxonate	Up
equol sulfate	14.4819	0.180929	0.029401		alanylleucine	5.80413	0.160701	0.0285714		catechol sulfate	7.4086	0.0941679	0.0285714		itaconate	5.53061	0.0970868	0.0285714			ribulose/xylulose	Up
UMP	12.5874	0.180929	0.0285714		maltotriose	5.59633	0.160701	0.0285714		equol glucuronide	7.31035	0.0941679	0.0265187		3-hydroxy-2-methylpyridine sulfate	5.26685	0.141394	0.0571429			2-dihomo-linoleoylglycerol (20:2)*	Up
mannitol/sorbitol	12.4122	0.180929	0.0285714		1-carboxyethylhistidine	5.33016	0.160701	0.0285714		1,2-dilinolenoyl-GPC (18:3/18:3)*	6.9537	0.0941679	0.0265187		4-vinylguaiacol sulfate	5.08487	0.141394	0.0571429			indolelactate	Up
3-indoleglyoxylic acid	9.00989	0.180929	0.0210706		2,8-quinolinediol	5.30554	0.160701	0.0285714		4-acetylcatechol sulfate (1)	6.89103	0.0941679	0.0210706		phenylacetate	5.07986	0.0970868	0.0285714			3-(4-hydroxyphenyl)lactate (HPLA)	Up
maltotriose	9.00134	0.180929	0.029401		genistein sulfate*	4.7802	0.160701	0.0285714		1-methylguanidine	6.87896	0.0947725	0.029401		thiamin (Vitamin B1)	4.92502	0.0970868	0.0285714			sedoheptulose	Up
glycosyl-N-stearoyl-sphinganine (d18:0/18:0)*	8.70739	0.180929	0.0285714		equol sulfate	4.76148	0.160701	0.0285714		linoleoyl-docosahexaenoyl-glycerol (18:2/22:6) [2]*	6.4776	0.0941679	0.0285714		2-piperidinone	4.90241	0.141394	0.0571429			cyclo(leu-pro)	Up
glucose 6-phosphate	8.23489	0.241758	0.0571429		maltose	4.73525	0.160701	0.0285714		3-hydroxypyridine sulfate	6.2832	0.0941679	0.0285714		quinate	4.83924	0.0970868	0.0285714			N-acetylcysteine	Up
2,8-quinolinediol	7.81697	0.180929	0.0285714		histidine methyl ester	4.69375	0.232804	0.0571429		stearoyl-linoleoyl-glycerol (18:0/18:2) [2]*	6.11571	0.0941679	0.0285714		4-vinylguaiacol glucuronide	4.7281	0.141394	0.0571429			imidazole lactate	Up
UDP-glucose	7.33146	0.241783	0.0590719		lyxonate	4.60251	0.232804	0.0571429		stearoyl-arachidonoyl-glycerol (18:0/20:4) [2]*	5.58993	0.0941679	0.0285714		ascorbate (Vitamin C)	4.5842	0.0970868	0.0285714			6-keto prostaglandin F1alpha	Up
4-hydroxyphenylpyruvate	7.28359	0.241758	0.0571429		ribulose/xylulose	4.58356	0.160701	0.0285714		4-vinylphenol sulfate	5.07125	0.0941679	0.0285714		1,2-dilinoleoyl-GPE (18:2/18:2)*	4.51251	0.0970868	0.029401			phenylalanylalanine	Up
phenol glucuronide	7.07642	0.180929	0.0285714		3-phosphoglycerate	4.51076	0.160701	0.0285714		N6-carboxymethyllysine	4.97384	0.0941679	0.0285714		3-hydroxypyridine sulfate	4.41655	0.141394	0.0571429			NAD+	Up
daidzein sulfate (2)	6.98761	0.241783	0.0590719		linoleoyl-arachidonoyl-glycerol (18:2/20:4) [2]*	4.45872	0.232804	0.0545145		palmitoyl-docosahexaenoyl-glycerol (16:0/22:6) [2]*	4.93606	0.0941679	0.0285714		equol sulfate	4.39496	0.0970868	0.0285714			phytosphingosine	Up
3-hydroxypyridine sulfate	6.70882	0.180929	0.0285714		daidzein sulfate (2)	4.45106	0.160701	0.0285714		2-dihomo-linoleoylglycerol (20:2)*	4.84374	0.0947725	0.029401		linoleoyl-arachidonoyl-glycerol (18:2/20:4) [1]*	4.26321	0.0970868	0.0285714			valylglycine	Up
catechol sulfate	6.35398	0.180929	0.0285714		alpha-tocopherol	4.41251	0.232804	0.0571429		equol sulfate	4.74981	0.0941679	0.0285714		mannose	4.19375	0.0970868	0.0285714			docosadienoate (22:2n6)	Up
gluconate	6.28412	0.180929	0.0285714		N-acetylpyrraline	4.36019	0.160701	0.0285714		caffeic acid sulfate	4.60602	0.0947725	0.029401		methyl-4-hydroxybenzoate sulfate	4.17033	0.0970868	0.0285714			leucylglycine	Up
1-methylguanidine	6.11647	0.241783	0.0590719		2-dihomo-linoleoylglycerol (20:2)*	4.29867	0.160701	0.029401		2,8-quinolinediol	4.50326	0.0941679	0.0285714		daidzein 7-O-glucuronide	4.13977	0.0970868	0.0285714			tetracosadienoylcarnitine (C24:2)*	Up
glycylvaline	5.72764	0.180929	0.0285714		3-hydroxypyridine sulfate	4.27232	0.160701	0.0285714		N-acetylpyrraline	4.48631	0.0941679	0.0285714		imidazole propionate	4.07723	0.141394	0.0571429			2-phosphoglycerate	Up
glycylleucine	5.72494	0.180929	0.029401		indolelactate	4.22804	0.160701	0.0285714		arabonate/xylonate	4.45906	0.0941679	0.0285714		4-guanidinobutanoate	3.93622	0.0970868	0.0285714			UDP-glucose	Up
imidazole propionate	5.70739	0.180929	0.0285714		gluconate	3.79074	0.160701	0.0285714		palmitoyl-arachidonoyl-glycerol (16:0/20:4) [2]*	4.4577	0.0941679	0.0285714		salicylate	3.87243	0.141394	0.0571429			leucylalanine	Up
valylglutamine	5.66035	0.180929	0.0210706		guaiacol sulfate	3.69904	0.160701	0.0285714		hippurate	4.44271	0.0941679	0.0285714		glucose	3.80121	0.0970868	0.0285714			pyridoxate	Up
genistein	5.6077	0.180929	0.0265187		1-methylguanidine	3.64091	0.160701	0.0285714		cyclo(leu-pro)	4.40869	0.0941679	0.0285714		N-(2-furoyl)glycine	3.76949	0.141394	0.0545145			leucylglutamine*	Up
glycosyl-N-(2-hydroxynervonoyl)-sphingosine (d18:1/24:1(2OH))*	5.51316	0.180929	0.029401		catechol sulfate	3.63393	0.160701	0.0285714		campesterol	4.39761	0.0947725	0.029401		palmitoyl-linolenoyl-glycerol (16:0/18:3) [2]*	3.69791	0.0970868	0.0285714			N6-formyllysine	Up
valylglycine	5.49135	0.180929	0.0285714		3-(4-hydroxyphenyl)lactate (HPLA)	3.63116	0.160701	0.0285714		oleoyl-arachidonoyl-glycerol (18:1/20:4) [2]*	4.38839	0.0941679	0.0285714		pentose acid*	3.6821	0.0970868	0.0285714			isoleucylglycine	Up
fructosyllysine	5.40873	0.180929	0.0285714		imidazole propionate	3.60223	0.160701	0.0285714		N-(2-furoyl)glycine	4.34188	0.0941679	0.0210706		taurocyamine	3.63844	0.0970868	0.0285714			1-carboxyethylisoleucine	Up
N-carboxymethylalanine	5.19088	0.180929	0.0285714		2,8-quinolinediol sulfate	3.52614	0.160701	0.0285714		fructosyllysine	4.02425	0.0941679	0.0285714		3-methyl catechol sulfate (1)	3.63468	0.0970868	0.0285714			1-carboxyethylvaline	Up
4-methylcatechol sulfate	4.93004	0.180929	0.0285714		sedoheptulose	3.52441	0.160701	0.0285714		4-guanidinobutanoate	3.98536	0.0941679	0.0285714		oleoyl-arachidonoyl-glycerol (18:1/20:4) [2]*	3.60136	0.0970868	0.0285714			O-methyltyrosine	Up
3-phenylpropionate (hydrocinnamate)	4.90737	0.180929	0.0210706		cyclo(leu-pro)	3.51017	0.160701	0.0285714		histidine betaine (hercynine)*	3.93725	0.0941679	0.0285714		glucuronide of C10H18O2 (12)*	3.5941	0.0970868	0.0265187			1,2-dipalmitoyl-GPG (16:0/16:0)	Up
guanosine 5'-diphosphate (GDP)	4.65032	0.180929	0.0210706		3-hydroxy-2-methylpyridine sulfate	3.50966	0.160701	0.0265187		gluconate	3.92026	0.0941679	0.0285714		N6,N6-dimethyllysine	3.5401	0.243938	0.124095			undecenoylcarnitine (C11:1)	Up
isoleucylglycine	4.56109	0.241783	0.0590719		N-acetylcysteine	3.47449	0.160701	0.0285714		2-linoleoylglycerol (18:2)	3.87659	0.0941679	0.0285714		dihydrocaffeate sulfate (2)	3.52905	0.226109	0.114286			arabonate/xylonate	Up
3'-AMP	4.23411	0.180929	0.0210706		fructosyllysine	3.43629	0.160701	0.0285714		1-linoleoyl-2-linolenoyl-GPC (18:2/18:3)*	3.77025	0.0941679	0.0285714		gentisate	3.44688	0.0970868	0.0285714			eicosanoylsphingosine (d20:1)*	Up
dCMP	3.94923	0.180929	0.0265187		phenol sulfate	3.42563	0.160701	0.0285714		guaiacol sulfate	3.76323	0.0941679	0.0285714		4-methoxyphenol sulfate	3.44201	0.0970868	0.0285714			3-hydroxyisobutyrate	Up
2-aminophenol sulfate	3.91679	0.241758	0.0571429		ferulic acid 4-sulfate	3.42212	0.160701	0.0285714		2-arachidonoylglycerol (20:4)	3.69983	0.149216	0.0545145		ectoine	3.35872	0.0970868	0.029401			cysteine	Up
ferulic acid 4-sulfate	3.91442	0.180929	0.029401		imidazole lactate	3.36631	0.160701	0.0285714		stearoyl-docosahexaenoyl-glycerol (18:0/22:6) [1]*	3.67188	0.0941679	0.0285714		daidzein sulfate (1)	3.34705	0.0970868	0.0285714			glycerophosphoglycerol	Up
sphingomyelin (d18:2/18:1)*	3.91079	0.241758	0.0545145		trimethylamine N-oxide	3.35702	0.160701	0.0285714		pentose acid*	3.62218	0.0941679	0.0285714		2-acetamidophenol sulfate	3.34241	0.0970868	0.0285714			2-hydroxyhippurate (salicylurate)	Up
phenol sulfate	3.80862	0.180929	0.0285714		oxindolylalanine	3.31753	0.160701	0.0285714		maltose	3.60923	0.0941679	0.0285714		hydroquinone sulfate	3.2652	0.0970868	0.0285714			1-carboxyethylphenylalanine	Up
kynurenate	3.76453	0.180929	0.0285714		caffeic acid sulfate	3.27392	0.160701	0.0285714		3-phenylpropionate (hydrocinnamate)	3.58972	0.0941679	0.0285714		linoleoyl-arachidonoyl-glycerol (18:2/20:4) [2]*	3.22366	0.0970868	0.0285714			isovalerylglycine	Up
sphinganine	3.68358	0.180929	0.0285714		2-aminophenol sulfate	3.2223	0.160701	0.0285714		3-hydroxy-2-methylpyridine sulfate	3.56705	0.0941679	0.0265187		4-hydroxycinnamate sulfate	3.17593	0.141394	0.0571429			N-acetylphenylalanine	Up
caffeic acid sulfate	3.6833	0.276932	0.0689184		6-keto prostaglandin F1alpha	3.15115	0.232804	0.0571429		N-acetylleucine	3.54676	0.0941679	0.0285714		sucrose	3.16958	0.226109	0.114286			1-methyl tryptophan	Up
alpha-hydroxyisocaproate	3.66738	0.241758	0.0571429		phenylalanylalanine	3.13966	0.160701	0.0285714		taurocholate	3.52859	0.0941679	0.0285714		N-palmitoyl-phytosphingosine (t18:0/16:0)	3.16747	0.0970868	0.0285714			homoserine lactone	Up
genistein sulfate*	3.53684	0.180929	0.0265187		alpha-hydroxyisovalerate	3.10792	0.160701	0.0285714		2-aminophenol sulfate	3.50523	0.0941679	0.0285714		trimethylamine N-oxide	3.15303	0.0970868	0.0285714			glycerophosphoethanolamine	Up
alanylleucine	3.5184	0.180929	0.0285714		argininate*	3.07656	0.160701	0.0285714		2-hydroxyhippurate (salicylurate)	3.44595	0.0941679	0.0210706		2-isopropylmalate	3.15083	0.0970868	0.0285714			ribitol	Up
2,8-quinolinediol sulfate	3.4973	0.180929	0.029401		equol glucuronide	3.02417	0.160701	0.0210706		linoleoyl-arachidonoyl-glycerol (18:2/20:4) [2]*	3.43307	0.0941679	0.0285714		guaiacol sulfate	3.10904	0.0970868	0.0285714			N-acetylneuraminate	Up
6-phosphogluconate	3.49047	0.180929	0.0285714		pyrraline	2.96485	0.160701	0.0285714		palmitoyl-linolenoyl-glycerol (16:0/18:3) [2]*	3.42302	0.0941679	0.0285714		hydroquinone beta-D-glucopyranoside	3.06023	0.141394	0.0571429			sedoheptulose-7-phosphate	Up
phenylalanylalanine	3.36377	0.180929	0.0285714		NAD+	2.95966	0.160701	0.0285714		CoA	3.42017	0.229093	0.114286		1-stearoyl-2-linoleoyl-GPE (18:0/18:2)*	3.0551	0.0970868	0.0285714			1-carboxyethyltyrosine	Up
valylleucine	3.29064	0.180929	0.0285714		phytosphingosine	2.9299	0.160701	0.0285714		taurocyamine	3.31817	0.0941679	0.0285714		vanillic acid glycine	3.03063	0.141394	0.0571429			N-formylmethionine	Up
phenylalanylglycine	3.21598	0.241758	0.0571429		valylglycine	2.89072	0.232804	0.0571429		beta-guanidinopropanoate	3.31172	0.0941679	0.0285714		mannitol/sorbitol	3.01223	0.0970868	0.0285714			(S)-3-hydroxybutyrylcarnitine	Up
4-guanidinobutanoate	3.19065	0.180929	0.0285714		docosadienoate (22:2n6)	2.86594	0.232804	0.0571429		mannose	3.30044	0.0941679	0.0285714		glycitein sulfate (2)	2.99742	0.0970868	0.0285714			N-acetylisoleucine	Up
FAD	3.15876	0.180929	0.029401		leucylglycine	2.85361	0.232804	0.0571429		maltotriose	3.27218	0.0941679	0.0285714		1-stearoyl-2-docosahexaenoyl-GPE (18:0/22:6)*	2.97479	0.0970868	0.0285714			glycerophosphoserine*	Up
3-hydroxy-2-methylpyridine sulfate	3.12434	0.276932	0.0689184		2-linoleoylglycerol (18:2)	2.8396	0.160701	0.0285714		erythritol	3.26825	0.0941679	0.0285714		fructose	2.97333	0.0970868	0.0285714			lactate	Up
N('1)-acetylspermidine	3.09569	0.180929	0.0285714		pentose acid*	2.78968	0.160701	0.0285714		4-ethylcatechol sulfate	3.22009	0.149216	0.0571429		2-hydroxydecanoate	2.96798	0.0970868	0.0285714			lactosyl-N-palmitoyl-sphingosine (d18:1/16:0)	Up
N-stearoyl-sphinganine (d18:0/18:0)*	3.07746	0.180929	0.0285714		daidzein	2.74634	0.160701	0.0285714		linoleoyl-docosahexaenoyl-glycerol (18:2/22:6) [1]*	3.18574	0.0941679	0.0285714		3-methoxycatechol sulfate (2)	2.95894	0.0970868	0.0285714			N-acetylvaline	Up
leucylglycine	3.07435	0.180929	0.0285714		tetracosadienoylcarnitine (C24:2)*	2.74208	0.160701	0.0285714		phenol sulfate	3.12993	0.0941679	0.0285714		caffeic acid sulfate	2.95079	0.0970868	0.0285714			N1-Methyl-4-pyridone-3-carboxamide	Up
4-acetylcatechol sulfate (1)	3.05832	0.180929	0.0210706		2-phosphoglycerate	2.73394	0.232804	0.0571429		ceramide (d18:1/17:0, d17:1/18:0)*	3.1231	0.0947725	0.029401		4-vinylcatechol sulfate	2.92438	0.0970868	0.0285714			malonate	Down
linoleoyl-linolenoyl-glycerol (18:2/18:3) [2]*	3.04	0.180929	0.0285714		UDP-glucose	2.72586	0.160701	0.0285714		ribulose/xylulose	3.0902	0.149216	0.0545145		linoleoyl-linolenoyl-glycerol (18:2/18:3) [2]*	2.91998	0.0970868	0.0285714			3-hydroxypalmitoylcarnitine	Down
1-linoleoyl-2-linolenoyl-GPC (18:2/18:3)*	2.97479	0.180929	0.0285714		3-phenylpropionate (hydrocinnamate)	2.71088	0.160701	0.0210706		maltotetraose	3.06354	0.149216	0.0571429		2-linoleoylglycerol (18:2)	2.91834	0.0970868	0.0285714			1-stearoyl-2-arachidonoyl-GPS (18:0/20:4)	Down
2-hydroxybehenate	2.96038	0.180929	0.0285714		leucylalanine	2.70352	0.160701	0.0285714		alpha-tocopherol	2.98206	0.0941679	0.0285714		cysteine s-sulfate	2.8899	0.0970868	0.0285714			2-aminoadipate	Down
cis-4-decenoylcarnitine (C10:1)	2.90905	0.241758	0.0571429		campesterol	2.67858	0.160701	0.0285714		glutaminylleucine	2.91749	0.149216	0.0571429		N-palmitoyl-sphinganine (d18:0/16:0)	2.87332	0.0970868	0.0285714			1-(1-enyl-palmitoyl)-2-arachidonoyl-GPC (P-16:0/20:4)*	Down
guaiacol sulfate	2.88352	0.180929	0.0210706		2-methylbutyrylcarnitine (C5)	2.63275	0.160701	0.0285714		methionine sulfoxide	2.87863	0.0941679	0.0285714		pyridoxamine	2.86588	0.0970868	0.029401			2-hydroxyadipate	Down
2-linoleoylglycerol (18:2)	2.83724	0.180929	0.0285714		pyridoxate	2.52753	0.160701	0.0285714		lyxonate	2.86527	0.0941679	0.0285714		methionine sulfoxide	2.83903	0.0970868	0.0285714			2-hydroxyoctanoate	Down
inositol 1-phosphate (I1P)	2.81259	0.180929	0.0285714		leucylglutamine*	2.52568	0.232804	0.0571429		adenosine 5'-diphosphoribose (ADP-ribose)	2.83259	0.0941679	0.0285714		homocitrulline	2.83186	0.0970868	0.0285714			sulfate*	Down
1-ribosyl-imidazoleacetate*	2.78788	0.180929	0.0285714		N-acetylleucine	2.51673	0.160701	0.0285714		sarcosine	2.81458	0.0941679	0.0285714		4-acetylphenyl sulfate	2.82261	0.141394	0.0571429			inosine	Down
phenyllactate (PLA)	2.78499	0.180929	0.0285714		N6-formyllysine	2.50576	0.160701	0.0285714		1-linolenoylglycerol (18:3)	2.80864	0.0941679	0.0285714		linoleoyl-linolenoyl-glycerol (18:2/18:3) [1]*	2.79762	0.0970868	0.0285714			1,2-dioleoyl-GPE (18:1/18:1)	Down
N-palmitoyl-heptadecasphingosine (d17:1/16:0)*	2.77152	0.241758	0.0571429		methionine sulfoxide	2.48809	0.232804	0.0571429		imidazole propionate	2.75482	0.0941679	0.0285714		catechol sulfate	2.77822	0.0970868	0.0285714			sphingomyelin (d18:1/19:0, d19:1/18:0)*	Down
uridine 5'-diphosphate (UDP)	2.76205	0.241783	0.0590719		isoleucylglycine	2.4688	0.160701	0.0285714		5'- GMP	2.72809	0.0941679	0.0285714		oleoyl-arachidonoyl-glycerol (18:1/20:4) [1]*	2.7751	0.0970868	0.0285714			alpha-ketoglutarate	Down
2-docosahexaenoylglycerol (22:6)*	2.67211	0.241758	0.0571429		1-carboxyethylisoleucine	2.42259	0.160701	0.0285714		salicylate	2.65542	0.0941679	0.0285714		4-allylcatechol sulfate	2.7299	0.0970868	0.0285714			sphingomyelin (d18:0/18:0, d19:0/17:0)*	Down
alpha-tocopherol	2.59551	0.180929	0.0285714		2-oxoarginine*	2.41677	0.160701	0.0285714		glutathione, reduced (GSH)	2.6524	0.229093	0.114286		1-stearoyl-2-arachidonoyl-GPE (18:0/20:4)	2.71884	0.0970868	0.0285714			behenoyl dihydrosphingomyelin (d18:0/22:0)*	Down
linoleoyl-arachidonoyl-glycerol (18:2/20:4) [2]*	2.57712	0.180929	0.0285714		1-carboxyethylvaline	2.3906	0.160701	0.0285714		N-acetyl-aspartyl-glutamate (NAAG)	2.62814	0.149216	0.0571429		linoleoyl-linoleoyl-glycerol (18:2/18:2) [1]*	2.70785	0.0970868	0.0285714			lanthionine	Down
1-linolenoyl-GPC (18:3)*	2.56966	0.180929	0.0285714		O-methyltyrosine	2.37092	0.232804	0.0571429		S-carboxymethyl-L-cysteine	2.60151	0.0941679	0.0285714		4-vinylphenol sulfate	2.70746	0.0970868	0.0285714			biotin	Down
sphingosine	2.53986	0.180929	0.0285714		pyridoxamine	2.32922	0.160701	0.0285714		phosphopantetheine	2.54462	0.229093	0.114286		N-acetylhistamine	2.70021	0.0970868	0.0265187			(2 or 3)-decenoate (10:1n7 or n8)	Down
2-oxoarginine*	2.4883	0.180929	0.0285714		3-carboxy-4-methyl-5-pentyl-2-furanpropionate (3-CMPFP)	2.3217	0.160701	0.0285714		trimethylamine N-oxide	2.51145	0.0941679	0.0285714		phenol sulfate	2.69794	0.0970868	0.0285714			heptanoate (7:0)	Down
2'-deoxyadenosine 5'-monophosphate	2.48148	0.180929	0.0210706		lignoceroylcarnitine (C24)*	2.29848	0.160701	0.0285714		homoserine lactone	2.46873	0.0941679	0.0285714		phenylacetyltaurine	2.6807	0.0970868	0.0285714			gamma-glutamylglutamate	Down
N-formylanthranilic acid	2.44528	0.180929	0.0265187		1,2-dipalmitoyl-GPG (16:0/16:0)	2.29623	0.232804	0.0571429		2,6-dihydroxybenzoic acid	2.45513	0.0941679	0.0285714		2-aminophenol sulfate	2.66545	0.0970868	0.0285714			1-(1-enyl-palmitoyl)-2-palmitoleoyl-GPC (P-16:0/16:1)*	Down
erythritol	2.41675	0.180929	0.0285714		salicylate	2.28544	0.160701	0.0285714		1-(1-enyl-palmitoyl)-2-linoleoyl-GPC (P-16:0/18:2)*	2.43172	0.0941679	0.0285714		glucuronide of C14H22O4 (1)*	2.66499	0.0970868	0.0285714			3-hydroxyarachidate*	Down
1-methyl-5-imidazoleacetate	2.39974	0.180929	0.0285714		4-guanidinobutanoate	2.26728	0.160701	0.0285714		picolinate	2.42209	0.0941679	0.0285714		daidzein sulfate (2)	2.65573	0.0970868	0.0285714			gamma-glutamylmethionine	Down
N-(2-furoyl)glycine	2.38867	0.276932	0.0689184		undecenoylcarnitine (C11:1)	2.19564	0.232804	0.0571429		daidzein sulfate (2)	2.41729	0.0941679	0.0285714		3-hydroxyphenylacetate sulfate	2.64856	0.0970868	0.0285714			orotate	Down
linoleoyl-linoleoyl-glycerol (18:2/18:2) [2]*	2.3756	0.180929	0.0285714		3-methylglutaconate	2.17123	0.160701	0.029401		pyrraline	2.39519	0.0941679	0.0285714		gamma-tocopherol/beta-tocopherol	2.61527	0.0970868	0.0285714			guanosine	Down
glycylisoleucine	2.35762	0.180929	0.029401		1-carboxyethylleucine	2.15943	0.160701	0.0285714		isovalerylglycine	2.39089	0.0941679	0.0285714		methionine sulfone	2.58976	0.0970868	0.0285714			spermine	Down
sphingadienine	2.31269	0.180929	0.0285714		behenoylcarnitine (C22)*	2.14874	0.232804	0.0571429		2-aminoheptanoate	2.387	0.152444	0.0590719		1-linoleoylglycerol (18:2)	2.56819	0.141394	0.0571429			palmitoleoyl-linoleoyl-glycerol (16:1/18:2) [1]*	Down
campesterol	2.31229	0.180929	0.0285714		sarcosine	2.14405	0.160701	0.0285714		uridine 5'-triphosphate (UTP)	2.3575	0.0941679	0.0285714		2,3-dihydroxyisovalerate	2.56603	0.0970868	0.0285714			N-carbamoylaspartate	Down
N-acetylpyrraline	2.3007	0.180929	0.0285714		arabonate/xylonate	2.12177	0.232804	0.0571429		S-carboxyethylcysteine	2.33825	0.0941679	0.0285714		hydroxymethylpyrimidine	2.56426	0.0970868	0.0285714
mannonate*	2.27567	0.180929	0.0285714		pyridoxal	2.10576	0.160701	0.0285714		linoleoyl-linolenoyl-glycerol (18:2/18:3) [2]*	2.31171	0.0941679	0.0285714		1-linoleoyl-2-linolenoyl-GPC (18:2/18:3)*	2.55441	0.0970868	0.0285714
imidazole lactate	2.26139	0.180929	0.0285714		picolinate	2.0831	0.160701	0.0285714		sphingomyelin (d18:1/17:0, d17:1/18:0, d19:1/16:0)	2.30748	0.0941679	0.0285714		betonicine	2.5543	0.0970868	0.0285714
eicosanoylsphingosine (d20:1)*	2.2284	0.241758	0.0571429		N-(2-furoyl)glycine	2.07493	0.160701	0.0210706		1-stearoyl-2-docosahexaenoyl-GPC (18:0/22:6)	2.30237	0.0941679	0.0285714		palmitoyl-arachidonoyl-glycerol (16:0/20:4) [2]*	2.54034	0.0970868	0.0285714
alpha-ketoglutaramate*	2.21309	0.180929	0.0285714		eicosanoylsphingosine (d20:1)*	2.05744	0.160701	0.0285714		alpha-hydroxyisocaproate	2.28579	0.149216	0.0571429		N-acetylpyrraline	2.52324	0.0970868	0.0285714
ribitol	2.17412	0.180929	0.0285714		tiglyl carnitine (C5)	2.05523	0.232804	0.0571429		glycosyl-N-stearoyl-sphingosine (d18:1/18:0)	2.28289	0.149216	0.0571429		6-oxopiperidine-2-carboxylate	2.52057	0.0970868	0.0285714
3-methyl-2-oxobutyrate	2.0697	0.241758	0.0571429		beta-hydroxyisovalerate	2.05034	0.160701	0.0285714		NAD+	2.26845	0.0941679	0.0285714		pimeloylcarnitine/3-methyladipoylcarnitine (C7-DC)	2.50764	0.0970868	0.0285714
isovalerylglycine	2.06891	0.180929	0.0285714		4-vinylphenol sulfate	2.04654	0.160701	0.0285714		3-methyl-2-oxobutyrate	2.2389	0.229093	0.114286		4-hydroxychlorothalonil	2.48199	0.0970868	0.0285714
glycosyl ceramide (d18:1/20:0, d16:1/22:0)*	2.03358	0.241758	0.0571429		glycerophosphorylcholine (GPC)	2.01257	0.160701	0.0285714		2,8-quinolinediol sulfate	2.2108	0.149216	0.0571429		uracil	2.46504	0.0970868	0.0285714
salicylate	2.01866	0.180929	0.0285714		betonicine	2.00082	0.160701	0.0285714		ferulic acid 4-sulfate	2.19902	0.0941679	0.0285714		2-(4-hydroxyphenyl)propionate	2.46323	0.0970868	0.0285714
1-carboxyethylvaline	1.9467	0.180929	0.0285714		2,6-dihydroxybenzoic acid	1.98691	0.160701	0.0285714		N6-formyllysine	2.19852	0.0941679	0.0285714		4-hydroxycinnamate	2.44888	0.141394	0.0571429
leucylglutamine*	1.90936	0.241758	0.0571429		3-hydroxyisobutyrate	1.98429	0.232804	0.0571429		glycosyl-N-(2-hydroxynervonoyl)-sphingosine (d18:1/24:1(2OH))*	2.19833	0.175792	0.0689184		nicotinate ribonucleoside	2.44776	0.226109	0.114286
indoleacetylglycine	1.90611	0.180929	0.0285714		isobutyrylcarnitine (C4)	1.97233	0.232804	0.0571429		trigonelline (N'-methylnicotinate)	2.18748	0.0941679	0.0285714		1-myristoylglycerol (14:0)	2.42252	0.144608	0.0590719
serine	1.89005	0.241758	0.0571429		cysteine	1.94329	0.160701	0.0285714		linoleoyl-linoleoyl-glycerol (18:2/18:2) [2]*	2.16169	0.0941679	0.0285714		beta-sitosterol	2.40627	0.0970868	0.029401
3-indoxyl sulfate	1.8781	0.241758	0.0571429		glycerophosphoglycerol	1.91444	0.160701	0.0285714		2-phosphoglycerate	2.15099	0.229093	0.114286		1-linolenoylglycerol (18:3)	2.37991	0.0970868	0.0285714
indolelactate	1.87675	0.241758	0.0571429		N6-acetyllysine	1.89604	0.160701	0.0285714		palmitoyl-docosahexaenoyl-glycerol (16:0/22:6) [1]*	2.14904	0.149216	0.0571429		dimethyl sulfone	2.3793	0.141394	0.0571429
lactate	1.86943	0.241758	0.0571429		2-hydroxyhippurate (salicylurate)	1.87551	0.160701	0.0210706		3-methylglutaconate	2.13697	0.0941679	0.0285714		genistein sulfate*	2.37242	0.0970868	0.0285714
glycosyl-N-stearoyl-sphingosine (d18:1/18:0)	1.86914	0.241758	0.0571429		3-hydroxyhexanoate	1.87048	0.232804	0.0571429		cis-4-decenoylcarnitine (C10:1)	2.12245	0.229093	0.114286		fructosyllysine	2.35883	0.0970868	0.0285714
phenylacetylglycine	1.7833	0.241758	0.0571429		N-formylanthranilic acid	1.86958	0.232804	0.0571429		indoleacetylglycine	2.11964	0.0941679	0.0285714		1-palmitoyl-2-linoleoyl-GPE (16:0/18:2)	2.3465	0.0970868	0.0285714
1-stearoyl-2-docosahexaenoyl-GPC (18:0/22:6)	1.77179	0.241758	0.0571429		methionine sulfone	1.86458	0.160701	0.0285714		genistein sulfate*	2.11376	0.149216	0.0571429		isovalerylcarnitine (C5)	2.31654	0.0970868	0.0285714
1-carboxyethyltyrosine	1.69849	0.241758	0.0571429		1-carboxyethylphenylalanine	1.86416	0.160701	0.0285714		valine	2.0803	0.0941679	0.0285714		1-palmitoyl-2-arachidonoyl-GPE (16:0/20:4)*	2.3006	0.0970868	0.0285714
leucylalanine	1.68439	0.241758	0.0571429		isovalerylglycine	1.86097	0.160701	0.0285714		gamma-glutamylcysteine	2.066	0.0941679	0.0285714		palmitoyl-linoleoyl-glycerol (16:0/18:2) [2]*	2.29469	0.0970868	0.0285714
oleoyl-linoleoyl-glycerol (18:1/18:2) [2]	1.67982	0.241758	0.0571429		N-acetylphenylalanine	1.84576	0.160701	0.0285714		cholesterol sulfate	2.02933	0.0941679	0.0285714		1-methylhistamine	2.29309	0.0970868	0.0285714
ceramide (d18:1/17:0, d17:1/18:0)*	1.67877	0.241758	0.0571429		2-hydroxybutyrate/2-hydroxyisobutyrate	1.8184	0.160701	0.0285714		1,2-dilinoleoyl-GPC (18:2/18:2)	2.01553	0.0941679	0.0285714		palmitoyl-linoleoyl-glycerol (16:0/18:2) [1]*	2.28691	0.0970868	0.0285714
palmitoyl-linoleoyl-glycerol (16:0/18:2) [2]*	1.64837	0.180929	0.0285714		kynurenate	1.81611	0.160701	0.0285714		valylleucine	2.01542	0.229093	0.114286		sarcosine	2.27467	0.0970868	0.0285714
alpha-hydroxyisovalerate	1.63705	0.180929	0.0285714		trigonelline (N'-methylnicotinate)	1.81167	0.160701	0.0285714		1-stearoyl-2-linoleoyl-GPI (18:0/18:2)	2.01305	0.229093	0.114286		genistein	2.25557	0.141394	0.0571429
1-carboxyethylleucine	1.57961	0.241758	0.0571429		isovalerylcarnitine (C5)	1.80123	0.232804	0.0571429		5-aminovalerate	2.00874	0.0941679	0.0285714		picolinate	2.24339	0.0970868	0.0285714
methionine sulfone	1.54461	0.241758	0.0571429		1-methyl tryptophan	1.79531	0.160701	0.0285714		1-dihomo-linolenylglycerol (20:3)	2.00112	0.229093	0.114286		tiglyl carnitine (C5)	2.24062	0.0970868	0.029401
homoserine lactone	1.53313	0.180929	0.0285714		erythritol	1.78377	0.232804	0.0571429		1-palmitoleoyl-2-linolenoyl-GPC (16:1/18:3)*	1.99764	0.0941679	0.0285714		N-acetylmethionine sulfoxide	2.23132	0.141394	0.0571429
1-carboxyethylisoleucine	1.50737	0.180929	0.0285714		homoserine lactone	1.78038	0.160701	0.0285714		sphingomyelin (d18:0/18:0, d19:0/17:0)*	1.9873	0.229093	0.114286		ethyl glucuronide	2.23112	0.243938	0.124095
urea	1.46833	0.180929	0.0285714		cinnamoylglycine	1.72102	0.160701	0.0210706		sphingomyelin (d18:0/20:0, d16:0/22:0)*	1.98295	0.229093	0.114286		2-hydroxy-3-methylvalerate	2.20873	0.226109	0.114286
3-(4-hydroxyphenyl)lactate (HPLA)	1.44631	0.241758	0.0571429		1-ribosyl-imidazoleacetate*	1.71424	0.160701	0.0285714		isovalerylcarnitine (C5)	1.98123	0.0941679	0.0285714		2-oleoylglycerol (18:1)	2.20393	0.226109	0.114286
cinnamoylglycine	1.39717	0.180929	0.0210706		glycerophosphoethanolamine	1.70176	0.160701	0.0285714		1-carboxyethylvaline	1.981	0.0941679	0.0285714		alpha-hydroxyisovalerate	2.18339	0.141394	0.0571429
1-palmitoyl-2-linoleoyl-GPC (16:0/18:2)	1.28621	0.241758	0.0571429		ribitol	1.69148	0.160701	0.0285714		UMP	1.97403	0.149216	0.0571429		indoleacetate	2.18236	0.141394	0.0571429
1-stearoyl-2-linoleoyl-GPC (18:0/18:2)*	1.19928	0.241758	0.0571429		valine	1.67861	0.160701	0.0285714		threonate	1.96103	0.0941679	0.0285714		cinnamate	2.17516	0.141394	0.0571429
1-palmitoyl-2-oleoyl-GPC (16:0/18:1)	0.845059	0.241758	0.0571429		N-acetylneuraminate	1.67086	0.232804	0.0571429		creatinine	1.94233	0.0941679	0.0285714		propionylcarnitine (C3)	2.17333	0.0970868	0.0285714
N-acetyl-1-methylhistidine*	0.788642	0.241758	0.0571429		sedoheptulose-7-phosphate	1.6694	0.160701	0.0285714		S-lactoylglutathione	1.9181	0.149216	0.0571429		ferulic acid 4-sulfate	2.16672	0.0970868	0.0285714
lignoceroyl sphingomyelin (d18:1/24:0)	0.745157	0.180929	0.0285714		1-carboxyethyltyrosine	1.66296	0.160701	0.0285714		6-phosphogluconate	1.91362	0.149216	0.0571429		beta-hydroxyisovalerate	2.15175	0.0970868	0.0285714
1-oleoyl-2-arachidonoyl-GPI (18:1/20:4)*	0.744696	0.180929	0.0285714		N-formylmethionine	1.64658	0.160701	0.0285714		3-indoxyl sulfate	1.90687	0.0941679	0.0285714		linoleoyl-docosahexaenoyl-glycerol (18:2/22:6) [2]*	2.15139	0.0970868	0.0285714
N,N-dimethyl-pro-pro	0.741247	0.241758	0.0571429		phenylacetylglycine	1.63183	0.232804	0.0571429		betonicine	1.89709	0.0941679	0.0285714		glucuronate	2.12716	0.0970868	0.0285714
beta-alanine	0.715303	0.241758	0.0571429		(S)-3-hydroxybutyrylcarnitine	1.61909	0.160701	0.0285714		behenoylcarnitine (C22)*	1.89671	0.229093	0.114286		2,8-quinolinediol sulfate	2.12492	0.226109	0.114286
1-(1-enyl-stearoyl)-GPE (P-18:0)*	0.703021	0.241758	0.0571429		N6-methyllysine	1.6036	0.160701	0.0285714		sphingomyelin (d18:2/23:1)*	1.88835	0.229093	0.114286		beta-hydroxyisovaleroylcarnitine	2.12183	0.0970868	0.0285714
biotin	0.6973	0.276932	0.0689184		N-acetylisoleucine	1.55779	0.160701	0.0285714		1,2-dilinoleoyl-GPE (18:2/18:2)*	1.8825	0.0941679	0.0285714		1-stearoyl-2-oleoyl-GPE (18:0/18:1)	2.11108	0.0970868	0.0285714
2'-deoxyuridine	0.696824	0.241758	0.0571429		glycerophosphoserine*	1.53848	0.160701	0.0285714		erythronate*	1.87895	0.0941679	0.0285714		1-palmitoyl-2-docosahexaenoyl-GPE (16:0/22:6)*	2.08567	0.0970868	0.0285714
1-myristoyl-2-palmitoyl-GPC (14:0/16:0)	0.691458	0.241758	0.0571429		lactate	1.51889	0.160701	0.0285714		tetracosadienoylcarnitine (C24:2)*	1.87289	0.0941679	0.0285714		2-methylbutyrylcarnitine (C5)	2.08302	0.0970868	0.0285714
citrate	0.691423	0.180929	0.0285714		leucine	1.51051	0.160701	0.0285714		1-carboxyethylleucine	1.87229	0.0941679	0.0285714		3-methylglutaconate	2.07914	0.0970868	0.0285714
sphingomyelin (d18:2/16:0, d18:1/16:1)*	0.690337	0.180929	0.0285714		arabitol/xylitol	1.50364	0.160701	0.0285714		gamma-glutamylleucine	1.86234	0.0941679	0.0285714		4-methylcatechol sulfate	2.079	0.226109	0.114286
N-acetylthreonine	0.677371	0.241758	0.0571429		glutamine_degradant*	1.48131	0.232804	0.0571429		2'-deoxyadenosine 5'-monophosphate	1.85674	0.149216	0.0571429		4-imidazoleacetate	2.05981	0.0970868	0.0285714
dodecadienoate (12:2)*	0.675778	0.241758	0.0571429		lactosyl-N-palmitoyl-sphingosine (d18:1/16:0)	1.47973	0.160701	0.0285714		stearoyl sphingomyelin (d18:1/18:0)	1.85549	0.149216	0.0571429		6-hydroxyindole sulfate	2.05978	0.0970868	0.0285714
1-stearoyl-2-oleoyl-GPE (18:0/18:1)	0.667132	0.241758	0.0571429		1-methyl-5-imidazoleacetate	1.47273	0.160701	0.0285714		gamma-glutamylvaline	1.85505	0.0941679	0.0285714		1-oleoyl-2-linoleoyl-GPE (18:1/18:2)*	2.0547	0.0970868	0.0285714
pelargonate (9:0)	0.665029	0.180929	0.0285714		isoleucine	1.43759	0.160701	0.0285714		genistein	1.85076	0.149216	0.0571429		alpha-ketoglutaramate*	2.05373	0.141394	0.0571429
1-palmitoyl-2-oleoyl-GPE (16:0/18:1)	0.649153	0.241758	0.0571429		mannonate*	1.43297	0.232804	0.0571429		methionine sulfone	1.84657	0.0941679	0.0285714		tartarate	2.04761	0.226109	0.114286
glycerophosphoinositol*	0.647105	0.180929	0.0285714		threonate	1.42505	0.160701	0.0285714		2-methylcitrate/homocitrate	1.84461	0.0941679	0.0285714		butyrylcarnitine (C4)	2.03754	0.226109	0.114286
4-hydroxyglutamate	0.62839	0.180929	0.0285714		stachydrine	1.38896	0.160701	0.0285714		taurodeoxycholate	1.84085	0.149216	0.0571429		S-methylmethionine	2.03708	0.226109	0.114286
2-hydroxyheptanoate*	0.624893	0.180929	0.0285714		N-acetylvaline	1.37222	0.160701	0.0285714		6-keto prostaglandin F1alpha	1.83526	0.149216	0.0571429		methyl indole-3-acetate	2.02581	0.226109	0.114286
(2 or 3)-decenoate (10:1n7 or n8)	0.611701	0.241758	0.0571429		N1-Methyl-4-pyridone-3-carboxamide	1.36407	0.160701	0.0285714		gamma-glutamylisoleucine*	1.82205	0.0941679	0.0285714		oleoyl-linoleoyl-glycerol (18:1/18:2) [2]	2.02446	0.0970868	0.0285714
undecanedioate (C11-DC)	0.604864	0.241758	0.0571429		pipecolate	1.35544	0.232804	0.0571429		3-hydroxyisobutyrate	1.81389	0.0941679	0.0285714		indoleacrylate	2.02246	0.141394	0.0571429
1,2-dioleoyl-GPC (18:1/18:1)	0.602531	0.180929	0.0285714		homostachydrine*	1.3204	0.160701	0.0285714		1-stearoyl-2-docosahexaenoyl-GPE (18:0/22:6)*	1.81296	0.0941679	0.0285714		oleoyl-linoleoyl-glycerol (18:1/18:2) [1]	2.02043	0.141394	0.0571429
1-stearoyl-2-oleoyl-GPS (18:0/18:1)	0.588221	0.180929	0.0285714		2-palmitoyl-GPC* (16:0)*	1.31634	0.232804	0.0571429		indoleacetate	1.81022	0.229093	0.103754		3-carboxy-4-methyl-5-propyl-2-furanpropanoate (CMPF)	2.00296	0.0970868	0.0285714
glutamate	0.579832	0.180929	0.0285714		pantothenate (Vitamin B5)	1.2464	0.232804	0.0571429		dihydrobiopterin	1.80882	0.149216	0.0571429		N6-methyllysine	1.99409	0.0970868	0.0285714
N-acetylglutamate	0.561338	0.241758	0.0571429		1,2-dipalmitoyl-GPC (16:0/16:0)	1.19746	0.232804	0.0571429		sphingomyelin (d17:2/16:0, d18:2/15:0)*	1.8047	0.229093	0.11021		trigonelline (N'-methylnicotinate)	1.98716	0.0970868	0.0285714
hypoxanthine	0.557084	0.180929	0.0285714		1-(1-enyl-palmitoyl)-2-arachidonoyl-GPE (P-16:0/20:4)*	0.886347	0.160701	0.0285714		daidzein	1.78555	0.149216	0.0571429		3-aminoisobutyrate	1.95368	0.226109	0.11021
3-methylhistidine	0.546576	0.241758	0.0571429		malonate	0.828568	0.232804	0.0571429		sphingomyelin (d18:1/18:1, d18:2/18:0)	1.7822	0.229093	0.114286		pyrraline	1.95162	0.0970868	0.0285714
ascorbic acid 2-sulfate	0.542994	0.241758	0.0571429		3-hydroxypalmitoylcarnitine	0.825972	0.232804	0.0571429		lactosyl-N-palmitoyl-sphingosine (d18:1/16:0)	1.78218	0.149216	0.0571429		galactonate	1.94082	0.141394	0.0571429
1-(1-enyl-palmitoyl)-2-oleoyl-GPC (P-16:0/18:1)*	0.537273	0.241758	0.0571429		palmitoylcarnitine (C16)	0.79519	0.232804	0.0571429		ergothioneine	1.78099	0.0941679	0.0285714		N-palmitoyl-sphingosine (d18:1/16:0)	1.93013	0.0970868	0.0285714
3-hydroxy-3-methylglutarate	0.535848	0.180929	0.0285714		1-stearoyl-2-arachidonoyl-GPS (18:0/20:4)	0.774651	0.232804	0.0571429		sphingomyelin (d18:2/24:2)*	1.77741	0.149216	0.0571429		N6-acetyllysine	1.91826	0.226109	0.114286
choline	0.531156	0.241758	0.0571429		2-aminoadipate	0.772055	0.160701	0.0285714		1-linoleoylglycerol (18:2)	1.77715	0.149216	0.0571429		campesterol	1.91821	0.0970868	0.0285714
sphingomyelin (d18:1/14:0, d16:1/16:0)*	0.523807	0.180929	0.0285714		sphingomyelin (d18:1/24:1, d18:2/24:0)*	0.763398	0.232804	0.0571429		4-methyl-2-oxopentanoate	1.77007	0.229093	0.114286		4-allylphenol sulfate	1.91758	0.0970868	0.0285714
N-palmitoylglycine	0.514334	0.241758	0.0571429		1-(1-enyl-palmitoyl)-2-arachidonoyl-GPC (P-16:0/20:4)*	0.762199	0.160701	0.0285714		palmitoyl-linoleoyl-glycerol (16:0/18:2) [2]*	1.75214	0.149216	0.0571429		phosphate	1.9166	0.0970868	0.0285714
phosphoethanolamine (PE)	0.51425	0.180929	0.0285714		2-hydroxyadipate	0.76099	0.232804	0.0571429		3-hydroxybutyrate (BHBA)	1.7414	0.229093	0.114286		eicosanedioate (C20-DC)	1.90953	0.0970868	0.0285714
1-stearoyl-2-oleoyl-GPG (18:0/18:1)	0.51305	0.241758	0.0571429		2-hydroxyoctanoate	0.753827	0.160701	0.0285714		N,N-dimethyl-pro-pro	1.73705	0.0941679	0.0285714		1-(1-enyl-stearoyl)-2-arachidonoyl-GPE (P-18:0/20:4)*	1.89599	0.141394	0.0571429
uridine	0.503637	0.241758	0.0571429		sulfate*	0.743581	0.160701	0.0285714		leucylglycine	1.7303	0.229093	0.114286		phosphocholine	1.88667	0.0970868	0.0285714
heptanoate (7:0)	0.502853	0.180929	0.0285714		sphingomyelin (d18:1/18:1, d18:2/18:0)	0.732812	0.160701	0.0285714		taurine	1.72944	0.0941679	0.0285714		N-acetylglutamate	1.8747	0.138412	0.0420664
orotate	0.500674	0.180929	0.0285714		pelargonate (9:0)	0.714809	0.232804	0.0571429		alanylleucine	1.72657	0.149216	0.0571429		daidzein	1.86903	0.141394	0.0571429
1-methylhistidine	0.497839	0.241758	0.0571429		1-oleoyl-2-docosahexaenoyl-GPC (18:1/22:6)*	0.706978	0.232804	0.0571429		1-docosahexaenoylglycerol (22:6)	1.72468	0.149216	0.0571429		5-hydroxylysine	1.85406	0.0970868	0.0285714
gamma-glutamylthreonine	0.495948	0.241758	0.0571429		sphingomyelin (d18:1/22:1, d18:2/22:0, d16:1/24:1)*	0.69902	0.160701	0.0285714		glycylleucine	1.72337	0.0941679	0.0285714		2-methylcitrate/homocitrate	1.84462	0.0970868	0.029401
cysteinylglycine	0.495498	0.180929	0.0285714		myristoylcarnitine (C14)	0.695202	0.160701	0.0285714		3-methyl-2-oxovalerate	1.71478	0.229093	0.114286		2,6-dihydroxybenzoic acid	1.83924	0.0970868	0.0285714
1,2-dioleoyl-GPE (18:1/18:1)	0.491366	0.241758	0.0571429		inosine	0.661668	0.160701	0.0285714		leucine	1.71344	0.0941679	0.0285714		1-oleoyl-2-arachidonoyl-GPE (18:1/20:4)*	1.83879	0.0970868	0.0285714
myo-inositol	0.491359	0.180929	0.0285714		3-(3-amino-3-carboxypropyl)uridine*	0.659212	0.232804	0.0571429		linolenoylcarnitine (C18:3)*	1.70632	0.229093	0.114286		1-methyl-4-imidazoleacetate	1.82391	0.0970868	0.0285714
spermidine	0.481881	0.180929	0.0285714		sphingomyelin (d18:1/20:1, d18:2/20:0)*	0.655362	0.160701	0.0285714		sphinganine	1.70167	0.229093	0.114286		glutamine_degradant*	1.82358	0.0970868	0.0285714
3-hydroxymyristate	0.469843	0.241758	0.0571429		gamma-glutamylglycine	0.653322	0.160701	0.0285714		lignoceroylcarnitine (C24)*	1.69086	0.149216	0.0571429		2-pyrrolidinone	1.82112	0.0970868	0.0285714
pyridoxal phosphate	0.466484	0.180929	0.0285714		N6-carbamoylthreonyladenosine	0.650855	0.232804	0.0571429		ala-leu-ala	1.68843	0.229093	0.114286		linoleoyl-docosahexaenoyl-glycerol (18:2/22:6) [1]*	1.8121	0.226109	0.114286
O-sulfo-L-tyrosine	0.463647	0.180929	0.0285714		1,2-dioleoyl-GPE (18:1/18:1)	0.649684	0.160701	0.0285714		(S)-3-hydroxybutyrylcarnitine	1.66609	0.0941679	0.0285714		1,2-dilinoleoyl-GPC (18:2/18:2)	1.80874	0.0970868	0.0285714
phosphocholine	0.462015	0.180929	0.0285714		5,6-dihydrouridine	0.626486	0.160701	0.0285714		AMP	1.66418	0.0941679	0.0285714		N2,N5-diacetylornithine	1.76913	0.0970868	0.0285714
3-hydroxystearate	0.459288	0.180929	0.0285714		docosahexaenoylcarnitine (C22:6)*	0.61756	0.160701	0.0285714		isoleucine	1.66324	0.0941679	0.0285714		pyridoxal	1.76696	0.0970868	0.0285714
orotidine	0.44476	0.180929	0.0285714		sphingomyelin (d18:1/19:0, d19:1/18:0)*	0.612783	0.232804	0.0571429		N6-methyllysine	1.64366	0.0941679	0.0285714		isobutyrylcarnitine (C4)	1.75819	0.0970868	0.0285714
N-acetylaspartate (NAA)	0.441679	0.180929	0.0285714		alpha-ketoglutarate	0.607763	0.160701	0.0285714		glycylvaline	1.64304	0.0941679	0.0285714		xanthurenate	1.75332	0.226109	0.114286
N-glycolylneuraminate	0.431939	0.180929	0.0285714		sphingomyelin (d18:0/18:0, d19:0/17:0)*	0.592437	0.232804	0.0571429		2-hydroxybutyrate/2-hydroxyisobutyrate	1.64121	0.0941679	0.0285714		N-acetylhomocitrulline	1.74046	0.141394	0.0571429
3-hydroxyoctanoate	0.431424	0.180929	0.0285714		1-palmitoleoyl-GPC* (16:1)*	0.591669	0.160701	0.0285714		glycylisoleucine	1.63006	0.0941679	0.0285714		N-acetylproline	1.7352	0.226109	0.114286
palmitoyl-docosahexaenoyl-glycerol (16:0/22:6) [1]*	0.429467	0.241758	0.0571429		behenoyl dihydrosphingomyelin (d18:0/22:0)*	0.582927	0.160701	0.0285714		ophthalmate	1.62904	0.0941679	0.0285714		1-(1-enyl-stearoyl)-2-linoleoyl-GPE (P-18:0/18:2)*	1.73158	0.0970868	0.0285714
3-hydroxydecanoate	0.42048	0.180929	0.0285714		gamma-glutamylserine	0.579823	0.232804	0.0571429		N-palmitoyl-sphinganine (d18:0/16:0)	1.62223	0.229093	0.114286		2-oxoarginine*	1.72304	0.0970868	0.0285714
N6-carbamoylthreonyladenosine	0.418138	0.180929	0.0285714		1-oleoyl-GPC (18:1)	0.57145	0.160701	0.0285714		1-linoleoyl-GPS (18:2)*	1.61927	0.229093	0.114286		histamine	1.71455	0.141394	0.0571429
thioproline	0.416859	0.180929	0.0285714		sphingomyelin (d18:2/21:0, d16:2/23:0)*	0.538523	0.160701	0.0285714		itaconate	1.61921	0.0941679	0.0285714		3-hydroxyadipate	1.71026	0.226109	0.114286
xanthosine	0.416022	0.241758	0.0571429		homoarginine	0.538156	0.160701	0.0285714		1-stearoyl-2-linoleoyl-GPS (18:0/18:2)	1.61877	0.0941679	0.0285714		gluconate	1.70963	0.0970868	0.0285714
uracil	0.412453	0.180929	0.0285714		lanthionine	0.533235	0.160701	0.0285714		glycerophosphorylcholine (GPC)	1.61136	0.0941679	0.0285714		3-amino-2-piperidone	1.70643	0.226109	0.114286
1-(1-enyl-palmitoyl)-2-palmitoleoyl-GPC (P-16:0/16:1)*	0.387071	0.180929	0.0285714		S-methylcysteine	0.520284	0.232804	0.0571429		1-stearoyl-2-arachidonoyl-GPI (18:0/20:4)	1.59428	0.0941679	0.0285714		lignoceroylcarnitine (C24)*	1.70007	0.141394	0.0571429
5,6-dihydrouracil	0.384621	0.180929	0.0285714		1-(1-enyl-palmitoyl)-2-oleoyl-GPC (P-16:0/18:1)*	0.516678	0.160701	0.0285714		cholesterol	1.58708	0.149216	0.0571429		3-indoxyl sulfate	1.69855	0.0970868	0.0285714
N-acetylglucosamine 6-phosphate	0.384107	0.180929	0.0285714		glycosyl ceramide (d16:1/24:1, d18:1/22:1)*	0.494804	0.160701	0.0285714		3-amino-2-piperidone	1.58085	0.0941679	0.0285714		stachydrine	1.67095	0.0970868	0.0285714
beta-citrylglutamate	0.383718	0.180929	0.0285714		biotin	0.491765	0.232804	0.0571429		pyridoxal phosphate	1.57724	0.149216	0.0571429		betaine	1.67073	0.0970868	0.0285714
ximenoylcarnitine (C26:1)*	0.372409	0.241758	0.0571429		N-palmitoyltaurine	0.486567	0.160701	0.029401		pyridoxamine phosphate	1.5746	0.229093	0.114286		2-hydroxybutyrate/2-hydroxyisobutyrate	1.66941	0.226109	0.114286
alpha-ketoglutarate	0.370026	0.180929	0.0285714		quinolinate	0.483075	0.160701	0.0285714		4-hydroxybutyrate (GHB)	1.57071	0.229093	0.114286		1-oleoylglycerol (18:1)	1.66908	0.0970868	0.0285714
3-(3-amino-3-carboxypropyl)uridine*	0.360402	0.180929	0.029401		linoleoylcholine*	0.476118	0.160701	0.0210706		dehydroascorbate	1.55841	0.0941679	0.0285714		3-hydroxydodecanedioate*	1.65698	0.165188	0.0689184
3-hydroxylaurate	0.334737	0.180929	0.0285714		(2 or 3)-decenoate (10:1n7 or n8)	0.47479	0.232804	0.0571429		1-linolenoyl-GPC (18:3)*	1.55683	0.0941679	0.0285714		kynurenate	1.64781	0.141394	0.0571429
palmitoyl-arachidonoyl-glycerol (16:0/20:4) [1]*	0.33202	0.180929	0.0285714		heptanoate (7:0)	0.474661	0.232804	0.0571429		6-oxopiperidine-2-carboxylate	1.55461	0.0941679	0.0285714		pipecolate	1.64307	0.0970868	0.0285714
1-palmitoleoylglycerol (16:1)*	0.329692	0.180929	0.0285714		3-hydroxylaurate	0.464265	0.232804	0.0571429		perfluorooctanesulfonate (PFOS)	1.5524	0.0941679	0.0285714		N-delta-acetylornithine	1.62896	0.141394	0.0571429
ethyl beta-glucopyranoside	0.321609	0.180929	0.0285714		3-hydroxydecanoate	0.447091	0.232804	0.0571429		cis-3,4-methyleneheptanoylcarnitine	1.54684	0.229093	0.114286		benzoylcarnitine*	1.62604	0.165188	0.0689184
N-carbamoylaspartate	0.320781	0.241758	0.0571429		gamma-glutamylglutamate	0.435949	0.232804	0.0571429		N-acetylisoleucine	1.53911	0.0941679	0.0285714		deoxycarnitine	1.62222	0.141394	0.0571429
oleoylcholine	0.317437	0.241758	0.0571429		1-(1-enyl-palmitoyl)-2-palmitoleoyl-GPC (P-16:0/16:1)*	0.426317	0.160701	0.0285714		1-carboxyethylisoleucine	1.53438	0.0941679	0.0285714		N2,N6-diacetyllysine	1.62104	0.0970868	0.0285714
linoleoylcholine*	0.310118	0.241758	0.0571429		linoleoyl-linolenoyl-glycerol (18:2/18:3) [1]*	0.422455	0.239554	0.0590719		tiglyl carnitine (C5)	1.53071	0.229093	0.114286		arabitol/xylitol	1.61911	0.141394	0.0571429
guanosine	0.301197	0.241758	0.0571429		3-hydroxyarachidate*	0.417854	0.160701	0.0285714		1-stearoyl-2-linoleoyl-GPE (18:0/18:2)*	1.52625	0.149216	0.0571429		1-oleoyl-2-docosahexaenoyl-GPE (18:1/22:6)*	1.60932	0.141394	0.0571429
gamma-glutamyltryptophan	0.295391	0.241758	0.0571429		gamma-glutamylmethionine	0.416394	0.232804	0.0571429		1-palmitoyl-2-stearoyl-GPC (16:0/18:0)	1.52388	0.229093	0.114286		homostachydrine*	1.59709	0.0970868	0.0285714
guanine	0.263264	0.180929	0.0285714		orotate	0.344938	0.160701	0.0285714		adenylosuccinate	1.51823	0.0941679	0.0285714		glycolate (hydroxyacetate)	1.59119	0.141394	0.0571429
gamma-glutamylglutamine	0.25464	0.180929	0.0285714		nicotinamide N-oxide	0.31881	0.160701	0.0285714		Isobar: hexose diphosphates	1.518	0.149216	0.0571429		3-carboxy-4-methyl-5-pentyl-2-furanpropionate (3-CMPFP)	1.58062	0.226109	0.114286
cysteine-glutathione disulfide	0.245577	0.241758	0.0571429		palmitoylcholine	0.305537	0.232804	0.0571429		pipecolate	1.5005	0.0941679	0.0285714		ceramide (d18:1/20:0, d16:1/22:0, d20:1/18:0)*	1.57495	0.226109	0.114286
gamma-glutamyl-alpha-lysine	0.23806	0.180929	0.0210706		guanosine	0.298152	0.160701	0.0285714		betaine	1.49537	0.0941679	0.0285714		N-methylpipecolate	1.56115	0.0970868	0.0265187
palmitoleoyl-linoleoyl-glycerol (16:1/18:2) [1]*	0.205564	0.241783	0.0590719		hexanoylglycine (C6)	0.276205	0.160701	0.0285714		thiamin monophosphate	1.48373	0.0941679	0.0285714		eicosenedioate (C20:1-DC)*	1.56088	0.141394	0.0571429
N6-succinyladenosine	0.181694	0.180929	0.0285714		3-(3-hydroxyphenyl)propionate sulfate	0.268762	0.232804	0.0571429		sphingomyelin (d18:2/24:1, d18:1/24:2)*	1.4827	0.229093	0.114286		1-carboxyethylleucine	1.55489	0.226109	0.114286
gamma-glutamylmethionine	0.14983	0.180929	0.0285714		oleoylcholine	0.258789	0.160701	0.029401		leucylglutamine*	1.47551	0.149216	0.0571429		valine	1.55382	0.0970868	0.0285714
gamma-glutamylcitrulline*	0.140965	0.180929	0.029401		spermine	0.252093	0.160701	0.0285714		tricosanoyl sphingomyelin (d18:1/23:0)*	1.47315	0.149216	0.0571429		1-(1-enyl-stearoyl)-2-oleoyl-GPE (P-18:0/18:1)	1.55245	0.0970868	0.0285714
gamma-glutamylglutamate	0.132049	0.180929	0.0285714		ethyl beta-glucopyranoside	0.24417	0.160701	0.029401		sphingomyelin (d17:1/16:0, d18:1/15:0, d16:1/17:0)*	1.46672	0.229093	0.114286		mannonate*	1.54387	0.141394	0.0571429
FMN	0.119874	0.241758	0.0571429		p-cresol glucuronide*	0.168449	0.160701	0.029401		creatine	1.46628	0.229093	0.114286		phenylacetylglutamine	1.54289	0.141394	0.0571429
p-cresol sulfate	0.113535	0.241758	0.0571429		palmitoleoyl-linoleoyl-glycerol (16:1/18:2) [1]*	0.13202	0.160701	0.0265187		S-adenosylmethionine (SAM)	1.45523	0.0941679	0.0285714		anthranilate	1.54178	0.226109	0.114286
methyl glucopyranoside (alpha + beta)	0.11265	0.180929	0.0285714		p-cresol sulfate	0.131311	0.160701	0.0285714		heneicosapentaenoate (21:5n3)	1.45453	0.0941679	0.0285714		N-methylproline	1.53905	0.0970868	0.0285714
p-cresol glucuronide*	0.102154	0.180929	0.0285714		methyl glucopyranoside (alpha + beta)	0.090143	0.160701	0.0285714		1-stearoyl-2-linoleoyl-GPC (18:0/18:2)*	1.45121	0.0941679	0.0285714		1-linoleoyl-GPE (18:2)*	1.53813	0.141394	0.0571429
spermine	0.0927744	0.180929	0.0285714		N-carbamoylaspartate	0.0872567	0.160701	0.0285714		1-ribosyl-imidazoleacetate*	1.44591	0.0941679	0.0285714		3-hydroxybutyrate (BHBA)	1.53798	0.141394	0.0571429
nicotinamide riboside	0.0468655	0.180929	0.0285714		1,5-anhydroglucitol (1,5-AG)	0.0123164	0.160701	0.029401		beta-hydroxyisovalerate	1.43646	0.0941679	0.0285714		N-formylanthranilic acid	1.53751	0.0970868	0.0285714
1,5-anhydroglucitol (1,5-AG)	0.0352931	0.180929	0.0285714							urea	1.43574	0.0941679	0.0285714		vanillactate	1.51987	0.226109	0.114286
sucrose	0.00204179	0.180929	0.029401							1-(1-enyl-palmitoyl)-2-oleoyl-GPC (P-16:0/18:1)*	1.42325	0.229093	0.114286		N-acetylleucine	1.51059	0.0970868	0.0285714
										1-(1-enyl-palmitoyl)-2-palmitoyl-GPC (P-16:0/16:0)*	1.41946	0.229093	0.114286		nervonoylcarnitine (C24:1)*	1.50219	0.243938	0.124095
										docosapentaenoate (DPA; 22:5n3)	1.41041	0.229093	0.114286		erythronate*	1.49372	0.0970868	0.0285714
										1-methyl-5-imidazoleacetate	1.41034	0.149216	0.0571429		trans-urocanate	1.48027	0.226109	0.114286
										aspartate	1.40928	0.0941679	0.0285714		1-methyl-5-imidazoleacetate	1.48021	0.226109	0.114286
										2-oxoarginine*	1.40193	0.0941679	0.0285714		argininate*	1.47759	0.226109	0.114286
										1-linoleoyl-2-arachidonoyl-GPC (18:2/20:4n6)*	1.39926	0.0941679	0.0285714		1-ribosyl-imidazoleacetate*	1.47601	0.141394	0.0571429
										deoxycarnitine	1.39799	0.0941679	0.0285714		behenoylcarnitine (C22)*	1.47309	0.0970868	0.0210706
										1-stearoyl-2-arachidonoyl-GPC (18:0/20:4)	1.3963	0.0941679	0.0285714		gamma-glutamylleucine	1.47283	0.141394	0.0571429
										indolepropionate	1.39623	0.229093	0.114286		octadecanedioate (C18)	1.4628	0.141394	0.0571429
										alpha-hydroxyisovalerate	1.39178	0.0941679	0.0285714		oxindolylalanine	1.45905	0.141394	0.0571429
										3-ureidopropionate	1.38154	0.0941679	0.0285714		2'-O-methylcytidine	1.45761	0.0970868	0.0285714
										eicosapentaenoate (EPA; 20:5n3)	1.37283	0.0941679	0.0285714		4-hydroxyhippurate	1.45501	0.226109	0.114286
										ribitol	1.3724	0.229093	0.114286		3-phosphoglycerate	1.44155	0.226109	0.114286
										alpha-ketoglutaramate*	1.37138	0.0941679	0.0285714		erythritol	1.43374	0.0970868	0.0285714
										N-acetylvaline	1.3663	0.0941679	0.0285714		arachidoylcarnitine (C20)*	1.42801	0.226109	0.114286
										valylglutamine	1.36481	0.229093	0.114286		proline	1.42763	0.0970868	0.0285714
										(R)-3-hydroxybutyrylcarnitine	1.35204	0.229093	0.114286		carotene diol (1)	1.42212	0.0970868	0.0285714
										pantothenate (Vitamin B5)	1.34548	0.0941679	0.0285714		1-stearoyl-GPE (18:0)	1.4211	0.0970868	0.0285714
										N-acetyltaurine	1.33728	0.0941679	0.0285714		leucine	1.40606	0.0970868	0.0285714
										orotidine	1.32906	0.149216	0.0571429		isoleucine	1.39392	0.0970868	0.0285714
										hexadecadienoate (16:2n6)	1.32513	0.0941679	0.0285714		9,10-DiHOME	1.38576	0.141394	0.0571429
										histidine methyl ester	1.32334	0.229093	0.114286		phenylacetylglycine	1.37986	0.226109	0.114286
										acetylcarnitine (C2)	1.32315	0.0941679	0.0285714		pantothenate (Vitamin B5)	1.37259	0.141394	0.0571429
										bicine	1.32261	0.229093	0.114286		dimethylglycine	1.366	0.141394	0.0571429
										N-behenoyl-sphingadienine (d18:2/22:0)*	1.321	0.229093	0.114286		glutamate	1.36062	0.226109	0.114286
										dihomolinolenate (20:3n3 or 3n6)	1.31797	0.229093	0.114286		2-aminoheptanoate	1.35392	0.226109	0.11021
										isobutyrylcarnitine (C4)	1.31167	0.229093	0.114286		N-acetylglucosamine/N-acetylgalactosamine	1.3447	0.0970868	0.0285714
										1-(1-enyl-palmitoyl)-2-linoleoyl-GPE (P-16:0/18:2)*	1.31028	0.229093	0.114286		N6-carboxymethyllysine	1.31877	0.226109	0.11021
										glycerophosphoserine*	1.30935	0.0941679	0.0285714		alpha-tocopherol	1.31509	0.226109	0.114286
										glutamine	1.30927	0.229093	0.114286		indoleacetylglycine	1.2803	0.226109	0.114286
										glycerophosphoethanolamine	1.30616	0.0941679	0.0285714		gamma-glutamylphenylalanine	1.26358	0.226109	0.114286
										glycosyl-N-behenoyl-sphingadienine (d18:2/22:0)*	1.30111	0.246509	0.124095		ribose	1.25141	0.165188	0.0689184
										1-palmitoyl-2-linoleoyl-GPC (16:0/18:2)	1.27357	0.0941679	0.0285714		3-hydroxy-3-phenylpropionate	1.24308	0.165188	0.0689184
										N-acetylarginine	1.26608	0.0941679	0.0285714		1-(1-enyl-palmitoyl)-2-arachidonoyl-GPE (P-16:0/20:4)*	1.24108	0.0970868	0.0285714
										sphingomyelin (d18:1/22:2, d18:2/22:1, d16:1/24:2)*	1.26527	0.149216	0.0571429		2-aminobutyrate	1.23959	0.226109	0.114286
										glutamate, gamma-methyl ester	1.2565	0.229093	0.114286		acetylcarnitine (C2)	1.22197	0.141394	0.0571429
										sebacate (C10-DC)	1.25074	0.229093	0.114286		indole-3-carboxylate	1.21904	0.226109	0.114286
										glutamine_degradant*	1.24073	0.149216	0.0571429		hydroxyproline	1.20721	0.226109	0.114286
										glycerophosphoglycerol	1.23714	0.0941679	0.0285714		pyruvate	1.15598	0.0970868	0.0285714
										1-(1-enyl-stearoyl)-2-arachidonoyl-GPE (P-18:0/20:4)*	1.22573	0.229093	0.114286		serine	0.889653	0.226109	0.114286
										propionylcarnitine (C3)	1.21978	0.149216	0.0571429		5-oxoproline	0.867678	0.226109	0.114286
										glycerate	1.20747	0.0941679	0.0285714		taurine	0.863001	0.226109	0.114286
										1-linoleoyl-GPG (18:2)*	1.20413	0.229093	0.114286		ornithine	0.857795	0.226109	0.114286
										homocitrulline	1.19851	0.149216	0.0571429		bilirubin degradation product, C16H18N2O5 (3)	0.834713	0.165188	0.0689184
										N-acetylphenylalanine	1.19622	0.229093	0.114286		N-alpha-acetylornithine	0.832779	0.0970868	0.0285714
										arabitol/xylitol	1.19251	0.229093	0.114286		1-palmitoyl-GPC (16:0)	0.819951	0.226109	0.114286
										palmitoyl sphingomyelin (d18:1/16:0)	1.16058	0.229093	0.114286		1,2-dipalmitoyl-GPC (16:0/16:0)	0.807559	0.141394	0.0571429
										1-palmitoyl-2-arachidonoyl-GPC (16:0/20:4n6)	1.15347	0.0941679	0.0285714		guanidinosuccinate	0.806038	0.226109	0.114286
										glutamate	1.14959	0.0941679	0.0285714		1-myristoyl-2-palmitoyl-GPC (14:0/16:0)	0.804299	0.0970868	0.0285714
										allantoin	1.14215	0.0941679	0.0285714		1-(1-enyl-palmitoyl)-GPE (P-16:0)*	0.794527	0.226109	0.114286
										thiamin (Vitamin B1)	1.13952	0.229093	0.114286		2-aminooctanoate	0.78448	0.226109	0.114286
										margarate (17:0)	1.1304	0.149216	0.0571429		palmitoylcarnitine (C16)	0.783573	0.0970868	0.0285714
										phosphate	1.12233	0.229093	0.114286		N-acetylhistidine	0.783344	0.226109	0.114286
										2-O-methylascorbic acid	1.11011	0.229093	0.114286		1-palmitoyl-2-dihomo-linolenoyl-GPC (16:0/20:3n3 or 6)*	0.782242	0.226109	0.114286
										5-hydroxylysine	1.07034	0.229093	0.114286		trans-3,4-methyleneheptanoylglycine	0.780035	0.226109	0.114286
										N-acetylmethionine	0.890759	0.229093	0.114286		3-(3-amino-3-carboxypropyl)uridine*	0.770359	0.165188	0.0689184
										citrate	0.872954	0.149216	0.0571429		1-palmitoyl-2-docosahexaenoyl-GPC (16:0/22:6)	0.770021	0.141394	0.0571429
										N-acetylthreonine	0.86212	0.229093	0.114286		oleoylcarnitine (C18:1)	0.766274	0.226109	0.114286
										glycine	0.858546	0.229093	0.114286		3-hydroxydecanoylcarnitine	0.765965	0.226109	0.114286
										palmitate (16:0)	0.856692	0.0941679	0.0285714		oxalate (ethanedioate)	0.765743	0.141394	0.0571429
										alpha-ketoglutarate	0.854436	0.229093	0.114286		thymidine	0.762561	0.0970868	0.0285714
										phenylalanine	0.850375	0.0941679	0.0285714		1-palmitoyl-2-stearoyl-GPC (16:0/18:0)	0.753422	0.226109	0.114286
										cis-3,4-methyleneheptanoylglycine	0.848871	0.229093	0.114286		sphingomyelin (d18:1/22:1, d18:2/22:0, d16:1/24:1)*	0.747482	0.226109	0.114286
										CDP-ethanolamine	0.843176	0.0941679	0.0285714		pseudouridine	0.747243	0.0970868	0.0285714
										prolylglycine	0.838393	0.149216	0.0571429		palmitoyl ethanolamide	0.739467	0.0970868	0.0285714
										5-methylcytidine	0.828014	0.229093	0.114286		sphingomyelin (d18:1/25:0, d19:0/24:1, d20:1/23:0, d19:1/24:0)*	0.736821	0.141394	0.0571429
										nonadecanoate (19:0)	0.826641	0.229093	0.114286		4-cholesten-3-one	0.733384	0.141394	0.0571429
										carnitine	0.826449	0.229093	0.114286		gamma-glutamylthreonine	0.729533	0.226109	0.114286
										arginine	0.825649	0.229093	0.114286		histidine	0.729246	0.0970868	0.0285714
										C-glycosyltryptophan	0.825247	0.229093	0.114286		10-undecenoate (11:1n1)	0.727869	0.141394	0.0571429
										dodecenedioate (C12:1-DC)*	0.82459	0.229093	0.114286		gamma-glutamyltryptophan	0.726207	0.226109	0.114286
										2-hydroxystearate	0.818449	0.229093	0.114286		N6-carbamoylthreonyladenosine	0.724092	0.226109	0.114286
										N-acetylglutamine	0.811863	0.0941679	0.0285714		gamma-glutamylserine	0.722611	0.226109	0.114286
										thymidine	0.810091	0.229093	0.114286		S-1-pyrroline-5-carboxylate	0.718913	0.0970868	0.029401
										N-glycolylneuraminate	0.807589	0.229093	0.114286		3-methyl-2-oxovalerate	0.718837	0.226109	0.114286
										N-acetylglutamate	0.797796	0.0941679	0.0285714		homovanillate sulfate	0.716203	0.141394	0.0545145
										N6-acetyllysine	0.797297	0.149216	0.0571429		ascorbic acid 3-sulfate*	0.712434	0.226109	0.114286
										1-carboxyethylphenylalanine	0.794244	0.149216	0.0571429		1-methylhistidine	0.708309	0.0970868	0.0285714
										aconitate [cis or trans]	0.791556	0.0941679	0.0285714		3-formylindole	0.707595	0.141394	0.0571429
										methylmalonate (MMA)	0.79134	0.229093	0.114286		sphingomyelin (d18:1/24:1, d18:2/24:0)*	0.706876	0.141394	0.0571429
										ethylmalonate	0.791105	0.0941679	0.0285714		1-(1-enyl-palmitoyl)-GPC (P-16:0)*	0.706133	0.141394	0.0571429
										xanthine	0.787146	0.0941679	0.0285714		3-hydroxydecanoate	0.703639	0.141394	0.0571429
										erucate (22:1n9)	0.786085	0.229093	0.114286		eicosapentaenoate (EPA; 20:5n3)	0.694877	0.226109	0.114286
										tryptophan	0.78518	0.0941679	0.0285714		N-acetylaspartate (NAA)	0.690936	0.226109	0.114286
										laurate (12:0)	0.783865	0.0941679	0.0285714		myristoylcarnitine (C14)	0.690779	0.0970868	0.0285714
										uracil	0.781585	0.229093	0.114286		laurylcarnitine (C12)	0.686329	0.0970868	0.0285714
										N6-carbamoylthreonyladenosine	0.779562	0.149216	0.0571429		stearoyl ethanolamide	0.685095	0.141394	0.0571429
										myo-inositol	0.775839	0.0941679	0.0285714		1-lignoceroyl-GPC (24:0)	0.682152	0.226109	0.114286
										N('1)-acetylspermidine	0.772532	0.229093	0.114286		5-methylthioadenosine (MTA)	0.681718	0.141394	0.0571429
										1-(1-enyl-palmitoyl)-2-oleoyl-GPE (P-16:0/18:1)*	0.766248	0.229093	0.114286		gamma-glutamylglycine	0.681154	0.141394	0.0571429
										1-palmitoyl-2-arachidonoyl-GPE (16:0/20:4)*	0.763981	0.229093	0.114286		sphingomyelin (d18:2/23:0, d18:1/23:1, d17:1/24:1)*	0.681095	0.141394	0.0571429
										1-methylnicotinamide	0.758487	0.149216	0.0571429		docosahexaenoylcarnitine (C22:6)*	0.680916	0.141394	0.0571429
										guanine	0.751549	0.0941679	0.0285714		suberoylcarnitine (C8-DC)	0.67966	0.141394	0.0571429
										1-palmitoyl-GPE (16:0)	0.750675	0.0941679	0.0285714		N,N,N-trimethyl-alanylproline betaine (TMAP)	0.675187	0.141394	0.0571429
										2-aminoadipate	0.745198	0.0941679	0.0285714		2-palmitoyl-GPC* (16:0)*	0.675002	0.226109	0.114286
										5-methyluridine (ribothymidine)	0.734719	0.229093	0.114286		1-stearoyl-GPS (18:0)*	0.674084	0.0970868	0.0285714
										hydroxy-N6,N6,N6-trimethyllysine*	0.732082	0.229093	0.114286		arachidonate (20:4n6)	0.673533	0.226109	0.114286
										3-hydroxypalmitoylcarnitine	0.72157	0.0941679	0.0285714		N-acetyl-1-methylhistidine*	0.673401	0.141394	0.0571429
										5-methyltetrahydrofolate (5MeTHF)	0.712108	0.0941679	0.0285714		lysine	0.673375	0.0970868	0.0285714
										N-oleoylserine	0.711909	0.175792	0.0689184		3-methylhistidine	0.671775	0.0970868	0.0285714
										phenyllactate (PLA)	0.709718	0.0941679	0.0285714		1-oleoyl-GPC (18:1)	0.670592	0.0970868	0.0285714
										N-acetylhistidine	0.709015	0.229093	0.114286		1-(1-enyl-palmitoyl)-2-palmitoyl-GPC (P-16:0/16:0)*	0.665074	0.141394	0.0571429
										biopterin	0.705925	0.0941679	0.0285714		N-acetylglutamine	0.661795	0.141394	0.0571429
										(14 or 15)-methylpalmitate (a17:0 or i17:0)	0.705727	0.149216	0.0571429		glu-gly-asn-val	0.654472	0.226109	0.114286
										trans-3,4-methyleneheptanoylglycine	0.705706	0.149216	0.0571429		sphingomyelin (d18:1/20:1, d18:2/20:0)*	0.651004	0.0970868	0.0285714
										N4-acetylcytidine	0.704766	0.0941679	0.0285714		1-(1-enyl-oleoyl)-GPE (P-18:1)*	0.650242	0.226109	0.114286
										1-palmitoyl-GPI* (16:0)	0.70431	0.0941679	0.0285714		3-hydroxyoleoylcarnitine	0.648946	0.141394	0.0571429
										oleoyl ethanolamide	0.700343	0.229093	0.114286		bilirubin degradation product, C16H18N2O5 (4)	0.642666	0.0970868	0.0210706
										1-palmitoyl-GPG (16:0)*	0.694552	0.0941679	0.0285714		sphingomyelin (d18:1/18:1, d18:2/18:0)	0.639546	0.226109	0.114286
										N2,N2-dimethylguanosine	0.692434	0.0941679	0.0285714		pelargonate (9:0)	0.639136	0.0970868	0.0285714
										oleoyl-linoleoyl-glycerol (18:1/18:2) [1]	0.6883	0.229093	0.114286		sphingomyelin (d18:2/24:1, d18:1/24:2)*	0.635173	0.141394	0.0571429
										3-hydroxyoctanoylcarnitine (2)	0.686235	0.149216	0.0571429		kynurenine	0.634969	0.141394	0.0571429
										N-acetyl-3-methylhistidine*	0.685407	0.149216	0.0545145		glycerophosphorylcholine (GPC)	0.633561	0.0970868	0.0285714
										1-carboxyethylhistidine	0.684171	0.0941679	0.0285714		N-oleoylserine	0.632882	0.165188	0.0689184
										glycerol	0.681376	0.0941679	0.0285714		docosahexaenoate (DHA; 22:6n3)	0.632815	0.226109	0.114286
										hexadecanedioate (C16)	0.680826	0.0941679	0.0285714		2-oxoadipate	0.630498	0.226109	0.114286
										1,2-dioleoyl-GPC (18:1/18:1)	0.679806	0.149216	0.0571429		hydroxypalmitoyl sphingomyelin (d18:1/16:0(OH))	0.627573	0.0970868	0.0285714
										oxalate (ethanedioate)	0.673409	0.149216	0.0571429		prolylhydroxyproline	0.623921	0.0970868	0.0285714
										urate	0.669291	0.0941679	0.0285714		N2,N2-dimethylguanosine	0.621885	0.141394	0.0571429
										3-hydroxyoctanoate	0.665364	0.229093	0.114286		hydroxyasparagine	0.621457	0.0970868	0.0285714
										7-methylguanine	0.662934	0.0941679	0.0285714		1-palmitoyl-2-palmitoleoyl-GPC (16:0/16:1)*	0.620838	0.0970868	0.0285714
										2-palmitoleoyl-GPC* (16:1)*	0.661841	0.149216	0.0571429		S-methylcysteine	0.620056	0.226109	0.114286
										2R,3R-dihydroxybutyrate	0.656488	0.0941679	0.0285714		dodecanedioate (C12)	0.619059	0.0970868	0.0285714
										tyrosine	0.651329	0.0941679	0.0285714		tigloylglycine	0.6187	0.141394	0.0571429
										gamma-glutamyltryptophan	0.651273	0.0941679	0.0285714		O-sulfo-L-tyrosine	0.612589	0.0970868	0.0285714
										myristate (14:0)	0.644733	0.0941679	0.0285714		threonate	0.606659	0.0970868	0.0285714
										2-hydroxypalmitate	0.644493	0.0941679	0.0285714		nicotinamide riboside	0.605011	0.226109	0.114286
										3-(4-hydroxyphenyl)lactate (HPLA)	0.643409	0.0941679	0.0285714		sphingomyelin (d18:2/24:2)*	0.604062	0.0970868	0.0285714
										N-acetyl-1-methylhistidine*	0.63735	0.0941679	0.0285714		nicotinamide	0.596637	0.0970868	0.0285714
										homoarginine	0.63121	0.0947725	0.029401		5-dodecenoylcarnitine (C12:1)	0.596161	0.0970868	0.0285714
										gamma-glutamyl-epsilon-lysine	0.62889	0.0941679	0.0285714		tetradecanedioate (C14)	0.595215	0.141394	0.0571429
										palmitoloelycholine	0.62498	0.0941679	0.0210706		ascorbic acid 2-sulfate	0.593506	0.0970868	0.0285714
										thioproline	0.618836	0.229093	0.114286		glycylvaline	0.588335	0.226109	0.114286
										3-(3-amino-3-carboxypropyl)uridine*	0.613627	0.0941679	0.0285714		C-glycosyltryptophan	0.584311	0.0970868	0.0285714
										dimethylarginine (ADMA + SDMA)	0.612367	0.0941679	0.0285714		3-hydroxyhexanoate	0.584103	0.226109	0.114286
										diacylglycerol (14:0/18:1, 16:0/16:1) [2]*	0.608287	0.175792	0.0689184		2-butenoylglycine	0.582395	0.141394	0.0571429
										1-oleoyl-GPE (18:1)	0.607178	0.0941679	0.0285714		5,6-dihydrouridine	0.580548	0.0970868	0.0285714
										1-arachidonoyl-GPC* (20:4)*	0.607041	0.229093	0.114286		1-(1-enyl-palmitoyl)-2-oleoyl-GPC (P-16:0/18:1)*	0.580041	0.0970868	0.0285714
										lysine	0.606176	0.0941679	0.0285714		3-hydroxybutyroylglycine	0.576135	0.0970868	0.0265187
										1-palmitoleoylglycerol (16:1)*	0.605448	0.229093	0.114286		histidine betaine (hercynine)*	0.574739	0.0970868	0.0285714
										pterin	0.605409	0.0941679	0.0285714		succinylcarnitine (C4-DC)	0.573024	0.0970868	0.0285714
										1-palmitoyl-2-palmitoleoyl-GPC (16:0/16:1)*	0.605283	0.0941679	0.0285714		retinol (Vitamin A)	0.570569	0.0970868	0.0285714
										gamma-glutamylhistidine	0.60407	0.0941679	0.0285714		1-stearoyl-GPA (18:0)	0.567505	0.165188	0.0689184
										3-hydroxydecanoate	0.60336	0.0941679	0.0285714		glycosyl-N-palmitoyl-sphingosine (d18:1/16:0)	0.565462	0.141394	0.0571429
										1-(1-enyl-oleoyl)-GPE (P-18:1)*	0.5984	0.0941679	0.0285714		biliverdin	0.563467	0.226109	0.114286
										3-methylhistidine	0.59784	0.0941679	0.0285714		caprate (10:0)	0.56168	0.0970868	0.0285714
										N1-Methyl-2-pyridone-5-carboxamide	0.595054	0.0941679	0.0285714		trans-2-hexenoylglycine	0.561363	0.0970868	0.0210706
										N-alpha-acetylornithine	0.583615	0.0941679	0.0285714		carnosine	0.55752	0.0970868	0.0285714
										N1-Methyl-4-pyridone-3-carboxamide	0.582366	0.0941679	0.0285714		1-oleoyl-2-docosahexaenoyl-GPC (18:1/22:6)*	0.551322	0.0970868	0.0285714
										1-carboxyethyltyrosine	0.582103	0.0941679	0.0285714		1-linoleoyl-GPI* (18:2)*	0.547775	0.0970868	0.0285714
										N-oleoyltaurine	0.579874	0.149216	0.0571429		sphingomyelin (d18:1/22:2, d18:2/22:1, d16:1/24:2)*	0.546821	0.0970868	0.0285714
										ascorbic acid 2-sulfate	0.579261	0.175792	0.0689184		homoarginine	0.546712	0.0970868	0.0285714
										isocaproylglycine	0.577492	0.0941679	0.0265187		3-hydroxyhippurate	0.546122	0.226109	0.114286
										gamma-glutamylserine	0.576735	0.0941679	0.0285714		2-hydroxypalmitate	0.545203	0.141394	0.0571429
										2-hydroxyadipate	0.576699	0.0941679	0.0285714		N-acetyltaurine	0.541867	0.141394	0.0571429
										butyrate/isobutyrate (4:0)	0.567331	0.229093	0.103754		myristoleoylcarnitine (C14:1)*	0.539726	0.0970868	0.0285714
										N-acetyltyrosine	0.55865	0.0941679	0.0285714		1-palmitoleoyl-GPC* (16:1)*	0.537424	0.0970868	0.0285714
										N-acetylglycine	0.553791	0.149216	0.0571429		laurate (12:0)	0.532075	0.0970868	0.0285714
										3-hydroxymyristate	0.552786	0.0941679	0.0285714		3-hydroxyoctanoate	0.531263	0.141394	0.0571429
										N-acetylkynurenine (2)	0.550666	0.0941679	0.0285714		ursodeoxycholate	0.530094	0.0970868	0.0285714
										biotin	0.546042	0.0941679	0.0265187		4-ethylcatechol sulfate	0.526869	0.226109	0.114286
										1-methylhistidine	0.540169	0.0941679	0.0285714		gamma-glutamyl-alpha-lysine	0.524105	0.141394	0.0571429
										tyrosylglycine	0.539074	0.0941679	0.0285714		sphingomyelin (d18:2/23:1)*	0.521774	0.0970868	0.0285714
										gamma-glutamylcitrulline*	0.537008	0.149216	0.0571429		dodecadienoate (12:2)*	0.521143	0.0970868	0.0285714
										oxindolylalanine	0.535716	0.246509	0.124095		cis-4-decenoate (10:1n6)*	0.520792	0.226109	0.114286
										5,6-dihydrouridine	0.53545	0.0941679	0.0285714		ursocholate	0.520464	0.141394	0.0571429
										1-oleoyl-GPC (18:1)	0.532774	0.0941679	0.0285714		2-hydroxyoleate	0.519348	0.0970868	0.0285714
										N-palmitoylglycine	0.531787	0.0941679	0.0285714		mead acid (20:3n9)	0.518783	0.0970868	0.029401
										1-methyl-4-imidazoleacetate	0.526758	0.0941679	0.0285714		(14 or 15)-methylpalmitate (a17:0 or i17:0)	0.518392	0.141394	0.0571429
										1-oleoyl-GPI (18:1)	0.524819	0.0941679	0.0285714		(16 or 17)-methylstearate (a19:0 or i19:0)	0.514621	0.0970868	0.0285714
										bilirubin	0.524304	0.0941679	0.0285714		1-arachidonoyl-GPI* (20:4)*	0.50467	0.141394	0.0571429
										kynurenine	0.521579	0.0941679	0.0285714		N-acetyl-isoputreanine	0.503275	0.141394	0.0545145
										tetradecadienoate (14:2)*	0.520196	0.149216	0.0571429		glycine conjugate of C10H14O2 (1)*	0.502075	0.0970868	0.0285714
										1-oleoyl-GPG (18:1)*	0.518773	0.0941679	0.0285714		glycerophosphoinositol*	0.498177	0.0970868	0.029401
										palmitoleoylcarnitine (C16:1)*	0.517142	0.149216	0.0571429		enterolactone sulfate	0.497518	0.144608	0.0590719
										1,2-dioleoyl-GPE (18:1/18:1)	0.512755	0.149216	0.0571429		1-oleoyl-2-arachidonoyl-GPI (18:1/20:4)*	0.496956	0.0970868	0.0285714
										5,6-dihydrothymine	0.511951	0.0941679	0.0285714		branched-chain, straight-chain, or cyclopropyl 12:1 fatty acid*	0.496825	0.0970868	0.0285714
										2-hydroxy-4-(methylthio)butanoic acid	0.510244	0.0941679	0.0285714		N-linoleoyltaurine*	0.489028	0.0970868	0.0285714
										prostaglandin A2	0.505437	0.149216	0.0571429		myristate (14:0)	0.480487	0.0970868	0.0285714
										10-heptadecenoate (17:1n7)	0.494894	0.0941679	0.0285714		2-arachidonoylglycerol (20:4)	0.468717	0.226109	0.103754
										galactonate	0.4938	0.0941679	0.0285714		isocaproylglycine	0.445022	0.141394	0.0571429
										2'-deoxycytidine	0.491485	0.0941679	0.0285714		5-dodecenoate (12:1n7)	0.43864	0.0970868	0.0285714
										ceramide (d16:1/24:1, d18:1/22:1)*	0.488645	0.0941679	0.0285714		oleoyl ethanolamide	0.4385	0.0970868	0.0285714
										N-formylkynurenine	0.487607	0.0941679	0.0285714		malonylcarnitine	0.435653	0.141394	0.0545145
										4-cholesten-3-one	0.485277	0.0941679	0.0285714		palmitoleoylcarnitine (C16:1)*	0.434242	0.0970868	0.0285714
										1-palmitoleoyl-GPC* (16:1)*	0.474283	0.0941679	0.0285714		3-hydroxymyristate	0.431036	0.0970868	0.0285714
										2'-AMP	0.471909	0.229093	0.11021		3-hydroxylaurate	0.419962	0.0970868	0.0285714
										oleate/vaccenate (18:1)	0.471906	0.0941679	0.0285714		3-hydroxyoleate*	0.414668	0.0970868	0.0285714
										eicosenoate (20:1n9 or 1n11)	0.466649	0.0941679	0.0285714		sphingomyelin (d18:2/21:0, d16:2/23:0)*	0.411447	0.0970868	0.0285714
										3-methylcytidine	0.460556	0.0941679	0.0285714		bilirubin (E,E)*	0.410977	0.0970868	0.0285714
										N1-methylinosine	0.457277	0.0941679	0.0285714		3-hydroxystearate	0.406078	0.0970868	0.0285714
										gamma-glutamyltyrosine	0.452751	0.0941679	0.0285714		S-methylglutathione	0.40374	0.0970868	0.0285714
										13-HODE + 9-HODE	0.452237	0.229093	0.114286		sphingomyelin (d18:2/14:0, d18:1/14:1)*	0.393919	0.0970868	0.0285714
										gamma-glutamylglycine	0.451047	0.0941679	0.0285714		4-methylhexanoylglycine	0.3888	0.0970868	0.0285714
										3-hydroxylaurate	0.448357	0.149216	0.0571429		2-hydroxystearate	0.386773	0.141394	0.0571429
										5,6-dihydrouracil	0.445285	0.0941679	0.0285714		1-palmitoyl-GPI* (16:0)	0.386768	0.0970868	0.0285714
										pseudouridine	0.438221	0.0941679	0.0285714		sphingomyelin (d18:1/20:2, d18:2/20:1, d16:1/22:2)*	0.385275	0.144608	0.0590719
										palmitoylcholine	0.437702	0.0941679	0.0285714		5-methylthioribose	0.384757	0.0970868	0.0285714
										N-acetylputrescine	0.434473	0.0941679	0.0285714		tetradecadienoate (14:2)*	0.384424	0.0970868	0.0285714
										diacylglycerol (16:1/18:2 [2], 16:0/18:3 [1])*	0.431649	0.0941679	0.0285714		glycine conjugate of C6H10O2 (3)*	0.370632	0.0970868	0.0285714
										oleoylcholine	0.431078	0.0941679	0.0285714		1-stearoyl-GPI (18:0)	0.364298	0.0970868	0.0285714
										putrescine	0.424736	0.0941679	0.0285714		bilirubin	0.357046	0.0970868	0.0285714
										(16 or 17)-methylstearate (a19:0 or i19:0)	0.41243	0.0941679	0.0285714		N-oleoyltaurine	0.354005	0.0970868	0.0285714
										ethyl beta-glucopyranoside	0.396461	0.0941679	0.0285714		glycosyl ceramide (d18:1/23:1, d17:1/24:1)*	0.348599	0.0970868	0.0265187
										dihydroferulic acid sulfate	0.395508	0.0941679	0.0265187		glycosyl ceramide (d18:2/24:1, d18:1/24:2)*	0.348225	0.0970868	0.029401
										10-nonadecenoate (19:1n9)	0.393881	0.0941679	0.0285714		N-stearoyltaurine	0.337322	0.0970868	0.0285714
										S-methylcysteine sulfoxide	0.387707	0.152444	0.0590719		tetradecadienedioate (C14:2-DC)*	0.336305	0.0970868	0.029401
										p-cresol glucuronide*	0.38639	0.246509	0.124095		ethyl beta-glucopyranoside	0.332759	0.0970868	0.0285714
										N,N-dimethylalanine	0.372368	0.0941679	0.0285714		palmitoleate (16:1n7)	0.30389	0.0970868	0.0285714
										gamma-glutamyl-alpha-lysine	0.372099	0.0941679	0.0285714		7-ketodeoxycholate	0.301312	0.0970868	0.0285714
										N-formylphenylalanine	0.367687	0.229093	0.11021		3-(4-hydroxyphenyl)propionate	0.294884	0.0970868	0.0285714
										5-dodecenoate (12:1n7)	0.366245	0.0941679	0.0285714		1-oleoyl-GPI (18:1)	0.293996	0.0970868	0.0285714
										p-cresol sulfate	0.345115	0.149216	0.0571429		N-octanoylglycine	0.290011	0.0970868	0.0285714
										myristoleate (14:1n5)	0.304408	0.0941679	0.0285714		hexanoylglycine (C6)	0.284068	0.0970868	0.0285714
										palmitoleate (16:1n7)	0.268853	0.0941679	0.0285714		nicotinamide N-oxide	0.279003	0.0970868	0.0285714
										gamma-glutamylalanine	0.260671	0.149216	0.0571429		thyroxine	0.276912	0.0970868	0.0285714
										cholate	0.231625	0.152444	0.0590719		3-(3-hydroxyphenyl)propionate sulfate	0.26641	0.0970868	0.0285714
										quinolinate	0.221058	0.0941679	0.0285714		N-palmitoyltaurine	0.263419	0.0970868	0.0285714
										hexanoylglycine (C6)	0.220236	0.0941679	0.0285714		p-cresol glucuronide*	0.259951	0.226109	0.114286
										nicotinamide N-oxide	0.21765	0.0941679	0.0285714		N-palmitoylglycine	0.258139	0.0970868	0.029401
										palmitoleoyl-linoleoyl-glycerol (16:1/18:2) [1]*	0.166784	0.0941679	0.0265187		glycine conjugate of C6H10O2 (2)*	0.247521	0.0970868	0.0285714
										beta-muricholate	0.135497	0.0941679	0.0285714		myristoleate (14:1n5)	0.244675	0.0970868	0.0285714
										methyl glucopyranoside (alpha + beta)	0.0516678	0.0941679	0.0285714		decadienedioic acid (C10:2-DC)	0.242506	0.0970868	0.029401
										1,5-anhydroglucitol (1,5-AG)	0.0149369	0.0941679	0.0265187		quinolinate	0.240109	0.0970868	0.0285714
															glycosyl-N-stearoyl-sphingosine (d18:1/18:0)	0.239056	0.141394	0.0571429
															2-palmitoleoyl-GPC* (16:1)*	0.232396	0.0970868	0.0265187
															corticosterone	0.231437	0.0970868	0.0285714
															3-(3-hydroxyphenyl)propionate	0.230959	0.0970868	0.0285714
															3-hydroxycinnamate sulfate	0.184684	0.0970868	0.029401
															bilirubin degradation product, C17H20N2O5 (1)	0.173888	0.0970868	0.029401
															bilirubin degradation product, C17H20N2O5 (2)	0.167027	0.0970868	0.029401
															bilirubin degradation product, C17H18N2O4 (1)	0.163749	0.0970868	0.029401
															3-hydroxyoctanoylglycine	0.158418	0.0970868	0.0210706
															p-cresol sulfate	0.150026	0.0970868	0.0285714
															glycosyl ceramide (d16:1/24:1, d18:1/22:1)*	0.146384	0.141394	0.0545145
															N-stearoylserine*	0.14418	0.0970868	0.029401
															bilirubin degradation product, C17H18N2O4 (2)	0.133336	0.0970868	0.0285714
															bilirubin degradation product, C17H18N2O4 (3)	0.123575	0.0970868	0.0285714
															linoleoylcholine*	0.118549	0.0970868	0.029401
															oleoylcholine	0.113088	0.0970868	0.0210706
															2-amino-p-cresol sulfate	0.103446	0.0970868	0.0265187
															arachidonoylcholine	0.1022	0.0970868	0.029401
															dihomo-linolenoyl-choline	0.092703	0.0970868	0.0210706
															palmitoylcholine	0.0842885	0.0970868	0.029401
															stearoylcholine*	0.0726149	0.0970868	0.029401
															docosahexaenoylcholine	0.0639771	0.0970868	0.029401
															methyl glucopyranoside (alpha + beta)	0.0142496	0.0970868	0.0285714
															1,5-anhydroglucitol (1,5-AG)	0.0135808	0.0970868	0.0285714
