# Supplementary material for: Diabetes-associated breast cancer is molecularly distinct and shows a DNA damage repair deficiency
Source: JCI Insight. 2023 Dec 8;8(23):e170105. doi: 10.1172/jci.insight.170105 (PMC10795835; doi:10.1172/jci.insight.170105)
Supplement: Supplemental table 10 [file jciinsight-8-170105-s185.xlsx]

## Sheet: Mutational Signatures
Table S10. Association of diabetes with mutational signatures in breast tumors using the Compendium of Mutational Signatures of Environmental Agents & COSMIC catalog, and with acquired driver mutations, together with significance estimates
Weight for each mutational signature from the Compendium of Mutational Signatures of Environmental Agents together with P values and FDRs (adj. P)												Weight for each mutational signature from the COSMIC catalog together with P values and FDRs
Mutagen Signatures		Patient tumors (all)			Patient tumors (ER+)			Patient tumors (ER-)				COSMIC v3.1 Signatures		Patient tumors (all)			Patient tumors (ER+)			Patient tumors (ER-)
Signature	Treatment	Ratio Db/NonDb	p-value	adj p-value	Ratio Db/NonDb	p-value	adj p-value	Ratio Db/NonDb	p-value	adj p-value		Signature	Etiology	Ratio Db/NonDb	p-value	adj p-value	Ratio Db/NonDb	p-value	adj p-value	Ratio Db/NonDb	p-value	adj p-value
MSM0.102	Potassium bromate (875 uM)	NA	NA	NA	NA	NA	NA	NA	NA	NA		SBS1	An endogenous mutational process initiated by spontaneous or enzymatic deamination of 5-methylcytosine to thymine which generates G:T mismatches in double stranded DNA. Failure to detect and remove these mismatches prior to DNA replication results in fixation of the T substitution for C.	1.76578	0.318859	0.793747	1.93713	0.32845	0.697506	1.16942	0.899016	0.929934
MSM0.103	DBADE (0.109 uM)	0	0.140526	0.549212	0	0.169997	0.618948	0	0.555417	0.669465		SBS2	Attributed to activity of the AID/APOBEC family of cytidine deaminases on the basis of similarities in the sequence context of cytosine mutations caused by APOBEC enzymes in experimental systems. APOBEC3A is probably responsible for most mutations in human cancer, although APOBEC3B may also contribute (these differ in the sequence context two bases 5-prime to the mutated cytosine, see 1,536 mutat…	1.11145	0.516201	0.793747	1.51594	0.286139	0.697506	0.569521	0.95452	0.95452
MSM0.104	Formaldehyde (120 uM)	0.787562	0.284441	0.561394	0.893877	0.581041	0.741329	0.68542	0.432321	0.669465		SBS3	Defective homologous recombination-based DNA damage repair which manifests predominantly as small indels and genome rearrangements due to abnormal double strand break repair but also in the form of this base substitution signature.	0	0.305026	0.793747	0	0.447884	0.697506	0	0.555417	0.743963
MSM0.106	Semustine (150 uM)	2.00691	0.484299	0.593657	1.3237	0.773224	0.866948	Inf	0.133367	0.551622		SBS4	Associated with tobacco smoking. Its profile is similar to the mutational spectrum observed in experimental systems exposed to tobacco carcinogens such as benzo[a]pyrene. SBS4 is, therefore, likely due to direct DNA damage by tobacco smoke mutagens.	0	0.476261	0.793747	0	0.447884	0.697506	NA	NA	NA
MSM0.11	Temozolomide (200 uM)	0	0.476261	0.593657	NA	NA	NA	0	0.555417	0.669465		SBS5	Unknown. SBS5 mutational burden is increased in bladder cancer samples with ERCC2 mutations and in many cancer types due to tobacco smoking.	3.26278	0.00102314	0.0572959	2.98075	0.0262734	0.589567	3.26097	0.0426443	0.327694
MSM0.110	DMH (11.6 mM) + S9	1.14747	0.32955	0.561394	0.770947	0.327862	0.664912	2.34737	0.00917574	0.293624		SBS6	SBS6 is associated with defective DNA mismatch repair and is found in microsatellite unstable tumours.	0.662814	0.301908	0.793747	0.535718	0.242466	0.697506	0.957593	0.87258	0.929934
MSM0.111	Benzidine (200 uM)	Inf	0.177771	0.549212	Inf	0.217468	0.618948	NA	NA	NA		SBS7a	SBS7a/SBS7b/SBS7c/SBS7d are found in cancers of the skin from sun exposed areas and are thus likely to be due to exposure to ultraviolet light. SBS7a may possibly be the consequence of just one of the two major known UV photoproducts, cyclobutane pyrimidine dimers or 6-4 photoproducts. However, there is currently no evidence for this hypothesis and it is unclear which of these photoproducts may b…	0.807077	0.916716	0.964208	0.627183	0.838371	0.902862	1.14617	0.899016	0.929934
MSM0.12	DBP (0.0039 uM)	0.187411	0.225468	0.549212	0.237617	0.357974	0.664912	0	0.377429	0.669465		SBS7b	SBS7a/SBS7b/SBS7c/SBS7d are found in cancers of the skin from sun exposed areas and are likely to be due to exposure to ultraviolet light. SBS7b may possibly be the consequence of just one of the two major known UV photoproducts, cyclobutane pyrimidine dimers or 6-4 photoproducts. However, there is no evidence for this hypothesis and it is unclear which of these photoproducts may be responsible f…	NA	NA	NA	NA	NA	NA	NA	NA	NA
MSM0.122	MX (7 uM) + S9	0.224367	0.195135	0.549212	0.331332	0.531028	0.701716	0	0.266821	0.669465		SBS7c	SBS7a/SBS7b/SBS7c/SBS7d are found in cancers of the skin from sun exposed areas and are likely to be due to exposure to ultraviolet light. SBS7c is possibly the consequence of translesion DNA synthesis by enzymes with propensity to insert T, rather than A, opposite ultraviolet induced thymidine and cytidine photodimers. The preponderance of T>A rather than T>C mutations may reflect the heavier bu…	1.15464	0.799224	0.913399	0.375888	0.593261	0.775803	Inf	0.133367	0.546803
MSM0.124	Methyleugenol (1.25 mM)	0.533255	0.030455	0.549212	0.576074	0.17171	0.618948	0.554975	0.137906	0.551622		SBS7d	SBS7a/SBS7b/SBS7c/SBS7d are found in cancers of the skin from sun exposed areas and are likely to be due to exposure to ultraviolet light. SBS7d is possibly the consequence of translesion DNA synthesis by error-prone polymerases with greater propensity to insert G, rather than A, opposite UV light induced thymidine and cytidine photodimers.	Inf	0.177771	0.793747	NA	NA	NA	Inf	0.133367	0.546803
MSM0.126	4-ABP (300 uM) + S9	2.16566	0.651763	0.728441	1.85453	0.735348	0.866948	NA	NA	NA		SBS8	Unknown.	0.897755	0.964208	0.964208	0	0.447884	0.697506	1.58601	0.564861	0.743963
MSM0.13	DBPDE (0.000156 uM)	NA	NA	NA	NA	NA	NA	NA	NA	NA		SBS9	May be due in part to mutations induced during replication by polymerase eta as part of somatic hypermutation in lymphoid cells.	0.807821	0.84013	0.922496	0.741275	0.867456	0.902862	0.953007	0.564861	0.743963
MSM0.132	DBP (0.0313 uM) + S9	NA	NA	NA	NA	NA	NA	NA	NA	NA		SBS10a	Polymerase epsilon exonuclease domain mutations.	0	0.476261	0.793747	0	0.447884	0.697506	NA	NA	NA
MSM0.14	DBADE (0.0313 uM)	0	0.305026	0.561394	0	0.447884	0.664912	0	0.555417	0.669465		SBS10b	Polymerase epsilon exonuclease domain mutations.	NA	NA	NA	NA	NA	NA	NA	NA	NA
MSM0.16	1,8-DNP (0.125 uM)	0	0.305026	0.561394	0	0.447884	0.664912	0	0.555417	0.669465		SBS11	SBS11 exhibits a mutational pattern resembling that of alkylating agents. Patient histories indicate an association between previous treatment with the alkylating agent temozolomide and SBS11 mutations.	NA	NA	NA	NA	NA	NA	NA	NA	NA
MSM0.2	BPDE (0.125 uM)	0	0.140526	0.549212	0	0.169997	0.618948	0	0.555417	0.669465		SBS12	Unknown.	1.07939	0.246971	0.793747	0.913168	0.334917	0.697506	1.4461	0.564861	0.743963
MSM0.22	MNU (350 uM)	3.28115	0.102484	0.549212	Inf	0.0750365	0.618948	2.17258	0.388415	0.669465		SBS13	Attributed to activity of the AID/APOBEC family of cytidine deaminases on the basis of similarities in the sequence context of cytosine mutations caused by APOBEC enzymes in experimental systems. APOBEC3A is probably responsible for most mutations in human cancer, although APOBEC3B may also contribute (these differ in the sequence context two bases 5-prime to the mutated cytosine, see 1536 mutati…	0.99227	0.718993	0.913399	1.47623	0.451608	0.697506	0.57892	0.26102	0.683729
MSM0.24	ENU (400 uM)	0.721898	0.974207	0.974207	0.6249	0.944401	0.970635	0.922318	0.936945	0.936945		SBS14	Concurrent polymerase epsilon mutation and defective DNA mismatch repair.	1.15301	0.826441	0.922496	0.809216	0.867456	0.902862	1.88149	0.564861	0.743963
MSM0.25	Cyclophosphamide (18.75 uM) + S9	0.578344	0.195979	0.549212	1.79007	0.883993	0.934507	0	0.0697327	0.446289		SBS15	Defective DNA mismatch repair.	1.66039	0.0533266	0.793747	1.24407	0.478681	0.697506	3.34892	0.0479552	0.327694
MSM0.26	BaP (0.39 uM) + S9	NA	NA	NA	NA	NA	NA	NA	NA	NA		SBS16	Unknown.	1.05594	0.781289	0.913399	1.04014	0.927715	0.927715	1.22039	0.580654	0.743963
MSM0.27	6-Nitrochrysene (12.5 uM) + S9	1.86913	0.339791	0.561394	1.74773	0.471139	0.664912	2.05556	0.562158	0.669465		SBS17a	Unknown.	0	0.476261	0.793747	0	0.447884	0.697506	NA	NA	NA
MSM0.3	AAI (1.25 uM)	0	0.476261	0.593657	0	0.447884	0.664912	NA	NA	NA		SBS17b	In the vast majority of tumours the aetiology is unknown. However, in some cases, previous studies have associated SBS17b to fluorouracil (5FU) chemotherapy treatment and to damage inflicted by reactive oxygen species.	NA	NA	NA	NA	NA	NA	NA	NA	NA
MSM0.35	Potassium bromate (260 uM)	Inf	0.177771	0.549212	Inf	0.217468	0.618948	NA	NA	NA		SBS18	Possibly damage by reactive oxygen species.	0.518262	0.51523	0.793747	0.879875	0.742787	0.860958	0	0.0697327	0.408434
MSM0.40	6-Nitrochrysene (0.78 uM)	NA	NA	NA	NA	NA	NA	NA	NA	NA		SBS19	Unknown.	0	0.476261	0.793747	NA	NA	NA	0	0.555417	0.743963
MSM0.41	Ellipticine (0.375 uM) + S9	NA	NA	NA	NA	NA	NA	NA	NA	NA		SBS20	Concurrent POLD1 mutations and defective DNA mismatch repair.	0	0.305026	0.793747	0	0.269506	0.697506	NA	NA	NA
MSM0.42	DBA (75 uM) + S9	NA	NA	NA	NA	NA	NA	NA	NA	NA		SBS21	DNA mismatch repair deficiency.	0.939621	0.964208	0.964208	1.92221	0.735348	0.860958	0	0.555417	0.743963
MSM0.44	PhIP (3 uM) + S9	NA	NA	NA	NA	NA	NA	NA	NA	NA		SBS22	Aristolochic acid exposure. Found in cancer samples with known exposures to aristolochic acid and the pattern of mutations exhibited by the signature is consistent with that observed in experimental systems of aristolochic acid exposure.	Inf	0.177771	0.793747	NA	NA	NA	Inf	0.133367	0.546803
MSM0.49	AFB1 (0.25 uM) + S9	0.828824	0.474792	0.593657	1.41415	0.413414	0.664912	0.521973	0.0484259	0.387407		SBS23	Unknown.	0.536255	0.674704	0.913399	0.459216	0.571063	0.766427	NA	NA	NA
MSM0.5	3-NBA (0.025 uM)	0.2604	0.231247	0.549212	0	0.0704073	0.618948	2.38649	0.564861	0.669465		SBS24	Aflatoxin exposure. SBS24 has been found in cancer samples with known exposures to aflatoxin and the pattern of mutations exhibited by the signature is consistent with that observed in experimental systems exposed to aflatoxin.	0.543057	0.07978	0.793747	0.415174	0.0462406	0.589567	0.693527	0.678212	0.842627
MSM0.50	1,6-DNP (0.09 uM)	1.62932	0.148181	0.549212	1.91851	0.158637	0.618948	1.17934	0.512124	0.669465		SBS25	Unknown. However, some Hodgkins cell line samples in which the signature has been found were from patients exposed to chemotherapy and it is possible that SBS25 is due to chemotherapy treatment.	0	0.476261	0.793747	0	0.447884	0.697506	NA	NA	NA
MSM0.54	5-Methylchrysene (1.6 uM) + S9	1.93021	0.216993	0.549212	4.2448	0.132264	0.618948	1.27572	0.899016	0.936519		SBS26	Defective DNA mismatch repair.	2.14481	0.525799	0.793747	Inf	0.0750365	0.637811	0	0.377429	0.743963
MSM0.55	Furan (100 mM) + S9	0.867711	0.817208	0.839295	0.651882	0.244322	0.645708	1.30102	0.247451	0.669465		SBS27	Possible sequencing artefact.	0	0.476261	0.793747	0	0.447884	0.697506	NA	NA	NA
MSM0.56	SSR (1.25 J)	1.15669	0.472153	0.593657	1.57264	0.100885	0.618948	0.559315	0.466136	0.669465		SBS28	Unknown.	0	0.305026	0.793747	0	0.447884	0.697506	0	0.555417	0.743963
MSM0.58	AAII (37.5 uM)	1.66911	0.117934	0.549212	1.50258	0.277637	0.664912	1.98085	0.232493	0.669465		SBS29	SBS29 has been found in cancer samples from individuals with a tobacco chewing habit.	0.989008	0.74967	0.913399	2.18664	0.100834	0.642815	0.253999	0.247227	0.683729
MSM0.63	Propylene oxide (10 mM)	0.484795	0.522237	0.620156	0.780999	0.976719	0.976719	0	0.266821	0.669465		SBS30	SBS30 is due to deficiency in base excision repair due to inactivating mutations in NTHL1.	3.49837	0.00667076	0.186781	3.85535	0.0306275	0.589567	5.74413	0.0238097	0.327694
MSM0.64	N-Nitrosopyrrolidine (50 mM)	3.97525	0.651763	0.728441	3.40416	0.735348	0.866948	NA	NA	NA		SBS31	Prior chemotherapy treatment with platinum drugs.	0	0.476261	0.793747	0	0.447884	0.697506	NA	NA	NA
MSM0.66	Mechlorethamine (0.3 uM)	1.44625	0.194347	0.549212	1.04566	0.875482	0.934507	2.2039	0.034116	0.363904		SBS32	Prior treatment with azathioprine to induce immunosuppression.	0	0.204916	0.793747	0	0.269506	0.697506	0	0.555417	0.743963
MSM0.67	DES (0.938 mM)	1.6271	0.081594	0.549212	1.49391	0.202181	0.618948	1.23323	0.594284	0.679182		SBS33	Unknown.	NA	NA	NA	NA	NA	NA	NA	NA	NA
MSM0.68	DMS (0.078 mM)	0.7041	0.742273	0.805897	1.39188	0.292845	0.664912	0.0993835	0.0981451	0.523441		SBS34	Unknown.	0	0.305026	0.793747	NA	NA	NA	0	0.377429	0.743963
MSM0.7	Cisplatin (3.125 uM)	NA	NA	NA	NA	NA	NA	NA	NA	NA		SBS35	Prior chemotherapy treatment with platinum drugs.	0	0.476261	0.793747	NA	NA	NA	0	0.555417	0.743963
MSM0.70	OTA (0.08 uM) + S9	1.21397	0.455578	0.593657	1.06055	0.759551	0.866948	1.06045	0.907253	0.936519		SBS36	Defective base excision repair, including DNA damage due to reactive oxygen species, due to biallelic germline or somatic MUTYH mutations.	0.288284	0.216937	0.793747	0.298739	0.373439	0.697506	0.314917	0.470093	0.743963
MSM0.72	Carboplatin (5 uM)	0	0.305026	0.561394	0	0.447884	0.664912	0	0.555417	0.669465		SBS37	Unknown.	0.965229	0.775102	0.913399	0	0.045458	0.589567	6.72114	0.0422512	0.327694
MSM0.74	DBAC (5 uM) + S9	NA	NA	NA	NA	NA	NA	NA	NA	NA		SBS38	Unknown. Found only in ultraviolet light associated melanomas suggesting potential indirect damage from UV-light.	NA	NA	NA	NA	NA	NA	NA	NA	NA
MSM0.75	Temozolomide (200 uM)	1.1449	0.803044	0.839295	1.97741	0.0740004	0.618948	0	0.023682	0.363904		SBS39	Unknown.	0.809663	0.738942	0.913399	0.410903	0.571063	0.766427	1.1832	0.812399	0.929934
MSM0.83	Cisplatin (12.5 uM)	NA	NA	NA	NA	NA	NA	NA	NA	NA		SBS40	Unknown.	0.652667	0.31595	0.793747	1.31165	0.642318	0.803989	0.0843261	0.0440415	0.327694
MSM0.84	AZD7762 (1.625 uM)	1.56972	0.318218	0.561394	1.38632	0.485206	0.664912	1.94332	0.419361	0.669465		SBS41	Unknown	0	0.0973843	0.793747	0	0.269506	0.697506	0	0.266821	0.683729
MSM0.87	3-NBA (0.1 uM)	3.11828	0.22614	0.549212	Inf	0.0750365	0.618948	2.6186	0.514151	0.669465		SBS42	Occupational exposure to haloalkanes.	1.00485	0.942505	0.964208	0.532796	0.0925001	0.642815	2.55793	0.020314	0.327694
MSM0.90	PhIP (4 uM) + S9	0	0.476261	0.593657	0	0.447884	0.664912	NA	NA	NA		SBS43	Unknown. Possible sequencing artefact.	NA	NA	NA	NA	NA	NA	NA	NA	NA
MSM0.92	BaP (2 uM) + S9	NA	NA	NA	NA	NA	NA	NA	NA	NA		SBS44	Defective DNA mismatch repair.	1.54442	0.785704	0.913399	1.32255	0.907076	0.925217	NA	NA	NA
MSM0.93	6-Nitrochrysene (50 uM) + S9	NA	NA	NA	NA	NA	NA	NA	NA	NA		SBS45	Possible artefact due to 8-oxo-guanine introduced during sequencing.	NA	NA	NA	NA	NA	NA	NA	NA	NA
MSM0.94	6-Nitrochrysene (50 uM)	NA	NA	NA	NA	NA	NA	NA	NA	NA		SBS46	Possible sequencing artefact.	NA	NA	NA	NA	NA	NA	NA	NA	NA
MSM0.95	1,8-DNP (8 uM)	0.767786	0.371493	0.588198	0.698788	0.481163	0.664912	0.935621	0.803161	0.886246		SBS47	Possible sequencing artefact.	NA	NA	NA	NA	NA	NA	NA	NA	NA
MSM0.96	DBPDE (0.000625 uM)	NA	NA	NA	NA	NA	NA	NA	NA	NA		SBS48	Possible sequencing artefact.	NA	NA	NA	NA	NA	NA	NA	NA	NA
												SBS49	Possible sequencing artefact.	NA	NA	NA	NA	NA	NA	NA	NA	NA
												SBS50	Possible sequencing artefact.	0	0.476261	0.793747	0	0.447884	0.697506	NA	NA	NA
												SBS51	Possible sequencing artefact.	1.02774	0.904846	0.964208	0.275504	0.549268	0.766427	2.3267	0.84903	0.929934
												SBS52	Possible sequencing artefact.	0.349338	0.461279	0.793747	0.567853	0.838371	0.902862	0	0.377429	0.743963
												SBS53	Possible sequencing artefact.	Inf	0.177771	0.793747	Inf	0.217468	0.697506	NA	NA	NA
												SBS54	Possible sequencing artefact. Possible contamination with germline variants.	0	0.476261	0.793747	0	0.447884	0.697506	NA	NA	NA
												SBS55	Possible sequencing artefact.	0.273722	0.330393	0.793747	0.635526	0.838371	0.902862	0	0.266821	0.683729
												SBS56	Possible sequencing artefact.	1.71065	0.538614	0.793747	1.46489	0.662109	0.803989	NA	NA	NA
												SBS57	Possible sequencing artefact.	1.70447	0.371831	0.793747	1.2331	0.662109	0.803989	5.28323	0.153386	0.57171
												SBS58	Potential sequencing artefact.	0	0.0973843	0.793747	0	0.0704073	0.637811	NA	NA	NA
												SBS59	Possible sequencing artefact.	0.801966	0.744879	0.913399	1.44188	0.471139	0.697506	0.289515	0.254777	0.683729
												SBS60	Possible sequencing artefact.	NA	NA	NA	NA	NA	NA	NA	NA	NA
												SBS84	Activity of activation-induced cytidine deaminase (AID).	NA	NA	NA	NA	NA	NA	NA	NA	NA
												SBS85	Indirect effects of activation-induced cytidine deaminase (AID) induced somatic mutagenesis in lymphoid cells.	NA	NA	NA	NA	NA	NA	NA	NA	NA
												SBS86	Unknown chemotherapy treatment.	0.715481	0.505043	0.793747	0	0.269506	0.697506	1.66588	0.84903	0.929934
												SBS87	Thiopurine chemotherapy treatment, experimentally validated.	Inf	0.177771	0.793747	Inf	0.217468	0.697506	NA	NA	NA
												SBS88	Exposure to E.coli bacteria carrying pks pathogenicity island, producing genotoxic compound colibactin.	1.25121	0.602542	0.865189	1.36525	0.445833	0.697506	0	0.555417	0.743963
												SBS89	Unknown.	0.637065	0.713897	0.913399	0	0.447884	0.697506	0.966005	0.907253	0.929934
												SBS90	Duocarmycin exposure.	NA	NA	NA	NA	NA	NA	NA	NA	NA

## Sheet: Acquired Driver Mutations
List of commonly mutated driver genes (≥ 5%) in breast tumors by diabetes status
Gene	Db_no	Db_post-coll	Db_yes	yes_no_odds	yes_no_pval
TP53	18	3	14	1.70881	0.270227			Total Sample in cohort
PIK3CA	9	3	8	1.82627	0.276516			Non Diabetes (Db_no, n=71)
MT-ND5	8	1	6	1.47113	0.554267			Diabetes (Db_yes, n=38)
MUC5AC	3	0	6	4.18861	0.0626861			Diabetes after tumor collection (Db_post-coll, n=7)
GATA3	5	0	3	1.13012	1
KMT2C	3	2	3	1.93031	0.418369			yes_no_odds: odds ratio comparing mutation frequencies diabetes vs. non-diabetes (reference)
CDH1	3	1	4	2.64077	0.235084			yes_no_pval: Fisher exact test, two-tailed, P value
MT-ND4	3	0	4	2.64077	0.235084
MT-CYB	4	0	3	1.43081	0.692819
SSPO	3	0	3	1.93031	0.418369
LRP1	3	0	3	1.93031	0.418369
RP1	3	0	3	1.93031	0.418369
SIPA1L3	3	0	3	1.93031	0.418369
MAP3K1	3	1	2	1.25649	1
TENM4	3	0	3	1.93031	0.418369
SCRIB	3	0	3	1.93031	0.418369
EP400	4	0	2	0.931158	1
