# Supplementary material for: Diabetes-associated breast cancer is molecularly distinct and shows a DNA damage repair deficiency
Source: JCI Insight. 2023 Dec 8;8(23):e170105. doi: 10.1172/jci.insight.170105 (PMC10795835; doi:10.1172/jci.insight.170105)
Supplement: Supplemental table 2 [file jciinsight-8-170105-s186.xlsx]

## Sheet: Xenograft metabolites
Table S2: Commonly altered metabolites in breast tumor xenografts of diabetic Akita mice
Class	Metabolites (FDR < 0.3)	Fold change	Fold change	Fold change	Fold change	FDR	P value
		(MDA-MB-231)	(MDA-MB-468)	(Hs578T)	(Combined)
Diabetes marker	glucose	91.2	42	77.8	66.8	9.91e-06	1.48e-06
Diabetes marker	fructosyllysine	5.4	3.4	4	4.2	1.8e-05	2.96e-06
Diabetes marker	1,5-anhydroglucitol (1,5-AG)	0.04	0.01	0.01	0.02	8.99e-05	3.38e-05
Food derived metabolite	maltose	49.1	4.7	3.6	9.4	8.99e-05	3.6e-05
Food derived metabolite	fructose	31.9	6	12.1	13.2	8.99e-05	3.64e-05
Food derived metabolite	mannose	26.3	16.3	3.3	11.2	0.000198	0.000115
Food derived metabolite	maltotetraose	24.5	6.2	3.1	7.8	0.000701	0.000471
Food derived metabolite	equol sulfate	14.5	4.8	4.7	6.9	0.000206	0.000123
Food derived metabolite	mannitol/sorbitol	12.4	7.7	11.9	10.4	0.0105	0.01
Food derived metabolite	maltotriose	9	5.6	3.3	5.5	0.00032	0.000196
Food derived metabolite	2,8-quinolinediol	7.8	5.3	4.5	5.7	0.00177	0.00135
Food derived metabolite	daidzein sulfate	7	4.5	2.4	4.2	0.00177	0.00135
Food derived metabolite	3-hydroxypyridine sulfate	6.7	4.3	6.3	5.6	9.91e-06	1.48e-06
Food derived metabolite	catechol sulfate	6.4	3.6	7.4	5.6	6.19e-06	7.4e-07
Food derived metabolite	gluconate	6.3	3.8	3.9	4.5	0.00748	0.00681
Food derived metabolite	1-methylguanidine	6.1	3.6	6.9	5.4	0.000137	7.12e-05
Food derived metabolite	genistein	5.6	6.1	1.9	4	0.000551	0.000362
Food derived metabolite	2-aminophenol sulfate	3.9	3.2	3.5	3.5	2.31e-05	5.18e-06
Food derived metabolite	ferulic acid 4-sulfate	3.9	3.4	2.2	3.1	0.000176	9.7e-05
Food derived metabolite	caffeic acid sulfate	3.7	3.3	4.6	3.8	0.00635	0.0055
Food derived metabolite	genistein sulfate*	3.5	4.8	2.1	3.3	0.00429	0.00352
Food derived metabolite	2,8-quinolinediol sulfate	3.5	3.5	2.2	3	0.00691	0.00609
Food derived metabolite	4-acetylcatechol sulfate	3.1	5.9	6.9	5	5.28e-05	1.42e-05
Food derived metabolite	guaiacol sulfate	2.9	3.7	3.8	3.4	0.00423	0.00341
Food derived metabolite	alpha-tocopherol	2.6	4.4	3	3.2	2.31e-05	5.18e-06
Food derived metabolite	erythritol	2.4	1.8	3.3	2.4	0.0054	0.00451
Food derived metabolite	N-(2-furoyl)glycine	2.4	2.1	4.3	2.8	8.99e-05	3.76e-05
Food derived metabolite	campesterol	2.3	2.7	4.4	3	8.99e-05	3.6e-05
Food derived metabolite	N-acetylpyrraline	2.3	4.4	4.5	3.6	0.000134	5.98e-05
Food derived metabolite	ribitol	2.2	1.7	1.4	1.7	0.00748	0.00681
Food derived metabolite	salicylate	2	2.3	2.7	2.3	2.31e-05	5.18e-06
Food derived metabolite	biotin	0.7	0.5	0.5	0.6	0.0057	0.00485
Food derived metabolite	ethyl beta-glucopyranoside	0.3	0.2	0.4	0.3	8.99e-05	3.64e-05
Food derived metabolite	methyl glucopyranoside	0.1	0.1	0.1	0.1	6.19e-06	7.4e-07
Microbial metabolite	hippurate	64.8	56	4.4	25.3	6.19e-06	7.4e-07
Microbial metabolite	imidazole propionate	5.7	3.6	2.8	3.8	5.28e-05	1.41e-05
Microbial metabolite	3-phenylpropionate	4.9	2.7	3.6	3.6	8.99e-05	2.9e-05
Microbial metabolite	phenol sulfate	3.8	3.4	3.1	3.4	6.19e-06	7.4e-07
Microbial metabolite	1-carboxyethylvaline	1.9	2.4	2	2.1	6.19e-06	7.4e-07
Microbial metabolite	1-carboxyethylleucine	1.6	2.2	1.9	1.9	0.000181	0.000103
Microbial metabolite	homoserine lactone	1.5	1.8	2.5	1.9	6.19e-06	7.4e-07
Microbial metabolite	p-cresol sulfate	0.1	0.1	0.3	0.2	7.82e-05	2.22e-05
Lipid	2-linoleoylglycerol	2.8	2.8	3.9	3.1	3.72e-05	8.88e-06
Lipid	linoleoyl-arachidonoyl-glycerol	2.6	4.5	3.4	3.4	0.000137	7.12e-05
Lipid	1,2-dioleoyl-GPE	0.5	0.6	0.5	0.5	0.00783	0.00725
Lipid	3-hydroxydecanoate	0.4	0.4	0.6	0.5	0.000114	4.96e-05
Lipid	3-hydroxylaurate	0.3	0.5	0.4	0.4	8.99e-05	3.33e-05
Lipid	oleoylcholine	0.3	0.3	0.4	0.3	0.00212	0.00165
Lipid	palmitoleoyl-linoleoyl-glycerol	0.2	0.1	0.2	0.2	0.000137	7.18e-05
Miscellaneous	phenol glucuronide	7.1	9.6	10.7	9	8.99e-05	3.64e-05
Miscellaneous	alanylleucine	3.5	5.8	1.7	3.3	0.00882	0.00829
Miscellaneous	valylleucine	3.3	9.1	2	3.9	0.000842	0.00059
Miscellaneous	4-guanidinobutanoate	3.2	2.3	4	3.1	0.00231	0.00183
Miscellaneous	3-hydroxy-2-methylpyridine sulfate	3.1	3.5	3.6	3.4	0.000168	9.01e-05
Miscellaneous	leucylglycine	3.1	2.9	1.7	2.5	0.0123	0.0121
Miscellaneous	1-ribosyl-imidazoleacetate	2.8	1.7	1.4	1.9	6.19e-06	7.4e-07
Miscellaneous	2-oxoarginine	2.5	2.4	1.4	2	0.000722	0.000496
Miscellaneous	1-methyl-5-imidazoleacetate	2.4	1.5	1.4	1.7	0.000137	7.17e-05
Miscellaneous	isovalerylglycine	2.1	1.9	2.4	2.1	2.31e-05	5.18e-06
Miscellaneous	leucylglutamine	1.9	2.5	1.5	1.9	0.0449	0.0449
Miscellaneous	alpha-hydroxyisovalerate	1.6	3.1	1.4	1.9	0.000321	0.000201
Miscellaneous	methionine sulfone	1.5	1.9	1.8	1.7	0.000137	7.17e-05
Miscellaneous	1-carboxyethylisoleucine	1.5	2.4	1.5	1.8	6.19e-06	7.4e-07
Miscellaneous	N6-carbamoylthreonyladenosine	0.4	0.7	0.8	0.6	0.000428	0.000274
Miscellaneous	alpha-ketoglutarate	0.4	0.6	0.9	0.6	0.0123	0.0121
Miscellaneous	3-(3-amino-3-carboxypropyl)uridine	0.4	0.7	0.6	0.5	0.00122	0.000892
Miscellaneous	p-cresol glucuronide	0.1	0.2	0.4	0.2	0.000876	0.000628
