# Supplementary material for: Diabetes-associated breast cancer is molecularly distinct and shows a DNA damage repair deficiency
Source: JCI Insight. 2023 Dec 8;8(23):e170105. doi: 10.1172/jci.insight.170105 (PMC10795835; doi:10.1172/jci.insight.170105)
Supplement: Supplemental table 3 [file jciinsight-8-170105-s187.xlsx]

## Sheet: Sheet2
Table S3. Characteristics of breast cancer patients
Breast cancer patients, with or without diabetes, in the metabolome study						Breast cancer patients, with or without diabetes, in the RNA-Seq study
Patient characteristics	Without Diabetes (n=48)	With Diabetes (n=40)				Patient charecteristics	Without Diabetes (n=37)	With Diabetes (n=36)
Age						Age
Median (IQR) in years	51.5 (16.75)	65 (17.5)				Median (IQR) in years	49 (16)	64 (17.5)
BMI						BMI
Mean (SD) in kg/m2	29.19 (6.44)	32.21 (7.74)				Mean (SD) in kg/m2	30.82 (7.1)	32.11 (7.9)
RACE (%)						RACE (%)
AA	36 (75)	33 (82.5)				AA	24 (64.9)	31 (86.1)
EA	12 (25)	7 (17.5)				EA	11 (29.7)	5 (13.9)
ER status (%)						Others	2 (5.4)	0
Positive	33 (68.8)	26 (65)				ER status (%)
Negative	15 (31.2)	14 (35)				Positive	24 (64.9)	23 (63.9)
HER2 status (%)						Negative	13 (35.1)	13 (36.1)
Positive	5 (10.5)	8 (20)				HER2 status (%)
Negative	43 (89.5)	32 (80)				Positive	5 (13.5)	6 (16.7)
N/A	0	0				Negative	31 (83.8)	30 (83.3)
Diabetes Type						N/A	1 (2.7)	0
Type 1	0	6 (15)				Diabetes Type
Type 2	0	34 (85)				Type 1	0	6 (16.7)
						Type 2	0	30 (83.3)
