# Supplementary material for: Diabetes-associated breast cancer is molecularly distinct and shows a DNA damage repair deficiency
Source: JCI Insight. 2023 Dec 8;8(23):e170105. doi: 10.1172/jci.insight.170105 (PMC10795835; doi:10.1172/jci.insight.170105)
Supplement: Supplemental table 4 [file jciinsight-8-170105-s188.xlsx]

## Sheet: Patient tumor gene FDR 0.05
Table S4. List of diabetes-associated genes up/down regulated in patient tumors at FDR <0.05 (t test-based FDRs)
Diabetic versus non-diabetic (reference)
Gene Symbol	Gene ID	p-value	q-value	Fold change
ANO2	ENSG00000047617.15	1.06e-08	0.000344185	2.55633
SHANK3	ENSG00000251322.7	4.7e-08	0.00040071	2.50101
RAB3IL1	ENSG00000167994.12	4.53e-08	0.00040071	2.22652
DDI1	ENSG00000170967.4	4.92e-08	0.00040071	1.64815
ANP32A	ENSG00000140350.15	1.12e-07	0.000522173	0.748019
DENND2A	ENSG00000146966.13	8.25e-08	0.000522173	2.60298
ZNF385D	ENSG00000151789.12	9.94e-08	0.000522173	3.14349
FAM13C	ENSG00000148541.12	2.26e-07	0.000919366	2.37125
CCT3	ENSG00000163468.15	4.84e-07	0.000922687	0.579552
RAB25	ENSG00000132698.15	4.12e-07	0.000922687	0.439255
GABPB1	ENSG00000104064.17	4.82e-07	0.000922687	0.723247
ANK2	ENSG00000145362.18	2.69e-07	0.000922687	3.11401
PREX2	ENSG00000046889.19	4.5e-07	0.000922687	2.37998
CORO2B	ENSG00000103647.12	5.39e-07	0.000922687	2.28541
AC007336.3	ENSG00000279030.1	5.14e-07	0.000922687	2.14746
BMPER	ENSG00000164619.10	4.16e-07	0.000922687	2.50184
PTH1R	ENSG00000160801.14	3.36e-07	0.000922687	1.66934
GRIN2A	ENSG00000183454.17	4.28e-07	0.000922687	2.94776
RASA4	ENSG00000105808.17	4.75e-07	0.000922687	2.08535
FLT4	ENSG00000037280.16	5.82e-07	0.000947956	2.04345
HNRNPF	ENSG00000169813.16	6.25e-07	0.000969533	0.680265
MRPL9	ENSG00000143436.11	8.01e-07	0.00107673	0.648743
POLR2K	ENSG00000147669.11	9.49e-07	0.00107673	0.585996
JPT2	ENSG00000206053.13	1.04e-06	0.00107673	0.548567
PCLAF	ENSG00000166803.13	9.59e-07	0.00107673	0.38321
ABCB5	ENSG00000004846.16	9.5e-07	0.00107673	2.6527
HSPA12B	ENSG00000132622.11	7.64e-07	0.00107673	2.16765
NOVA2	ENSG00000104967.7	1.06e-06	0.00107673	2.24994
EGR1	ENSG00000120738.8	9.9e-07	0.00107673	2.98069
ITGA7	ENSG00000135424.16	8e-07	0.00107673	2.76451
CACNA1C	ENSG00000151067.21	1.05e-06	0.00107673	2.17048
CDH23	ENSG00000107736.20	9.5e-07	0.00107673	2.2244
INTS8	ENSG00000164941.13	1.24e-06	0.00118288	0.609113
PRRG3	ENSG00000130032.16	1.21e-06	0.00118288	2.52791
ARHGEF40	ENSG00000165801.10	1.45e-06	0.00135152	1.66187
HNRNPC	ENSG00000092199.17	1.51e-06	0.00136831	0.768801
LDB2	ENSG00000169744.13	1.58e-06	0.00138839	1.95684
KIAA0930	ENSG00000100364.18	1.63e-06	0.00139357	1.43987
MRPL46	ENSG00000259494.2	1.95e-06	0.00145381	0.685638
DCTPP1	ENSG00000179958.8	2.13e-06	0.00145381	0.550817
PLEKHF2	ENSG00000175895.4	2.03e-06	0.00145381	0.459283
OAF	ENSG00000184232.9	2.14e-06	0.00145381	1.81605
GEM	ENSG00000164949.8	1.85e-06	0.00145381	2.52412
TMEM255B	ENSG00000184497.12	1.84e-06	0.00145381	1.95982
DAAM2	ENSG00000146122.17	1.85e-06	0.00145381	1.92198
BX322234.1	ENSG00000226445.1	2.13e-06	0.00145381	2.15879
C11orf96	ENSG00000187479.7	1.9e-06	0.00145381	2.5998
DNM1	ENSG00000106976.20	1.98e-06	0.00145381	2.25611
CHTOP	ENSG00000160679.13	2.81e-06	0.00171456	0.765853
E2F5	ENSG00000133740.11	2.72e-06	0.00171456	0.574114
GPR4	ENSG00000177464.5	2.84e-06	0.00171456	1.9658
IQSEC3	ENSG00000120645.11	2.77e-06	0.00171456	2.02288
MS4A4E	ENSG00000214787.10	2.78e-06	0.00171456	1.86886
GRK4	ENSG00000125388.20	2.76e-06	0.00171456	1.61994
SCARF1	ENSG00000074660.16	2.9e-06	0.00171594	1.75741
GSN	ENSG00000148180.19	3.15e-06	0.00183198	1.81846
ACP1	ENSG00000143727.16	3.36e-06	0.00188617	0.687277
ZNF845	ENSG00000213799.12	3.37e-06	0.00188617	0.728337
IGDCC4	ENSG00000103742.12	3.48e-06	0.00188617	2.52803
PTCH2	ENSG00000117425.14	3.45e-06	0.00188617	2.20242
NUP107	ENSG00000111581.10	4.25e-06	0.00201096	0.763076
SNRPE	ENSG00000182004.13	4.25e-06	0.00201096	0.610058
ACTL6A	ENSG00000136518.17	3.8e-06	0.00201096	0.638879
ELOC	ENSG00000154582.16	4.16e-06	0.00201096	0.635929
MYOM1	ENSG00000101605.12	4.26e-06	0.00201096	2.11139
DLL4	ENSG00000128917.8	4.26e-06	0.00201096	1.79258
MEIS2	ENSG00000134138.20	4.12e-06	0.00201096	2.21638
PKD1L2	ENSG00000166473.17	4.26e-06	0.00201096	2.57529
BHLHE22	ENSG00000180828.2	4.26e-06	0.00201096	1.82192
ROBO4	ENSG00000154133.14	4.39e-06	0.00201449	2.09955
TBX2	ENSG00000121068.14	4.39e-06	0.00201449	1.98141
SHE	ENSG00000169291.10	4.73e-06	0.00214041	2.17015
TSEN15	ENSG00000198860.12	5.03e-06	0.00219353	0.658979
AC105339.2	ENSG00000252690.3	5.05e-06	0.00219353	0.564184
CENPH	ENSG00000153044.10	4.93e-06	0.00219353	0.571578
RTL1	ENSG00000254656.2	5.24e-06	0.00224344	2.35899
DYNC1I1	ENSG00000158560.14	5.32e-06	0.00224979	2.19493
HNRNPL	ENSG00000104824.17	6.18e-06	0.00239224	0.812111
CDH5	ENSG00000179776.19	5.74e-06	0.00239224	1.94349
EBF2	ENSG00000221818.9	6.25e-06	0.00239224	2.48285
HIC1	ENSG00000177374.13	5.94e-06	0.00239224	2.14108
MRGPRF	ENSG00000172935.9	6.17e-06	0.00239224	2.32149
ARAP3	ENSG00000120318.16	6.16e-06	0.00239224	1.82584
ZBTB47	ENSG00000114853.14	6.17e-06	0.00239224	1.57336
MAPK11	ENSG00000185386.15	5.9e-06	0.00239224	1.83546
VPS45	ENSG00000136631.14	6.68e-06	0.00244706	0.736067
DHX9	ENSG00000135829.17	6.83e-06	0.00244706	0.744673
IARS2	ENSG00000067704.10	6.83e-06	0.00244706	0.59909
CLEC3B	ENSG00000163815.6	7.07e-06	0.00244706	2.46169
NOTCH4	ENSG00000204301.6	7.02e-06	0.00244706	1.85656
AC139768.1	ENSG00000184271.17	6.92e-06	0.00244706	1.8371
STARD9	ENSG00000159433.12	6.47e-06	0.00244706	1.94598
RPS15AP30	ENSG00000227560.1	6.93e-06	0.00244706	1.47357
PRUNE2	ENSG00000106772.18	6.6e-06	0.00244706	2.61011
PMF1	ENSG00000160783.19	7.16e-06	0.00245023	0.675299
PDE2A	ENSG00000186642.16	7.25e-06	0.00245023	2.52482
AKAP12	ENSG00000131016.17	7.3e-06	0.00245023	2.39574
MTX1	ENSG00000173171.14	7.43e-06	0.00246882	0.655851
CCDC85A	ENSG00000055813.6	7.84e-06	0.00255185	1.74588
TBKBP1	ENSG00000198933.9	7.83e-06	0.00255185	1.75814
WSCD1	ENSG00000179314.14	7.93e-06	0.00255417	1.81746
RAD1	ENSG00000113456.19	8.12e-06	0.00256691	0.776256
CLDN5	ENSG00000184113.9	8.11e-06	0.00256691	2.5093
HAX1	ENSG00000143575.14	8.26e-06	0.00257936	0.655619
LINC01235	ENSG00000270547.5	8.33e-06	0.00257936	2.22164
FAM43A	ENSG00000185112.5	8.4e-06	0.00257936	2.02075
ADAM33	ENSG00000149451.17	8.85e-06	0.00269244	3.52601
NUP155	ENSG00000113569.16	9.21e-06	0.00277503	0.700247
RBMX	ENSG00000147274.14	9.44e-06	0.00279345	0.805558
RHOJ	ENSG00000126785.13	9.38e-06	0.00279345	2.03416
C1orf43	ENSG00000143612.20	9.77e-06	0.00283951	0.637469
RAMAC	ENSG00000169612.4	9.72e-06	0.00283951	0.646282
NDUFAF6	ENSG00000156170.13	9.93e-06	0.00284318	0.602222
ATAD2	ENSG00000156802.13	1e-05	0.00284318	0.473713
RIPOR1	ENSG00000039523.20	9.99e-06	0.00284318	1.56525
PCDHGC3	ENSG00000240184.7	1.04e-05	0.00289742	1.87522
PHLDB1	ENSG00000019144.19	1.04e-05	0.00289742	1.79216
MRS2	ENSG00000124532.14	1.08e-05	0.00290614	0.706685
ECT2	ENSG00000114346.13	1.08e-05	0.00290614	0.52218
PLK3	ENSG00000173846.13	1.07e-05	0.00290614	1.71498
KCNB1	ENSG00000158445.10	1.07e-05	0.00290614	3.07886
CIAO2A	ENSG00000166797.11	1.12e-05	0.00296368	0.645634
MRPL13	ENSG00000172172.7	1.11e-05	0.00296368	0.574998
ZNF252P	ENSG00000196922.10	1.15e-05	0.00301199	0.644051
SRP9	ENSG00000143742.13	1.19e-05	0.00309432	0.654377
CBX6	ENSG00000183741.11	1.21e-05	0.00312581	1.86572
PPAT	ENSG00000128059.8	1.22e-05	0.0031383	0.634459
NAXE	ENSG00000163382.12	1.26e-05	0.00314406	0.561502
ZWILCH	ENSG00000174442.12	1.24e-05	0.00314406	0.65712
VWF	ENSG00000110799.13	1.25e-05	0.00314406	1.96783
TIMM23	ENSG00000265354.4	1.27e-05	0.00314699	0.692521
AZIN1	ENSG00000155096.14	1.28e-05	0.00316494	0.66039
CBX3	ENSG00000122565.19	1.33e-05	0.00322361	0.719951
EBF1	ENSG00000164330.17	1.32e-05	0.00322361	2.11767
CCNE2	ENSG00000175305.17	1.41e-05	0.00337142	0.40462
MAP1B	ENSG00000131711.15	1.41e-05	0.00337142	2.07046
ESRP1	ENSG00000104413.17	1.43e-05	0.00340472	0.467162
APH1A	ENSG00000117362.13	1.46e-05	0.00343617	0.675533
NDUFS2	ENSG00000158864.12	1.48e-05	0.00345532	0.691368
SLC1A7	ENSG00000162383.12	1.49e-05	0.00346742	1.60969
ZNF281	ENSG00000162702.8	1.52e-05	0.00347117	0.692299
NIPSNAP1	ENSG00000184117.11	1.55e-05	0.00347117	0.65501
CDK1	ENSG00000170312.15	1.53e-05	0.00347117	0.394562
AC131025.2	ENSG00000275871.1	1.51e-05	0.00347117	1.94352
AC144831.1	ENSG00000261888.1	1.54e-05	0.00347117	1.71986
PCK2	ENSG00000100889.11	1.56e-05	0.00348856	0.593366
CYGB	ENSG00000161544.10	1.59e-05	0.00351895	2.04478
ROR1-AS1	ENSG00000223949.6	1.63e-05	0.00358323	1.35741
CARMN	ENSG00000249669.9	1.64e-05	0.00358507	2.63045
PDCD10	ENSG00000114209.15	1.68e-05	0.00361222	0.69965
TNXB	ENSG00000168477.19	1.67e-05	0.00361222	4.15099
ADCYAP1R1	ENSG00000078549.14	1.7e-05	0.00363111	2.53572
NACC2	ENSG00000148411.8	1.71e-05	0.00363111	1.46917
CDC42EP5	ENSG00000167617.3	1.72e-05	0.00364361	1.76055
HLX	ENSG00000136630.13	1.76e-05	0.00367519	1.77264
AC011379.1	ENSG00000250069.1	1.75e-05	0.00367519	1.62531
PLAC9	ENSG00000189129.13	1.78e-05	0.003681	2.2299
PSMA4	ENSG00000041357.16	1.86e-05	0.00373627	0.666691
TNNT3	ENSG00000130595.19	1.85e-05	0.00373627	1.9418
GSTM5	ENSG00000134201.12	1.86e-05	0.00373627	2.07283
VWCE	ENSG00000167992.13	1.86e-05	0.00373627	1.60732
CRMP1	ENSG00000072832.14	1.85e-05	0.00373627	1.94247
GRASP	ENSG00000161835.11	1.95e-05	0.00389449	1.95088
CCT2	ENSG00000166226.13	2.01e-05	0.00397092	0.716736
DLC1	ENSG00000164741.15	2.04e-05	0.00397092	1.99858
TTC28	ENSG00000100154.14	2.03e-05	0.00397092	1.64851
SPTBN1	ENSG00000115306.16	2.02e-05	0.00397092	1.42691
MTHFD1P1	ENSG00000231831.1	2.08e-05	0.0040306	0.521705
ILF2	ENSG00000143621.17	2.11e-05	0.0040661	0.6399
ZNF184	ENSG00000096654.15	2.15e-05	0.00411747	0.698432
MOB3C	ENSG00000142961.14	2.18e-05	0.00414422	1.36853
PPP4C	ENSG00000149923.14	2.22e-05	0.0041779	0.670305
PEAR1	ENSG00000187800.13	2.22e-05	0.0041779	2.12524
TREH	ENSG00000118094.11	2.25e-05	0.0042127	1.60826
RAB3GAP2	ENSG00000118873.16	2.44e-05	0.00436114	0.741606
BPNT1	ENSG00000162813.18	2.42e-05	0.00436114	0.646607
NXT2	ENSG00000101888.11	2.39e-05	0.00436114	0.647809
BTNL9	ENSG00000165810.17	2.36e-05	0.00436114	3.02391
RFTN2	ENSG00000162944.10	2.44e-05	0.00436114	1.69902
ADGRA2	ENSG00000020181.17	2.37e-05	0.00436114	1.96707
BIN1	ENSG00000136717.15	2.39e-05	0.00436114	1.76376
AVIL	ENSG00000135407.10	2.44e-05	0.00436114	1.62068
CD34	ENSG00000174059.16	2.47e-05	0.00437176	1.90683
AL117340.1	ENSG00000285781.1	2.46e-05	0.00437176	1.84503
SOX18	ENSG00000203883.7	2.53e-05	0.00445244	1.87521
ITIH5	ENSG00000123243.15	2.55e-05	0.00447096	3.03096
YWHAZ	ENSG00000164924.18	2.61e-05	0.00454598	0.657936
TPM3	ENSG00000143549.20	2.74e-05	0.00454654	0.725798
BROX	ENSG00000162819.12	2.9e-05	0.00454654	0.695528
TMCO1	ENSG00000143183.16	2.7e-05	0.00454654	0.623057
HSD17B10	ENSG00000072506.12	2.91e-05	0.00454654	0.673691
AC106795.1	ENSG00000170089.15	2.89e-05	0.00454654	0.563769
RPL30	ENSG00000156482.11	2.67e-05	0.00454654	0.6582
ZSCAN16	ENSG00000196812.5	2.86e-05	0.00454654	0.595283
HIST1H1B	ENSG00000184357.4	2.78e-05	0.00454654	0.442293
AL031777.3	ENSG00000282988.2	2.74e-05	0.00454654	0.51925
CSTF1	ENSG00000101138.11	2.84e-05	0.00454654	0.704219
SNRPB	ENSG00000125835.18	2.9e-05	0.00454654	0.655237
TACO1	ENSG00000136463.8	2.7e-05	0.00454654	0.618538
ADAR	ENSG00000160710.16	2.68e-05	0.00454654	0.731939
MAP7D3	ENSG00000129680.16	2.79e-05	0.00454654	1.89185
HABP4	ENSG00000130956.14	2.87e-05	0.00454654	1.59067
GPIHBP1	ENSG00000277494.2	2.9e-05	0.00454654	2.24696
MEG3	ENSG00000214548.17	2.83e-05	0.00454654	2.6886
IGFBP6	ENSG00000167779.9	2.79e-05	0.00454654	2.45143
AC073957.2	ENSG00000257607.1	2.76e-05	0.00454654	1.7565
MUSTN1	ENSG00000272573.6	2.78e-05	0.00454654	1.63481
SHF	ENSG00000138606.19	2.65e-05	0.00454654	1.78995
PSMB5	ENSG00000100804.18	2.95e-05	0.00459853	0.679392
C8orf59	ENSG00000176731.12	2.97e-05	0.00460464	0.657959
CENPQ	ENSG00000031691.7	2.99e-05	0.00461554	0.584013
PRMT5	ENSG00000100462.16	3.04e-05	0.00463017	0.709727
QTRT2	ENSG00000151576.10	3.04e-05	0.00463017	0.781045
AHDC1	ENSG00000126705.14	3.04e-05	0.00463017	1.58222
TEX41	ENSG00000226674.10	3.1e-05	0.00467191	1.95485
TSBP1-AS1	ENSG00000225914.2	3.09e-05	0.00467191	1.47462
DBR1	ENSG00000138231.12	3.22e-05	0.00482353	0.751457
UHMK1	ENSG00000152332.16	3.29e-05	0.00483851	0.687463
GLO1	ENSG00000124767.7	3.3e-05	0.00483851	0.647917
NOL11	ENSG00000130935.10	3.24e-05	0.00483851	0.651703
DLG2	ENSG00000150672.17	3.28e-05	0.00483851	2.07581
HOXA3	ENSG00000105997.22	3.27e-05	0.00483851	1.64281
PRUNE1	ENSG00000143363.17	3.33e-05	0.00484309	0.709767
MIOS	ENSG00000164654.16	3.34e-05	0.00484309	0.732968
ADGRB3	ENSG00000135298.14	3.35e-05	0.00484309	1.71542
PRX	ENSG00000105227.14	3.36e-05	0.0048459	1.80694
PPIH	ENSG00000171960.11	3.4e-05	0.00487157	0.712563
HDGF	ENSG00000143321.19	3.51e-05	0.00487709	0.64983
H3F3A	ENSG00000163041.10	3.45e-05	0.00487709	0.662296
FASTKD3	ENSG00000124279.12	3.47e-05	0.00487709	0.713486
TPD52	ENSG00000076554.15	3.55e-05	0.00487709	0.480327
MGME1	ENSG00000125871.14	3.52e-05	0.00487709	0.718255
SNX5	ENSG00000089006.16	3.52e-05	0.00487709	0.74899
FAM13A	ENSG00000138640.15	3.43e-05	0.00487709	1.5095
TWIST2	ENSG00000233608.4	3.46e-05	0.00487709	1.90837
ST6GALNAC3	ENSG00000184005.11	3.55e-05	0.00487709	1.80619
AL133415.1	ENSG00000234961.1	3.49e-05	0.00487709	1.69749
DPYSL2	ENSG00000092964.18	3.61e-05	0.00491816	1.63436
AL590999.1	ENSG00000235033.7	3.63e-05	0.00491816	1.88747
AL592158.1	ENSG00000281969.1	3.61e-05	0.00491816	1.70968
TARS2	ENSG00000143374.17	3.73e-05	0.00496759	0.701791
PPA1	ENSG00000180817.12	3.69e-05	0.00496759	0.648196
LRRN4CL	ENSG00000177363.5	3.7e-05	0.00496759	2.12875
PLEKHM1	ENSG00000225190.11	3.74e-05	0.00496759	1.30369
FAM133CP	ENSG00000183055.5	3.73e-05	0.00496759	1.68318
HSPB6	ENSG00000004776.13	3.76e-05	0.00497236	1.73449
FADS3	ENSG00000221968.9	3.89e-05	0.00512573	1.59661
TIMM17A	ENSG00000134375.11	3.95e-05	0.00517981	0.661897
EGR2	ENSG00000122877.16	3.99e-05	0.00521146	2.11568
ERG	ENSG00000157554.19	4.01e-05	0.00522553	1.94389
PPP1R3G	ENSG00000219607.3	4.03e-05	0.00522882	1.45903
POGK	ENSG00000143157.11	4.09e-05	0.00526015	0.704616
FANCI	ENSG00000140525.17	4.08e-05	0.00526015	0.539358
TADA1	ENSG00000152382.6	4.3e-05	0.00527657	0.685179
G2E3	ENSG00000092140.16	4.15e-05	0.00527657	0.766558
DCLRE1A	ENSG00000198924.8	4.22e-05	0.00527657	0.696528
IQANK1	ENSG00000203499.11	4.32e-05	0.00527657	0.494156
RNF139-AS1	ENSG00000245149.3	4.36e-05	0.00527657	0.540336
C19orf48	ENSG00000167747.14	4.36e-05	0.00527657	0.646575
RFC4	ENSG00000163918.10	4.3e-05	0.00527657	0.61991
MZT1	ENSG00000204899.6	4.32e-05	0.00527657	0.586383
EPB41L2	ENSG00000079819.19	4.36e-05	0.00527657	1.56793
ENG	ENSG00000106991.13	4.17e-05	0.00527657	1.5114
CCL14	ENSG00000276409.5	4.35e-05	0.00527657	3.21158
SCN4A	ENSG00000007314.12	4.25e-05	0.00527657	2.22911
BHMT2	ENSG00000132840.10	4.31e-05	0.00527657	2.08332
LTBP3	ENSG00000168056.15	4.24e-05	0.00527657	1.57914
KCNIP3	ENSG00000115041.13	4.21e-05	0.00527657	1.79671
GPR162	ENSG00000250510.8	4.19e-05	0.00527657	2.29391
NR2F2-AS1	ENSG00000247809.7	4.42e-05	0.00533404	1.91085
HSPG2	ENSG00000142798.20	4.51e-05	0.00541743	1.7123
SMARCD2	ENSG00000108604.15	4.53e-05	0.00542586	0.637818
LAMTOR2	ENSG00000116586.11	4.6e-05	0.00545295	0.63181
COMMD3	ENSG00000148444.16	4.61e-05	0.00545295	0.646902
NEK2	ENSG00000117650.13	4.59e-05	0.00545295	0.382818
HIST1H3F	ENSG00000277775.1	4.64e-05	0.00547571	0.40457
SCARA5	ENSG00000168079.17	4.71e-05	0.00551748	3.48592
FLNC	ENSG00000128591.15	4.71e-05	0.00551748	2.51629
HIST1H3H	ENSG00000278828.1	4.8e-05	0.00551865	0.455056
C1orf112	ENSG00000000460.17	4.74e-05	0.00551865	0.628209
TSHZ3	ENSG00000121297.7	4.77e-05	0.00551865	1.81602
AMOTL1	ENSG00000166025.18	4.75e-05	0.00551865	1.90078
STXBP1	ENSG00000136854.21	4.79e-05	0.00551865	1.78436
SCYL3	ENSG00000000457.14	4.91e-05	0.00558286	0.724343
EPRS	ENSG00000136628.18	4.97e-05	0.00558286	0.659924
ERH	ENSG00000100632.11	4.92e-05	0.00558286	0.706369
NDUFB9	ENSG00000147684.9	4.88e-05	0.00558286	0.594128
AC009242.1	ENSG00000283031.1	4.97e-05	0.00558286	1.43577
EEA1	ENSG00000102189.16	4.97e-05	0.00558286	1.23894
DLG4	ENSG00000132535.19	4.97e-05	0.00558286	1.6867
SPON2	ENSG00000159674.12	5.05e-05	0.00564897	2.06361
TRIM27	ENSG00000204713.11	5.11e-05	0.00567105	0.77686
TRUB1	ENSG00000165832.6	5.09e-05	0.00567105	0.690346
SH3PXD2A	ENSG00000107957.16	5.12e-05	0.00567105	1.67019
DAP3	ENSG00000132676.16	5.21e-05	0.00574757	0.706665
MELK	ENSG00000165304.8	5.24e-05	0.00574757	0.390968
CD248	ENSG00000174807.4	5.26e-05	0.00574757	2.04365
ADCY4	ENSG00000129467.13	5.25e-05	0.00574757	1.97681
UBE2T	ENSG00000077152.10	5.3e-05	0.00576883	0.447371
LIMS2	ENSG00000072163.19	5.33e-05	0.0057857	2.13151
GRID1	ENSG00000182771.19	5.4e-05	0.00584029	1.89342
MPRIP	ENSG00000133030.21	5.47e-05	0.00590092	1.42988
TFPI	ENSG00000003436.16	5.51e-05	0.00591758	2.05222
GPR17	ENSG00000144230.16	5.55e-05	0.0059479	1.91037
MRPL14	ENSG00000180992.7	5.63e-05	0.00600406	0.644258
GINS1	ENSG00000101003.10	5.66e-05	0.00602324	0.508122
FAM49B	ENSG00000153310.19	5.78e-05	0.00612987	0.635883
JTB	ENSG00000143543.15	5.97e-05	0.00614681	0.656222
MRPL3	ENSG00000114686.9	5.96e-05	0.00614681	0.704945
SAYSD1	ENSG00000112167.10	5.96e-05	0.00614681	0.663378
TIA1	ENSG00000116001.16	5.96e-05	0.00614681	0.749665
CCDC58	ENSG00000160124.9	5.84e-05	0.00614681	0.678076
FIGNL1	ENSG00000132436.11	5.89e-05	0.00614681	0.6891
DNA2	ENSG00000138346.15	5.91e-05	0.00614681	0.537666
COL25A1	ENSG00000188517.16	5.94e-05	0.00614681	2.36805
PXN	ENSG00000089159.16	5.93e-05	0.00614681	1.56147
TMEM183A	ENSG00000163444.12	6.02e-05	0.00617474	0.699994
TMEM177	ENSG00000144120.13	6.03e-05	0.00617474	0.60597
COA6	ENSG00000168275.15	6.1e-05	0.00622609	0.654381
NSMCE2	ENSG00000156831.8	6.29e-05	0.00639548	0.682985
NUDT5	ENSG00000165609.13	6.39e-05	0.0064201	0.681695
AL445183.1	ENSG00000232993.1	6.37e-05	0.0064201	1.74886
AC134043.2	ENSG00000279204.1	6.36e-05	0.0064201	1.37122
PCSK7	ENSG00000160613.12	6.37e-05	0.0064201	1.40574
H3F3AP4	ENSG00000235655.3	6.44e-05	0.006454	0.405289
ARL6IP1	ENSG00000170540.15	6.5e-05	0.00648753	0.607063
YEATS4	ENSG00000127337.7	6.66e-05	0.00663255	0.69704
PAIP1	ENSG00000172239.14	6.8e-05	0.00664438	0.714404
EIF2AK1	ENSG00000086232.13	6.79e-05	0.00664438	0.726573
MTDH	ENSG00000147649.10	6.77e-05	0.00664438	0.728031
AHSA1	ENSG00000100591.8	6.8e-05	0.00664438	0.71161
ZNF366	ENSG00000178175.12	6.8e-05	0.00664438	1.75602
KANK2	ENSG00000197256.10	6.72e-05	0.00664438	1.70158
SLC50A1	ENSG00000169241.19	6.91e-05	0.00668607	0.61909
XPO1	ENSG00000082898.16	6.88e-05	0.00668607	0.74294
NUDCD1	ENSG00000120526.11	6.92e-05	0.00668607	0.634529
IDH2	ENSG00000182054.9	6.9e-05	0.00668607	0.570469
HSP90AB1	ENSG00000096384.20	7e-05	0.00674281	0.679068
ABHD16A	ENSG00000204427.12	7.05e-05	0.00677214	0.733244
AL161773.1	ENSG00000279237.1	7.09e-05	0.0067858	1.91168
HSPA14	(collapsed)	7.17e-05	0.00684757	0.696784
ZBTB41	ENSG00000177888.7	7.29e-05	0.00688032	0.635649
SNRPC	ENSG00000124562.10	7.23e-05	0.00688032	0.658881
NDUFV2	ENSG00000178127.13	7.28e-05	0.00688032	0.647403
RFC3	ENSG00000133119.13	7.29e-05	0.00688032	0.612079
SEC23B	ENSG00000101310.16	7.32e-05	0.00688671	0.644373
GLRX5	ENSG00000182512.5	7.45e-05	0.00691778	0.734811
LINC01197	ENSG00000248441.6	7.4e-05	0.00691778	1.42909
MTMR9LP	ENSG00000220785.7	7.45e-05	0.00691778	1.70591
CDR1	ENSG00000184258.7	7.39e-05	0.00691778	2.45039
AC122718.1	ENSG00000250461.1	7.46e-05	0.00691778	1.76637
SLC25A24	ENSG00000085491.17	7.58e-05	0.00698053	0.706651
NEDD8	ENSG00000129559.13	7.58e-05	0.00698053	0.730494
MAD2L1	ENSG00000164109.14	7.59e-05	0.00698053	0.474838
SLC35A2	ENSG00000102100.16	7.67e-05	0.00698396	0.650136
SMC3	ENSG00000108055.9	7.68e-05	0.00698396	0.793143
PEX2	ENSG00000164751.15	7.62e-05	0.00698396	0.708563
TOPBP1	ENSG00000163781.13	7.67e-05	0.00698396	0.73105
TAF2	ENSG00000064313.12	7.94e-05	0.00719583	0.732082
RBMS3-AS2	ENSG00000203506.5	7.97e-05	0.00720654	1.78602
C5orf22	ENSG00000082213.18	8.01e-05	0.00721896	0.778849
RUNX1T1	ENSG00000079102.16	8.17e-05	0.00732632	2.33948
SMAD3	ENSG00000166949.16	8.16e-05	0.00732632	1.53244
TATDN1	ENSG00000147687.19	8.37e-05	0.00744681	0.625495
SCN3B	ENSG00000166257.8	8.37e-05	0.00744681	1.8281
AC055839.2	ENSG00000286190.1	8.35e-05	0.00744681	1.71168
PLVAP	ENSG00000130300.9	8.47e-05	0.007515	1.63318
RTKN2	ENSG00000182010.11	8.52e-05	0.0075368	0.554729
COPA	ENSG00000122218.15	8.64e-05	0.00756142	0.714918
SLC37A4	ENSG00000137700.18	8.66e-05	0.00756142	0.709948
AC011389.1	ENSG00000248222.5	8.62e-05	0.00756142	1.6765
MLXIP	ENSG00000175727.14	8.64e-05	0.00756142	1.6338
PRAM1	ENSG00000133246.12	8.66e-05	0.00756142	1.8123
PLK4	ENSG00000142731.11	8.7e-05	0.00757195	0.532881
GTF3A	ENSG00000122034.15	8.88e-05	0.0075856	0.672339
PHYHIP	ENSG00000168490.14	8.85e-05	0.0075856	1.63614
USHBP1	ENSG00000130307.11	8.8e-05	0.0075856	1.80628
LINC01140	ENSG00000267272.5	8.89e-05	0.0075856	1.9489
GPSM1	ENSG00000160360.13	8.81e-05	0.0075856	1.72622
NOVA1	ENSG00000139910.20	8.79e-05	0.0075856	3.14416
TNS2	ENSG00000111077.17	8.79e-05	0.0075856	1.68803
MECP2	ENSG00000169057.22	8.9e-05	0.0075856	1.31331
HNRNPK	ENSG00000165119.21	8.97e-05	0.0075871	0.794487
TIMM17B	ENSG00000126768.12	8.97e-05	0.0075871	0.658062
PLXDC1	ENSG00000161381.14	8.96e-05	0.0075871	1.70091
STK16	ENSG00000115661.14	9.02e-05	0.00760965	0.701483
MAL2	ENSG00000147676.14	9.09e-05	0.00762818	0.459074
KANK3	ENSG00000186994.11	9.08e-05	0.00762818	1.78904
DST	ENSG00000151914.20	9.18e-05	0.00767641	1.7016
LURAP1	ENSG00000171357.6	9.2e-05	0.00767641	1.67367
TRMT12	ENSG00000183665.5	9.28e-05	0.0076945	0.601793
ADNP	ENSG00000101126.17	9.29e-05	0.0076945	0.809621
TNS1	ENSG00000079308.19	9.28e-05	0.0076945	1.75405
MRPL58	ENSG00000167862.10	9.34e-05	0.00769664	0.637572
DPY19L2	ENSG00000177990.11	9.33e-05	0.00769664	1.99092
GGPS1	ENSG00000152904.11	9.42e-05	0.00773425	0.673163
RPS6KA2	ENSG00000071242.12	9.43e-05	0.00773425	1.59999
RCN2	ENSG00000117906.14	9.48e-05	0.00775181	0.683784
CD300LG	ENSG00000161649.13	9.56e-05	0.00776018	2.35872
AP000941.1	ENSG00000255176.1	9.55e-05	0.00776018	1.71605
AC020916.1	ENSG00000267519.6	9.54e-05	0.00776018	2.0367
C1orf131	ENSG00000143633.13	9.64e-05	0.00776981	0.696412
SNRNP25	ENSG00000161981.10	9.63e-05	0.00776981	0.623198
SKA3	ENSG00000165480.16	9.63e-05	0.00776981	0.485056
ZNF525	ENSG00000203326.11	9.73e-05	0.00782027	0.736626
METTL3	ENSG00000165819.12	9.75e-05	0.00782027	0.791221
OXA1L	ENSG00000155463.13	9.86e-05	0.00785587	0.770704
VARS2	ENSG00000137411.17	9.87e-05	0.00785587	0.76755
PLCXD3	ENSG00000182836.10	9.84e-05	0.00785587	2.27675
POLR3K	ENSG00000161980.5	9.98e-05	0.00790578	0.637845
LTBP4	ENSG00000090006.17	9.96e-05	0.00790578	1.77104
CKAP2	ENSG00000136108.15	0.000100828	0.00794684	0.617308
TNRC6B	ENSG00000100354.21	0.000100763	0.00794684	1.22294
MUC3A	ENSG00000169894.18	0.000101287	0.00796378	1.64464
GSN-AS1	ENSG00000235865.2	0.000101655	0.00797344	1.6825
NAA20	ENSG00000173418.11	0.000103151	0.008052	0.705525
ZNF423	ENSG00000102935.11	0.00010311	0.008052	2.12575
AC012615.1	ENSG00000261526.2	0.000105169	0.00809307	0.634408
MTERF3	ENSG00000156469.8	0.000104971	0.00809307	0.671626
TMEM41A	ENSG00000163900.11	0.000104734	0.00809307	0.751997
CAV1	ENSG00000105974.12	0.000104124	0.00809307	2.00203
PTPRG	ENSG00000144724.20	0.000104944	0.00809307	1.62654
CLIP3	ENSG00000105270.15	0.000104318	0.00809307	1.81915
MECOM	ENSG00000085276.18	0.000105423	0.00809343	1.70535
MYO15B	ENSG00000266714.9	0.000106415	0.00815041	1.71078
TBX18	ENSG00000112837.17	0.000106806	0.00816112	1.9722
ERI2	ENSG00000196678.14	0.000107935	0.00820885	0.590752
LYVE1	ENSG00000133800.8	0.000107903	0.00820885	2.96555
PRKCI	ENSG00000163558.13	0.000110246	0.00823901	0.742759
FH	ENSG00000091483.6	0.000110274	0.00823901	0.649828
IPO4	ENSG00000196497.17	0.000109857	0.00823901	0.696918
KIF11	ENSG00000138160.6	0.000109528	0.00823901	0.532391
SSC5D	ENSG00000179954.16	0.000109219	0.00823901	2.20871
CNTNAP1	ENSG00000108797.12	0.000110356	0.00823901	1.64518
RNF138P1	ENSG00000250853.1	0.000109873	0.00823901	1.55453
CCDC180	ENSG00000197816.13	0.000108589	0.00823901	1.7745
CRNKL1	ENSG00000101343.14	0.000111273	0.00828847	0.73043
HNRNPU	ENSG00000153187.20	0.000112161	0.0083059	0.810212
XRN2	ENSG00000088930.8	0.000112455	0.0083059	0.763602
GSKIP	ENSG00000100744.15	0.000111962	0.0083059	0.716705
KIF22	ENSG00000079616.12	0.000112528	0.0083059	0.647081
KIF23	ENSG00000137807.15	0.000113423	0.00835299	0.477298
TMEM14B	ENSG00000137210.13	0.000115057	0.00842886	0.723167
SYNGR2	ENSG00000108639.7	0.000114799	0.00842886	0.637914
SNHG26	ENSG00000228649.8	0.00011523	0.00842886	2.01272
SUV39H2	ENSG00000152455.15	0.000116075	0.00843574	0.635886
JUN	ENSG00000177606.6	0.00011562	0.00843574	1.84499
ARHGEF25	ENSG00000240771.7	0.000116214	0.00843574	1.645
MRTFA	ENSG00000196588.16	0.00011636	0.00843574	1.41133
INTS14	ENSG00000138614.15	0.000117962	0.00843907	0.751835
AC007255.1	ENSG00000223813.2	0.000116995	0.00843907	0.521648
HIST1H2AI	ENSG00000196747.4	0.000117018	0.00843907	0.452909
TIE1	ENSG00000066056.14	0.000117866	0.00843907	1.67702
AC019270.1	ENSG00000253932.1	0.000117696	0.00843907	1.53798
AC010480.1	ENSG00000279883.1	0.000117237	0.00843907	1.54505
ATP5F1C	ENSG00000165629.20	0.000119496	0.00853005	0.686804
ZHX3	ENSG00000174306.21	0.000120246	0.00856483	1.38291
MTIF2	ENSG00000085760.14	0.000121365	0.00858817	0.760793
FAAH2	ENSG00000165591.6	0.000121348	0.00858817	0.582705
TPST1	ENSG00000169902.15	0.000121171	0.00858817	1.65467
FHL1	ENSG00000022267.17	0.000121998	0.00861421	2.53142
HOXA2	ENSG00000105996.7	0.00012318	0.00867889	1.33881
LRRC2	ENSG00000163827.13	0.000123533	0.00868494	1.57235
TOR1AIP2	ENSG00000169905.12	0.000124656	0.0086966	0.757949
MRPL47	ENSG00000136522.13	0.000124475	0.0086966	0.675055
BTBD19	ENSG00000222009.8	0.000124768	0.0086966	1.76458
ASPA	ENSG00000108381.11	0.000124129	0.0086966	1.94425
LINC01410	ENSG00000238113.6	0.000125469	0.00872678	0.498989
CEP76	ENSG00000101624.10	0.000127725	0.0088459	0.725351
FAM149A	ENSG00000109794.13	0.00012766	0.0088459	1.7944
AC130371.2	ENSG00000274370.1	0.000128064	0.00885055	1.25518
MRPL55	ENSG00000162910.19	0.000129353	0.00886993	0.704695
NIF3L1	ENSG00000196290.15	0.000129675	0.00886993	0.775073
MRPL37	ENSG00000116221.15	0.00012881	0.00886993	0.705191
AC026894.1	ENSG00000255159.1	0.000129707	0.00886993	1.43897
ABR	ENSG00000159842.15	0.000129378	0.00886993	1.34169
REXO5	ENSG00000005189.19	0.000130321	0.00888218	0.609352
ERCC6L	ENSG00000186871.7	0.000130432	0.00888218	0.657201
AC098650.1	ENSG00000283563.1	0.000131596	0.00894276	1.88343
DGUOK	ENSG00000114956.20	0.000132024	0.00895318	0.775589
AP001972.5	ENSG00000279117.1	0.000132689	0.00897956	1.97036
PCNA	ENSG00000132646.11	0.00013334	0.0090049	0.605818
SCAMP3	ENSG00000116521.11	0.000134125	0.00902538	0.697852
NDC1	ENSG00000058804.12	0.000134475	0.00902538	0.659964
MYCT1	ENSG00000120279.6	0.0001344	0.00902538	1.9032
ASF1A	ENSG00000111875.8	0.000135065	0.00904628	0.692328
PHB	ENSG00000167085.11	0.000136891	0.00909378	0.705247
GJC1	ENSG00000182963.10	0.000136622	0.00909378	1.70116
ZFP36	ENSG00000128016.6	0.000136227	0.00909378	2.01499
GOLGA8N	ENSG00000232653.8	0.000136761	0.00909378	1.5249
FLG-AS1	ENSG00000237975.6	0.00013801	0.00914941	1.41099
EIF2D	ENSG00000143486.16	0.000138581	0.00916863	0.762496
PRKN	ENSG00000185345.21	0.000139331	0.00919953	1.72158
CCT5	ENSG00000150753.12	0.000140172	0.00923628	0.644165
GNPNAT1	ENSG00000100522.10	0.000141464	0.00926519	0.62831
SMG8	ENSG00000167447.12	0.000141184	0.00926519	0.610475
KIAA0391	ENSG00000100890.15	0.000141433	0.00926519	0.801041
TOR3A	ENSG00000186283.14	0.000142166	0.00929248	0.726168
PSMD4	ENSG00000159352.15	0.000142453	0.00929254	0.731624
TSTD1	ENSG00000215845.11	0.000143059	0.00931344	0.527868
FAM91A1	ENSG00000176853.16	0.000144133	0.00936459	0.724963
LRPPRC	ENSG00000138095.19	0.00014494	0.00939827	0.719764
RNF181	ENSG00000168894.9	0.000145606	0.00942271	0.744415
MGLL	ENSG00000074416.14	0.000146438	0.00945772	1.77533
EIF3H	ENSG00000147677.11	0.000146784	0.00946134	0.659647
HMGB1P6	ENSG00000259781.1	0.000147633	0.00949723	0.599031
SNAPIN	ENSG00000143553.10	0.00015122	0.00954731	0.677831
ADIPOR1	ENSG00000159346.13	0.000151436	0.00954731	0.687283
VDAC1	ENSG00000213585.11	0.000150362	0.00954731	0.746483
SUPT20H	ENSG00000102710.20	0.000151653	0.00954731	0.746202
ENY2	ENSG00000120533.13	0.000150493	0.00954731	0.736799
PYCR1	ENSG00000183010.16	0.000151607	0.00954731	0.541942
IGF2	(collapsed)	0.000150388	0.00954731	1.74282
PPP1R15A	ENSG00000087074.8	0.000150265	0.00954731	1.64709
SHOX2	ENSG00000168779.19	0.00014938	0.00954731	1.86046
WHAMMP3	ENSG00000276141.4	0.000149553	0.00954731	1.64282
AC006001.3	ENSG00000229180.7	0.000151084	0.00954731	1.42857
BCORL1	ENSG00000085185.15	0.000151931	0.00954731	1.45443
RBM12	ENSG00000244462.8	0.000152258	0.00954943	0.811103
SYN2	ENSG00000157152.17	0.000152807	0.00956373	1.88532
LYPLAL1-AS1	ENSG00000228536.2	0.000153074	0.00956373	1.46215
COMMD7	ENSG00000149600.11	0.000154149	0.00958509	0.746942
AP001189.1	ENSG00000236304.1	0.000154299	0.00958509	1.56278
COL16A1	ENSG00000084636.18	0.000153979	0.00958509	1.82052
RPL26L1	ENSG00000037241.7	0.00015572	0.00965492	0.713195
SOBP	ENSG00000112320.12	0.000157485	0.0097458	1.9557
GFM1	ENSG00000168827.14	0.00015804	0.0097616	0.731838
GGT5	ENSG00000099998.17	0.000159459	0.00983061	1.78297
PAICS	ENSG00000128050.8	0.000162027	0.00995775	0.690404
ASF1B	ENSG00000105011.9	0.000162403	0.00995775	0.492971
RAD54B	ENSG00000197275.14	0.000162439	0.00995775	0.497715
CSE1L	ENSG00000124207.17	0.000163145	0.00998218	0.701566
SNRPG	ENSG00000143977.14	0.000163529	0.00998691	0.683728
PEX11B	ENSG00000131779.11	0.000163932	0.00999282	0.710483
SNHG1	ENSG00000255717.6	0.000166506	0.0101119	0.649033
GLDN	ENSG00000186417.14	0.00016628	0.0101119	2.32349
NDUFAB1	ENSG00000004779.10	0.000169883	0.0102977	0.674601
SCN11A	ENSG00000168356.11	0.000171444	0.010373	1.59062
BORA	ENSG00000136122.16	0.000171859	0.0103788	0.616581
SUPT16H	ENSG00000092201.10	0.000172329	0.0103879	0.792261
KDM5B	ENSG00000117139.17	0.00017292	0.0103992	0.743066
SCN4B	ENSG00000177098.8	0.000173155	0.0103992	2.19159
TAF1A	ENSG00000143498.18	0.000173568	0.0104015	0.691826
TUFM	ENSG00000178952.11	0.000174152	0.0104015	0.71784
CCNB1	ENSG00000134057.15	0.00017406	0.0104015	0.506518
MORN2	ENSG00000188010.14	0.000174768	0.0104192	0.699575
SLC25A5	ENSG00000005022.6	0.000175092	0.0104192	0.660499
BRIX1	ENSG00000113460.12	0.000175409	0.0104192	0.723414
DPY30	ENSG00000162961.14	0.000175983	0.0104343	0.732692
TRIM73	ENSG00000178809.11	0.000176625	0.0104533	1.69855
LSM5	ENSG00000106355.10	0.00017743	0.0104819	0.739056
TMEM209	ENSG00000146842.17	0.000178489	0.0105254	0.744722
BLZF1	ENSG00000117475.14	0.000180879	0.0106278	0.752567
HEG1	ENSG00000173706.14	0.000180648	0.0106278	1.54168
SSR2	ENSG00000163479.14	0.000183082	0.0107378	0.682416
MRPS15	ENSG00000116898.12	0.000184234	0.0107665	0.743639
NMRAL1	ENSG00000153406.13	0.00018458	0.0107665	0.670196
TDP1	ENSG00000042088.13	0.000184893	0.0107665	0.759703
ELOVL4	ENSG00000118402.6	0.000184684	0.0107665	1.59649
ISG20L2	ENSG00000143319.16	0.000188475	0.0108202	0.751665
TFB2M	ENSG00000162851.8	0.000186919	0.0108202	0.644619
NUP133	ENSG00000069248.12	0.000187242	0.0108202	0.731128
KRTCAP2	ENSG00000163463.11	0.000188005	0.0108202	0.705898
PTCD3	ENSG00000132300.19	0.000187976	0.0108202	0.774661
PRELID1	ENSG00000169230.10	0.000187044	0.0108202	0.749204
DERL1	ENSG00000136986.10	0.000188441	0.0108202	0.713149
USP32P2	ENSG00000233327.10	0.000186251	0.0108202	2.63915
ZNF687	ENSG00000143373.18	0.000189247	0.0108454	0.744283
MCTP1	ENSG00000175471.19	0.000189581	0.0108454	1.56949
MRPS11	ENSG00000181991.16	0.000190732	0.0108921	0.792184
TUFT1	ENSG00000143367.16	0.000192328	0.0109641	0.619966
SEPHS1	ENSG00000086475.15	0.000194308	0.0110576	0.723198
TRPM3	ENSG00000083067.22	0.000195477	0.0111047	1.38159
AL928970.1	ENSG00000227518.5	0.000196915	0.0111669	0.749546
FAM187A	ENSG00000214447.4	0.000198884	0.0112203	0.521598
MYOCD	ENSG00000141052.17	0.000198891	0.0112203	1.66206
THRA	ENSG00000126351.12	0.000198378	0.0112203	1.46097
NDUFB3	ENSG00000119013.9	0.000199997	0.0112347	0.681914
LOXHD1	ENSG00000167210.17	0.000200044	0.0112347	1.57162
PRCD	ENSG00000214140.11	0.000200183	0.0112347	1.51353
STX2	ENSG00000111450.14	0.000205452	0.0115106	1.32865
SMS	ENSG00000102172.16	0.000205945	0.0115184	0.655283
LNX2	ENSG00000139517.9	0.000207427	0.0115814	0.649031
BUD31	ENSG00000106245.11	0.000209094	0.0116147	0.76827
CENPI	ENSG00000102384.13	0.000208805	0.0116147	0.541267
LRRC32	ENSG00000137507.11	0.000208408	0.0116147	1.93964
UBE2Q1	ENSG00000160714.10	0.000211368	0.0116317	0.7689
NDUFB11	ENSG00000147123.10	0.00021087	0.0116317	0.714427
MICU3	ENSG00000155970.12	0.00020994	0.0116317	1.85777
EHD2	ENSG00000024422.12	0.000211235	0.0116317	1.89218
SYNE3	ENSG00000176438.12	0.000211901	0.0116317	1.91434
REM1	ENSG00000088320.4	0.000210688	0.0116317	1.40819
AC012617.1	ENSG00000267053.6	0.000211842	0.0116317	2.23073
FANCD2	ENSG00000144554.10	0.000212999	0.011661	0.62176
LARP6	ENSG00000166173.10	0.000213152	0.011661	1.68839
SH2B3	ENSG00000111252.10	0.000214606	0.0117209	1.34281
RASA4B	ENSG00000170667.14	0.000215333	0.0117409	1.74239
DTL	ENSG00000143476.18	0.000215797	0.0117465	0.493993
MAP1A	ENSG00000166963.13	0.00021625	0.0117515	1.71925
DGKG	ENSG00000058866.15	0.000217254	0.0117864	1.72513
TXNDC11	ENSG00000153066.12	0.000220316	0.0118931	0.728509
RAD21	ENSG00000164754.14	0.000219651	0.0118931	0.635024
OXLD1	ENSG00000204237.5	0.000220226	0.0118931	0.665523
FILIP1	ENSG00000118407.15	0.000221674	0.0119389	1.70583
SLC12A4	ENSG00000124067.17	0.0002219	0.0119389	1.53654
CPEB1	ENSG00000214575.9	0.000222389	0.0119455	1.5894
GNPAT	ENSG00000116906.13	0.000224324	0.0120127	0.715266
FEZ1	ENSG00000149557.13	0.000224378	0.0120127	1.67434
AGPAT4	ENSG00000026652.14	0.00022509	0.012031	1.61402
EBP	ENSG00000147155.11	0.000225781	0.01204	0.633957
ARL10	ENSG00000175414.7	0.000225997	0.01204	1.72044
LDLRAD2	ENSG00000187942.11	0.000227276	0.0120749	1.66362
HDAC4	ENSG00000068024.16	0.000227395	0.0120749	1.4554
DNMBP	ENSG00000107554.17	0.000228443	0.0121108	1.75295
EML3	ENSG00000149499.11	0.000228953	0.0121181	1.34506
HIST2H3C	ENSG00000203811.1	0.000230205	0.0121343	0.351971
NMNAT2	ENSG00000157064.11	0.000229754	0.0121343	2.20947
SKI	ENSG00000157933.10	0.00023075	0.0121343	1.44394
SLCO3A1	ENSG00000176463.14	0.000230502	0.0121343	1.81389
AFAP1L1	ENSG00000157510.14	0.00023149	0.0121536	1.59547
MTHFD1	ENSG00000100714.16	0.000233425	0.0122355	0.756468
TOMM20	ENSG00000173726.11	0.000235056	0.0122617	0.699816
ITGB3	ENSG00000259207.7	0.000234797	0.0122617	1.84349
AC087521.1	ENSG00000244953.1	0.000234563	0.0122617	1.4857
SNRPB2	ENSG00000125870.11	0.000236436	0.012314	0.715529
HMGN1	ENSG00000205581.11	0.000236961	0.0123206	0.744938
TEX26-AS1	ENSG00000224743.6	0.00023732	0.0123206	1.6474
SSBP1	ENSG00000106028.11	0.000240045	0.012431	0.761556
MEDAG	ENSG00000102802.10	0.000240211	0.012431	2.74888
MRPS7	ENSG00000125445.11	0.000240983	0.0124314	0.664998
RASL12	ENSG00000103710.11	0.000240638	0.0124314	1.89884
AL391097.1	ENSG00000223492.1	0.000241649	0.0124461	1.48519
NR4A1	ENSG00000123358.20	0.000242222	0.0124559	2.2263
PKD2	ENSG00000118762.8	0.000243505	0.0125021	1.53841
ZNF728	ENSG00000269067.1	0.000244076	0.0125117	1.30515
DHTKD1	ENSG00000181192.12	0.000246118	0.0125965	0.664668
HSPE1	ENSG00000115541.11	0.0002469	0.0126167	0.639564
TIPRL	ENSG00000143155.13	0.000252847	0.0127473	0.715797
TRMT10C	ENSG00000174173.7	0.00025267	0.0127473	0.713488
IER3IP1	ENSG00000134049.6	0.000252843	0.0127473	0.688471
USP7	ENSG00000187555.15	0.000250643	0.0127473	0.769438
SCD	ENSG00000099194.6	0.000251934	0.0127473	0.41
AHCY	ENSG00000101444.13	0.000251957	0.0127473	0.655036
CFL1	ENSG00000172757.13	0.000251985	0.0127473	0.746995
AL845472.2	ENSG00000279561.2	0.00025298	0.0127473	0.511373
SH3BP5	ENSG00000131370.16	0.00025104	0.0127473	1.51661
FLAD1	ENSG00000160688.19	0.00025678	0.0129188	0.666018
INKA2	ENSG00000197852.11	0.000258587	0.0129896	1.71303
FAM162B	ENSG00000183807.8	0.000259008	0.0129907	1.39763
SUMO2	ENSG00000188612.12	0.000260789	0.0129999	0.729603
ARHGAP24	ENSG00000138639.18	0.000260614	0.0129999	1.53298
ATP1B2	ENSG00000129244.9	0.000260558	0.0129999	1.48277
ZNF781	ENSG00000196381.11	0.000259781	0.0129999	1.53811
SLC35B1	ENSG00000121073.14	0.000261512	0.013016	0.660039
HSPB11	ENSG00000081870.11	0.000262067	0.0130237	0.723247
NUP210	ENSG00000132182.12	0.000262979	0.0130491	0.599997
CACYBP	ENSG00000116161.17	0.000265603	0.0130995	0.668957
ESCO2	ENSG00000171320.14	0.000265261	0.0130995	0.512392
SH3BP2	ENSG00000087266.16	0.000264607	0.0130995	1.3446
AC145098.2	ENSG00000279821.1	0.00026508	0.0130995	1.59504
LIX1L	ENSG00000271601.4	0.000266192	0.013103	1.53002
LAMB1	ENSG00000091136.14	0.00026648	0.013103	1.58313
SLC25A15	ENSG00000102743.15	0.000268363	0.0131441	0.662829
DLGAP5	ENSG00000126787.13	0.000268528	0.0131441	0.43972
CCBE1	ENSG00000183287.14	0.000268369	0.0131441	1.64463
SRPX	ENSG00000101955.15	0.000269565	0.0131553	2.33375
FLG2	ENSG00000143520.6	0.00026935	0.0131553	1.23784
ZFPM2	ENSG00000169946.14	0.00027041	0.0131768	1.91789
TOMM70	ENSG00000154174.7	0.000273263	0.0132959	0.768224
EXOSC8	ENSG00000120699.13	0.00027499	0.01336	0.715402
MAF	ENSG00000178573.7	0.00027823	0.0134973	1.50964
AC138866.1	ENSG00000253816.3	0.000281043	0.0135952	0.52976
CEP112	ENSG00000154240.17	0.000281085	0.0135952	1.79893
TSTA3	ENSG00000104522.16	0.000283073	0.0136508	0.576798
EBAG9	ENSG00000147654.15	0.000282753	0.0136508	0.741119
PARM1	ENSG00000169116.11	0.0002846	0.0137042	1.82569
MEOX2	ENSG00000106511.6	0.000285507	0.0137128	2.33832
AC092645.1	ENSG00000278962.1	0.000285623	0.0137128	1.68217
SIAH2	ENSG00000181788.4	0.000286637	0.013721	0.477489
AP001486.2	ENSG00000260966.1	0.000286317	0.013721	1.58958
CDC5L	ENSG00000096401.8	0.000290828	0.0138507	0.795013
BUB3	ENSG00000154473.18	0.000291474	0.0138507	0.687326
ZWINT	ENSG00000122952.17	0.00029085	0.0138507	0.538158
EPAS1	ENSG00000116016.14	0.000290331	0.0138507	1.63143
RUSC2	ENSG00000198853.12	0.000291444	0.0138507	1.50274
RNF5	ENSG00000204308.8	0.000293723	0.0138766	0.725508
AMZ2	ENSG00000196704.12	0.000293397	0.0138766	0.700754
ABCC9	ENSG00000069431.11	0.000292565	0.0138766	1.79574
SLIT3	ENSG00000184347.14	0.000292916	0.0138766	2.14431
ARF1	ENSG00000143761.16	0.000295317	0.0139062	0.711153
ANAPC11	ENSG00000141552.17	0.00029482	0.0139062	0.684336
BASP1	ENSG00000176788.9	0.000295631	0.0139062	1.76546
ZNF33B	ENSG00000196693.15	0.000297238	0.0139415	0.754149
DOCK6	ENSG00000130158.14	0.000297091	0.0139415	1.6813
DCLK1	ENSG00000133083.14	0.000298084	0.0139611	2.32053
METTL2A	ENSG00000087995.15	0.000300315	0.0140263	0.699138
HMGB1	ENSG00000189403.15	0.000300338	0.0140263	0.760511
RBM34	ENSG00000188739.15	0.000301821	0.0140753	0.737186
ZDHHC6	ENSG00000023041.11	0.000303793	0.014147	0.776221
GMCL1	ENSG00000087338.5	0.000305286	0.014176	0.794306
MRPS18B	ENSG00000204568.12	0.00030516	0.014176	0.702943
TTLL3	ENSG00000214021.16	0.000305909	0.0141847	1.46278
PSMA6	ENSG00000100902.10	0.000310654	0.0142841	0.705136
PSMA5	ENSG00000143106.13	0.000311324	0.0142841	0.713974
NUP58	ENSG00000139496.16	0.000309544	0.0142841	0.768645
CHD8	ENSG00000100888.13	0.000309443	0.0142841	0.841128
NDC80	ENSG00000080986.13	0.000311563	0.0142841	0.462817
NECTIN3	ENSG00000177707.11	0.000311256	0.0142841	1.70714
CBX7	ENSG00000100307.13	0.000311009	0.0142841	1.55496
CAMTA2	ENSG00000108509.21	0.000308709	0.0142841	1.38394
SORBS3	ENSG00000120896.13	0.000312909	0.0143256	1.45659
EVC	ENSG00000072840.13	0.0003162	0.0144559	1.69128
METTL17	ENSG00000165792.17	0.000316761	0.0144613	0.818402
CCT4	ENSG00000115484.15	0.000318131	0.0144865	0.745455
TMEM267	ENSG00000151881.14	0.000318846	0.0144865	0.63838
PEAK1	ENSG00000173517.10	0.000319094	0.0144865	1.41603
EGFR-AS1	ENSG00000224057.1	0.000318919	0.0144865	1.58156
TCEA1	ENSG00000187735.14	0.000320876	0.0145471	0.722771
ARPIN-AP3S2	ENSG00000250021.7	0.00032161	0.0145601	0.49483
MRM2	ENSG00000122687.17	0.000324411	0.0146497	0.712981
AP1S1	ENSG00000106367.15	0.000324489	0.0146497	0.68089
TRMT112	ENSG00000173113.6	0.000326442	0.0147047	0.765614
AC141586.3	ENSG00000261093.1	0.000326611	0.0147047	1.52929
BOC	ENSG00000144857.14	0.000328213	0.0147361	2.17509
LMCD1	ENSG00000071282.12	0.00032803	0.0147361	1.6976
SPRY1	ENSG00000164056.11	0.000330055	0.0147855	1.88723
DNAH1	ENSG00000114841.17	0.000330222	0.0147855	1.474
TMEM147	ENSG00000105677.12	0.00033303	0.0148703	0.713435
MRPL44	ENSG00000135900.4	0.0003329	0.0148703	0.766623
FTSJ1	ENSG00000068438.15	0.00033777	0.0150298	0.803818
AC104066.3	ENSG00000286161.1	0.000337974	0.0150298	0.828815
MYH7B	ENSG00000078814.15	0.000337987	0.0150298	1.67161
COL6A2	ENSG00000142173.15	0.000339074	0.0150576	1.85882
EEF1AKNMT	ENSG00000010165.20	0.000342202	0.0151259	0.721961
CRB3	ENSG00000130545.16	0.000341581	0.0151259	0.638467
COL18A1-AS1	ENSG00000183535.9	0.000341742	0.0151259	1.89936
PRDM8	ENSG00000152784.15	0.000342471	0.0151259	1.47906
MRPL24	ENSG00000143314.12	0.000345654	0.0151706	0.649682
ZNF678	ENSG00000181450.17	0.000345002	0.0151706	0.718043
SH3D19	ENSG00000109686.18	0.000344183	0.0151706	1.51094
NCKAP5L	ENSG00000167566.17	0.000345198	0.0151706	1.37029
SEMA6B	ENSG00000167680.16	0.000345813	0.0151706	1.83306
ALDH18A1	ENSG00000059573.9	0.000347634	0.0152068	0.720524
AC018445.3	ENSG00000279637.1	0.000347507	0.0152068	1.65412
EFCAB13	ENSG00000178852.16	0.000348039	0.0152068	1.43475
PDGFA	ENSG00000197461.13	0.000349682	0.015258	1.72211
COX5A	ENSG00000178741.12	0.000351235	0.015273	0.689416
CCT7	ENSG00000135624.16	0.000351902	0.015273	0.740549
PDGFRB	ENSG00000113721.14	0.00035162	0.015273	1.615
RAPGEF2	ENSG00000109756.9	0.000351542	0.015273	1.23747
MEOX1	ENSG00000005102.13	0.000353235	0.0153105	2.42788
TBL1XR1	ENSG00000177565.16	0.000358133	0.0154815	0.722462
NPR1	ENSG00000169418.10	0.000357796	0.0154815	2.069
PPM1G	ENSG00000115241.11	0.000358697	0.0154853	0.775304
AC016954.1	ENSG00000258134.1	0.000359469	0.0154981	1.24633
ACKR3	ENSG00000144476.6	0.000360317	0.0155141	1.93779
TMX1	ENSG00000139921.13	0.00036455	0.0155827	0.731442
KRTCAP3	ENSG00000157992.12	0.000364489	0.0155827	0.554134
ITGB3BP	ENSG00000142856.16	0.000363203	0.0155827	0.697745
FAM124B	ENSG00000124019.10	0.000363498	0.0155827	1.54946
SCARF2	ENSG00000244486.8	0.000362447	0.0155827	1.83352
SCAMP5	ENSG00000198794.12	0.000364783	0.0155827	1.70883
HSD17B7	ENSG00000132196.14	0.000366744	0.015646	0.652692
GRHL2	ENSG00000083307.11	0.000367927	0.0156759	0.568702
CLDN7	ENSG00000181885.18	0.000370596	0.015769	0.54259
HPS3	ENSG00000163755.8	0.000372244	0.0157772	0.739539
HSPB2	ENSG00000170276.6	0.000371516	0.0157772	1.59766
MYADM	ENSG00000179820.16	0.000372244	0.0157772	1.48429
PGM5	ENSG00000154330.13	0.000373631	0.0157951	2.39237
ITSN1	ENSG00000205726.15	0.000373637	0.0157951	1.35855
PSME1	ENSG00000092010.15	0.000375816	0.0158666	0.682758
AC239868.2	ENSG00000264207.1	0.000379269	0.0159504	0.598656
LSM1	ENSG00000175324.10	0.00037913	0.0159504	0.62435
CMIP	ENSG00000153815.16	0.000378611	0.0159504	1.3585
GOLPH3	ENSG00000113384.14	0.00038081	0.0159533	0.760841
ARHGEF15	ENSG00000198844.12	0.000380513	0.0159533	1.93022
ADAMTS9	ENSG00000163638.13	0.000380449	0.0159533	2.04386
TMEM79	ENSG00000163472.19	0.000385187	0.016013	0.631104
RABGGTB	ENSG00000137955.16	0.000384406	0.016013	0.787113
BRCA2	ENSG00000139618.14	0.000385171	0.016013	0.574479
TRIM59	ENSG00000213186.8	0.000384106	0.016013	0.625998
CACNA2D1	ENSG00000153956.16	0.000384372	0.016013	1.68633
CCM2L	ENSG00000101331.15	0.000383142	0.016013	1.64767
AL079343.1	ENSG00000262119.1	0.000386472	0.016046	2.10078
PRIM2	ENSG00000146143.18	0.000388953	0.0161079	0.765439
RUFY3	ENSG00000018189.13	0.000388465	0.0161079	1.29058
SGO2	ENSG00000163535.18	0.000390576	0.016134	0.617473
AL138831.3	ENSG00000279926.1	0.000390483	0.016134	0.703668
DAD1	ENSG00000129562.11	0.000396477	0.016163	0.710647
PCID2	ENSG00000126226.21	0.000393093	0.016163	0.74458
HSPH1	ENSG00000120694.19	0.000395917	0.016163	0.679385
ATOH8	ENSG00000168874.13	0.000393028	0.016163	1.98226
CAV2	ENSG00000105971.15	0.000395114	0.016163	1.8513
GFRA2	ENSG00000168546.11	0.000394101	0.016163	1.58397
MEG8	ENSG00000225746.11	0.000396738	0.016163	2.01309
FHL3	ENSG00000183386.10	0.000393859	0.016163	1.43331
WHAMMP2	ENSG00000248334.6	0.000394785	0.016163	1.64899
SMG6	ENSG00000070366.14	0.000395291	0.016163	1.34169
RAPGEF1	ENSG00000107263.18	0.000394848	0.016163	1.34008
ADSS	ENSG00000035687.10	0.000399076	0.0162288	0.730646
ATP5PD	ENSG00000167863.12	0.00039935	0.0162288	0.697211
ZNF48	ENSG00000180035.12	0.000401493	0.0162955	0.70252
CDC42SE1	ENSG00000197622.13	0.000403718	0.0163045	0.792652
CAPN10-DT	ENSG00000260942.1	0.000403635	0.0163045	0.70153
SCN9A	ENSG00000169432.15	0.000402277	0.0163045	2.06054
NRXN2	ENSG00000110076.18	0.000403349	0.0163045	1.77858
RPL28	ENSG00000108107.14	0.000405893	0.0163316	0.732683
PAFAH1B3	ENSG00000079462.7	0.000405467	0.0163316	0.558757
RRM1	ENSG00000167325.15	0.000405092	0.0163316	0.709004
MFAP4	ENSG00000166482.11	0.000408103	0.0164002	2.75724
ZNF138	ENSG00000197008.9	0.000409074	0.016419	0.666035
RPUSD2	ENSG00000166133.18	0.000409719	0.0164246	0.762706
AC100788.2	ENSG00000279339.1	0.000411369	0.0164704	1.84488
RAE1	ENSG00000101146.13	0.000412484	0.0164948	0.750648
HINT1	ENSG00000169567.11	0.000414187	0.0165362	0.725698
BOLA2B	ENSG00000169627.8	0.000414535	0.0165362	0.673249
TPRKB	ENSG00000144034.14	0.000416256	0.0165447	0.727962
EMX2OS	ENSG00000229847.8	0.000416198	0.0165447	1.92916
SATB2	ENSG00000119042.17	0.00041678	0.0165447	1.81587
PCA3	ENSG00000225937.2	0.000416506	0.0165447	1.71674
CNOT11	ENSG00000158435.8	0.000418029	0.0165602	0.781192
COMMD4	ENSG00000140365.15	0.000419061	0.0165602	0.775921
ZNF765	ENSG00000196417.13	0.000419132	0.0165602	0.778008
FOSB	ENSG00000125740.14	0.000419207	0.0165602	3.30369
NCSTN	ENSG00000162736.17	0.000420781	0.0166022	0.73359
COPZ1	ENSG00000111481.10	0.000424093	0.0166723	0.723184
DPP3	ENSG00000254986.7	0.000423816	0.0166723	0.677412
PGAM5	ENSG00000247077.7	0.000423123	0.0166723	0.70434
ARHGAP23	ENSG00000275832.5	0.000427082	0.0167695	1.68548
JAG1	ENSG00000101384.12	0.000427994	0.0167851	1.50731
AC097063.1	ENSG00000224570.1	0.000430108	0.0168402	1.19408
AC110079.1	ENSG00000260404.3	0.000430434	0.0168402	1.50211
RBBP5	ENSG00000117222.14	0.000433556	0.0168526	0.803549
MYL12B	ENSG00000118680.13	0.000434827	0.0168526	0.717034
RNF6	ENSG00000127870.17	0.000432647	0.0168526	0.737327
COPS5	ENSG00000121022.14	0.000433403	0.0168526	0.733678
NET1	ENSG00000173848.19	0.000434836	0.0168526	0.652049
NEURL1B	ENSG00000214357.8	0.000434892	0.0168526	1.65166
INSRR	ENSG00000027644.5	0.000433365	0.0168526	1.34417
AC018638.1	ENSG00000229413.2	0.000432518	0.0168526	2.4465
NBN	ENSG00000104320.13	0.000436602	0.0168987	0.744241
RYR3	ENSG00000198838.13	0.000437651	0.0169192	2.23608
CH25H	ENSG00000138135.6	0.000438944	0.0169491	1.75723
TWIST1	ENSG00000122691.13	0.000440882	0.0170038	1.83157
SELENOH	ENSG00000211450.10	0.000442017	0.0170273	0.703768
CCDC36	ENSG00000173421.17	0.000443852	0.0170375	1.71117
TRABD2B	ENSG00000269113.4	0.000443564	0.0170375	2.10102
EEPD1	ENSG00000122547.11	0.000442813	0.0170375	1.45102
KCNT2	ENSG00000162687.17	0.000445737	0.0170696	1.79742
ROBO3	ENSG00000154134.15	0.000445307	0.0170696	1.87983
DAB2IP	ENSG00000136848.17	0.000449497	0.0171934	1.59713
HIST1H2AE	ENSG00000277075.2	0.000450356	0.017206	0.575243
LYPLA1	ENSG00000120992.18	0.000452341	0.0172423	0.614355
SHROOM4	ENSG00000158352.15	0.000452364	0.0172423	1.63794
SF3B4	ENSG00000143368.10	0.000453776	0.0172759	0.746383
SLF1	ENSG00000133302.13	0.000456154	0.0173259	0.792812
SPDL1	ENSG00000040275.17	0.000455947	0.0173259	0.715448
SLC25A10	ENSG00000183048.12	0.00045683	0.0173313	0.578679
XRCC5	ENSG00000079246.16	0.000457385	0.0173322	0.777314
HIF3A	ENSG00000124440.15	0.000458803	0.0173657	1.76346
MRPS35	ENSG00000061794.13	0.000459881	0.017381	0.694296
COX16	ENSG00000133983.15	0.000460446	0.017381	0.741809
PHF21A	ENSG00000135365.15	0.000460808	0.017381	1.26697
AC010198.2	ENSG00000285517.1	0.00046255	0.0174063	1.75053
ZCCHC14	ENSG00000140948.11	0.000462191	0.0174063	1.36376
UBE2I	ENSG00000103275.20	0.000465582	0.01748	0.788488
PCSK5	ENSG00000099139.13	0.000465227	0.01748	1.81599
PTGFR	ENSG00000122420.10	0.000471915	0.0176974	2.3898
ZNF816	ENSG00000180257.13	0.000473507	0.0177365	0.717758
CDKN3	ENSG00000100526.20	0.00047405	0.0177365	0.547238
NMD3	ENSG00000169251.12	0.000476213	0.017797	0.757977
EDRF1	ENSG00000107938.18	0.000478445	0.0178599	0.787584
LRRC40	ENSG00000066557.6	0.000479584	0.0178615	0.818937
GRK5	ENSG00000198873.11	0.000479281	0.0178615	1.50482
FDPS	ENSG00000160752.14	0.000481563	0.0178942	0.701671
WDFY3-AS2	ENSG00000180769.9	0.000481075	0.0178942	1.61957
RPS10-NUDT3	ENSG00000270800.3	0.000484459	0.0179404	0.517485
EIF2A	ENSG00000144895.12	0.000484381	0.0179404	0.782361
HSPA9	ENSG00000113013.14	0.000483552	0.0179404	0.786533
ZNF414	ENSG00000133250.14	0.000487037	0.0179949	1.41828
ABL1	ENSG00000097007.18	0.000486833	0.0179949	1.30493
CSTF2	ENSG00000101811.13	0.000487775	0.0180018	0.725038
RBMS3	ENSG00000144642.21	0.000489019	0.0180068	1.87342
FBLN1	ENSG00000077942.19	0.000488784	0.0180068	2.02909
UQCC1	ENSG00000101019.22	0.000491044	0.018061	0.779788
TK2	ENSG00000166548.15	0.000492817	0.0181057	1.33876
IFT22	ENSG00000128581.15	0.00049527	0.0181754	0.713523
MAP3K14	ENSG00000006062.16	0.00049692	0.0182154	1.45983
MRPS33	ENSG00000090263.16	0.000500607	0.0182157	0.694193
CD46	ENSG00000117335.19	0.000500455	0.0182157	0.705915
ENOPH1	ENSG00000145293.16	0.000499493	0.0182157	0.767267
KIF20B	ENSG00000138182.14	0.000499483	0.0182157	0.688193
GMPS	ENSG00000163655.16	0.00049872	0.0182157	0.747785
SNCA	ENSG00000145335.15	0.000499864	0.0182157	1.54535
PYGM	ENSG00000068976.14	0.000500845	0.0182157	1.57825
PCOLCE	ENSG00000106333.13	0.000501639	0.0182242	1.68989
SLC44A3-AS1	ENSG00000224081.9	0.000503771	0.0182812	1.49631
TMEM132C	ENSG00000181234.9	0.000506873	0.0183733	2.13108
ABT1	ENSG00000146109.5	0.000510069	0.0183831	0.750792
LYPLAL1	ENSG00000143353.12	0.000509812	0.0183831	0.705436
SPATA5L1	ENSG00000171763.19	0.000511611	0.0183831	0.772284
UQCRC2	ENSG00000140740.10	0.000510302	0.0183831	0.741678
PSMG3	ENSG00000157778.8	0.000511672	0.0183831	0.68047
FBXW9	ENSG00000132004.13	0.000512791	0.0183831	0.644665
LILRB5	ENSG00000105609.16	0.000512243	0.0183831	2.31339
AC008894.3	ENSG00000279198.1	0.000510401	0.0183831	1.89149
HOXA-AS2	ENSG00000253552.7	0.000512191	0.0183831	1.75372
ZDHHC8	ENSG00000099904.15	0.000508489	0.0183831	1.47056
COL6A1	ENSG00000142156.14	0.000514148	0.0184115	1.79368
ANGPTL2	ENSG00000136859.10	0.0005158	0.0184503	1.80556
MRPL35	ENSG00000132313.15	0.000517975	0.0184875	0.769996
BATF3	ENSG00000123685.9	0.000517938	0.0184875	1.42502
DHRS4-AS1	ENSG00000215256.3	0.000522528	0.0186231	0.606943
ZNF575	ENSG00000176472.10	0.000523356	0.0186231	1.2001
AC004951.1	ENSG00000228434.1	0.000523491	0.0186231	1.78293
NRP1	ENSG00000099250.18	0.000524271	0.0186305	1.45201
UBL4A	ENSG00000102178.13	0.000526246	0.01865	0.70924
HMGN2	ENSG00000198830.11	0.000525791	0.01865	0.765361
PFN1	ENSG00000108518.7	0.000526537	0.01865	0.73298
CPSF2	ENSG00000165934.12	0.000527903	0.0186577	0.815385
AC068831.7	ENSG00000284946.1	0.000527485	0.0186577	0.650259
POC1A	ENSG00000164087.7	0.00052938	0.0186896	0.580359
AC124944.3	ENSG00000260261.2	0.000530876	0.0187019	0.643779
CTSG	ENSG00000100448.4	0.000530626	0.0187019	1.88308
ABCB10	ENSG00000135776.5	0.00053327	0.0187659	0.727633
SLC39A1	ENSG00000143570.18	0.000534631	0.0187732	0.711295
RPS15A	ENSG00000134419.15	0.000534247	0.0187732	0.676321
MSH2	ENSG00000095002.14	0.000536235	0.0188092	0.747104
TFAM	ENSG00000108064.11	0.000539669	0.0189093	0.730802
EMC2	ENSG00000104412.8	0.000540528	0.0189191	0.745386
JPT1	ENSG00000189159.16	0.000544236	0.0190284	0.569959
DSCC1	ENSG00000136982.6	0.000545284	0.0190446	0.563409
TARS	ENSG00000113407.13	0.000546384	0.0190625	0.729751
CYC1	ENSG00000179091.5	0.00054763	0.0190856	0.64609
C16orf91	ENSG00000174109.5	0.000550113	0.0191311	0.661044
NR2F1-AS1	ENSG00000237187.8	0.000550039	0.0191311	1.82991
CYB5R3	ENSG00000100243.21	0.000551242	0.0191499	1.32521
B4GALT3	ENSG00000158850.15	0.000553737	0.0191841	0.700717
DCAF13	ENSG00000164934.14	0.000553995	0.0191841	0.663443
SHC3	ENSG00000148082.10	0.000552909	0.0191841	1.81496
NR2C1	ENSG00000120798.17	0.000555075	0.0192011	1.33243
TMED2	ENSG00000086598.11	0.000561642	0.0194077	0.724024
FXYD1	ENSG00000266964.5	0.00056247	0.0194157	1.71011
AP000879.1	ENSG00000254721.1	0.00056438	0.0194404	0.55927
EPHB1	ENSG00000154928.18	0.000564327	0.0194404	2.13531
TMEM186	ENSG00000184857.8	0.000566461	0.0194914	0.660564
LHFPL6	ENSG00000183722.9	0.000568528	0.0195419	1.85283
AC073592.3	ENSG00000279071.1	0.000569772	0.019564	1.49062
AL359878.1	ENSG00000205740.2	0.000571693	0.0196092	0.628368
WASHC5	ENSG00000164961.16	0.000572311	0.0196098	0.685388
BCL6B	ENSG00000161940.10	0.000574019	0.0196476	1.64812
ETAA1	ENSG00000143971.8	0.000575012	0.019656	0.776612
IQSEC1	ENSG00000144711.16	0.00057547	0.019656	1.32243
F10	ENSG00000126218.11	0.000576448	0.0196687	1.63359
UBE2V2	ENSG00000169139.12	0.000579544	0.0197068	0.729989
EXO1	ENSG00000174371.17	0.000579625	0.0197068	0.437266
PLEKHG1	ENSG00000120278.16	0.000579987	0.0197068	1.65223
DGKI	ENSG00000157680.15	0.000579234	0.0197068	1.76193
TFG	ENSG00000114354.14	0.000582989	0.0197691	0.797077
THSD7A	ENSG00000005108.16	0.000584218	0.0197691	1.81405
CACNA1G	ENSG00000006283.18	0.000584249	0.0197691	1.8129
SLC26A10	ENSG00000135502.17	0.000583138	0.0197691	1.67588
AC005293.1	ENSG00000285555.1	0.000585058	0.0197759	1.48634
ZNF720	ENSG00000197302.10	0.000586929	0.0198186	0.718565
PRKDC	ENSG00000253729.7	0.000588394	0.0198475	0.702277
RAB3C	ENSG00000152932.8	0.000589246	0.0198556	1.74229
YARS2	ENSG00000139131.12	0.000590201	0.0198673	0.77656
ZNF410	ENSG00000119725.18	0.000594021	0.0199752	0.800418
ADAMTS9-AS2	ENSG00000241684.6	0.000594931	0.0199851	2.13243
MRPL39	ENSG00000154719.13	0.000600572	0.0200505	0.724434
MIPEP	ENSG00000027001.10	0.00059817	0.0200505	0.673835
REST	ENSG00000084093.17	0.000600138	0.0200505	0.829378
YIPF1	ENSG00000058799.15	0.000600462	0.0200505	0.698374
GNA13	ENSG00000120063.10	0.000599674	0.0200505	0.780454
SLC5A4-AS1	ENSG00000242082.2	0.000598895	0.0200505	1.84828
FRAT2	ENSG00000181274.6	0.000601988	0.0200566	0.687209
STARD8	ENSG00000130052.13	0.000601505	0.0200566	1.51932
FBXO28	ENSG00000143756.12	0.000605497	0.0201529	0.747075
L2HGDH	ENSG00000087299.12	0.000607791	0.020188	0.740872
NRN1	ENSG00000124785.9	0.000607385	0.020188	1.8157
VIRMA	ENSG00000164944.12	0.00061319	0.0203051	0.69734
GSDME	ENSG00000105928.15	0.000612937	0.0203051	1.45775
AC011389.3	ENSG00000279752.1	0.000612058	0.0203051	1.21842
GPN1	ENSG00000198522.13	0.000616721	0.0203634	0.78321
GPR78	ENSG00000155269.12	0.000615736	0.0203634	1.31082
CYP11A1	ENSG00000140459.18	0.000616827	0.0203634	1.13865
GNB3	ENSG00000111664.10	0.000618441	0.020396	1.68572
VASH1	ENSG00000071246.11	0.000620352	0.0204383	1.39421
CEP295NL	ENSG00000178404.9	0.000621577	0.020458	2.02979
PECAM1	ENSG00000261371.6	0.000624487	0.020533	1.56586
RSC1A1	ENSG00000215695.1	0.000626722	0.0205337	0.523524
GSPT1	ENSG00000103342.13	0.000627031	0.0205337	0.764089
LINC00710	ENSG00000229240.8	0.00062522	0.0205337	1.343
GFPT2	ENSG00000131459.13	0.000626048	0.0205337	1.72628
TRA2B	ENSG00000136527.18	0.00062827	0.020536	0.806404
POLR1D	ENSG00000186184.17	0.000628362	0.020536	0.762922
SPG21	ENSG00000090487.11	0.000629889	0.0205652	0.792435
LGI4	ENSG00000153902.14	0.000631217	0.0205879	1.75313
PDE9A	ENSG00000160191.18	0.000636833	0.0207503	1.8342
SAMD10	ENSG00000130590.14	0.000638417	0.0207811	0.610062
CEP350	ENSG00000135837.16	0.000639762	0.0208041	0.847663
CENPK	ENSG00000123219.13	0.000641113	0.0208272	0.599686
AC096921.2	ENSG00000261468.1	0.000642161	0.0208405	1.54352
H2AFY	ENSG00000113648.16	0.000646439	0.0209391	0.844176
AAGAB	ENSG00000103591.12	0.000647223	0.0209391	0.760429
ARHGEF17	ENSG00000110237.4	0.000648386	0.0209391	1.42201
PDLIM7	ENSG00000196923.14	0.000648417	0.0209391	1.67316
FP325331.1	ENSG00000278881.2	0.000647525	0.0209391	1.39009
SLIRP	ENSG00000119705.9	0.000650916	0.0209881	0.701426
LINC01060	ENSG00000249378.5	0.000651538	0.0209881	1.55251
PDZD4	ENSG00000067840.12	0.000651868	0.0209881	1.91806
NSMCE1	ENSG00000169189.17	0.000652592	0.0209906	0.705279
HIST2H4B	ENSG00000270276.2	0.000654415	0.0210285	0.41542
ZNF761	ENSG00000160336.15	0.000658221	0.0211299	0.76314
AC093278.2	ENSG00000261269.1	0.000659079	0.0211366	1.47458
VPS72	ENSG00000163159.12	0.000663185	0.0211641	0.723621
PCBD1	ENSG00000166228.9	0.000661495	0.0211641	0.643118
CALM2	ENSG00000143933.17	0.000662972	0.0211641	0.7421
COMMD5	ENSG00000170619.10	0.00066188	0.0211641	0.773236
RNF139	ENSG00000170881.4	0.000662102	0.0211641	0.621038
VWA8	ENSG00000102763.18	0.000665755	0.0212253	0.718765
LSM2	ENSG00000204392.11	0.000668581	0.0212621	0.74545
MMRN2	ENSG00000173269.14	0.000667991	0.0212621	1.7305
SOX17	ENSG00000164736.6	0.000669473	0.0212621	1.67615
CREB5	ENSG00000146592.17	0.000669522	0.0212621	1.80019
ARHGAP20	ENSG00000137727.12	0.000672521	0.0213365	1.84948
CDC123	ENSG00000151465.14	0.000676787	0.0214301	0.726564
JKAMP	ENSG00000050130.18	0.000676451	0.0214301	0.681735
PSMD10P1	ENSG00000228663.1	0.00068232	0.0215843	0.692132
FAM84B	ENSG00000168672.4	0.000683231	0.0215921	0.567083
NFIX	ENSG00000008441.16	0.000684371	0.0216071	1.74336
VRK1	ENSG00000100749.8	0.000686892	0.0216532	0.752127
AC026124.1	ENSG00000250280.2	0.000687161	0.0216532	1.86848
AC092535.4	ENSG00000273179.1	0.00068803	0.0216596	1.42783
COX7A1	ENSG00000161281.11	0.000689186	0.0216751	1.79351
UFC1	ENSG00000143222.12	0.000691837	0.0216956	0.679536
AC087392.1	ENSG00000262003.1	0.000691497	0.0216956	1.26224
RBPMS2	ENSG00000166831.9	0.000690734	0.0216956	1.41838
CKS1B	ENSG00000173207.13	0.000694963	0.0217308	0.620872
RCAN2	ENSG00000172348.14	0.000694581	0.0217308	1.62093
GPR146	ENSG00000164849.10	0.00069476	0.0217308	1.53985
AP006623.1	ENSG00000250397.2	0.000696337	0.0217443	1.44863
AC024568.1	ENSG00000253558.1	0.000696733	0.0217443	1.39071
SVIL	ENSG00000197321.14	0.000697448	0.0217458	1.54742
CPNE3	ENSG00000085719.13	0.000698117	0.0217459	0.660586
EGFL7	ENSG00000172889.16	0.00069889	0.0217491	1.78477
DIPK2B	ENSG00000147113.17	0.000701437	0.0218075	1.79756
ACBD3	ENSG00000182827.9	0.000705247	0.0218218	0.782976
MRPS34	ENSG00000074071.14	0.000703325	0.0218218	0.68023
CENPX	ENSG00000169689.15	0.0007038	0.0218218	0.621684
PSME2	ENSG00000100911.16	0.000704498	0.0218218	0.669689
AC241952.1	ENSG00000275131.3	0.000705022	0.0218218	1.37821
MAPK12	ENSG00000188130.14	0.000707392	0.0218674	1.74006
TSNAX	ENSG00000116918.14	0.00070854	0.0218787	0.742105
KDF1	ENSG00000175707.9	0.000709105	0.0218787	0.61994
EGFR	ENSG00000146648.18	0.000716737	0.0220484	2.19229
RXRA	ENSG00000186350.11	0.000715425	0.0220484	1.40523
AC004263.2	ENSG00000286067.1	0.000717312	0.0220484	1.70156
AC079601.1	ENSG00000257225.1	0.000717042	0.0220484	1.66995
PSMD10	ENSG00000101843.19	0.000718995	0.0220486	0.742498
DUSP11	ENSG00000144048.10	0.000718923	0.0220486	0.857004
GPRC5B	ENSG00000167191.12	0.00071935	0.0220486	1.81334
UBQLN4	ENSG00000160803.8	0.000720684	0.0220687	0.720599
HEATR1	ENSG00000119285.11	0.000723076	0.0220796	0.738193
AP002518.1	ENSG00000256195.2	0.000722164	0.0220796	1.24429
DTX1	ENSG00000135144.7	0.000723063	0.0220796	1.78668
RPP21	ENSG00000241370.5	0.000724853	0.0221058	0.758323
VSTM4	ENSG00000165633.13	0.000725293	0.0221058	1.89743
ANKS6	ENSG00000165138.18	0.000726007	0.0221069	1.9694
BICD1	ENSG00000151746.14	0.000727456	0.0221303	1.588
AL035461.3	ENSG00000286235.1	0.000728673	0.0221466	0.567288
TSEN34	ENSG00000170892.11	0.000731049	0.0221981	0.74033
DES	ENSG00000175084.11	0.000731987	0.0222059	1.96677
MEMO1	ENSG00000162959.13	0.000740104	0.0222939	0.795387
DLAT	ENSG00000150768.15	0.000741979	0.0222939	0.720366
SMUG1	ENSG00000123415.15	0.000740069	0.0222939	0.750975
XPO6	ENSG00000169180.11	0.000740697	0.0222939	0.797786
EIPR1	ENSG00000032389.12	0.000736068	0.0222939	0.777054
FHL5	ENSG00000112214.10	0.000736501	0.0222939	1.97673
AC063952.1	ENSG00000240661.3	0.000737088	0.0222939	1.54325
RBMS1P1	ENSG00000225422.4	0.00073909	0.0222939	1.60843
TPM2	ENSG00000198467.14	0.000742998	0.0222939	1.80841
AC009090.4	ENSG00000279019.1	0.000742588	0.0222939	1.47309
MAN1C1	ENSG00000117643.14	0.00073782	0.0222939	1.78871
RDM1P5	ENSG00000263818.5	0.000743108	0.0222939	1.44198
C1D	ENSG00000197223.11	0.000745459	0.0223233	0.743385
KPNA2	ENSG00000182481.9	0.000745225	0.0223233	0.53514
TMEM106C	ENSG00000134291.12	0.00074814	0.0223384	0.648009
RACGAP1	ENSG00000161800.13	0.000748244	0.0223384	0.588518
KALRN	ENSG00000160145.15	0.000748708	0.0223384	1.85233
GRIP2	ENSG00000144596.13	0.000746673	0.0223384	1.8023
AC004241.5	ENSG00000280054.1	0.000750544	0.0223579	1.33456
SNORD15A	ENSG00000206941.1	0.000751422	0.0223579	1.33657
AC009120.1	ENSG00000239763.2	0.000750987	0.0223579	1.37331
MOGS	ENSG00000115275.12	0.00076608	0.0225272	0.802079
RNF7	ENSG00000114125.14	0.000766986	0.0225272	0.804637
LAGE3	ENSG00000196976.7	0.000768604	0.0225272	0.565294
FBXO45	ENSG00000174013.8	0.000760539	0.0225272	0.716841
OSTC	ENSG00000198856.13	0.000766772	0.0225272	0.704162
MRPL22	ENSG00000082515.18	0.000770922	0.0225272	0.75478
RPS27	ENSG00000177954.13	0.000767635	0.0225272	0.689258
ZNF263	ENSG00000006194.10	0.000765463	0.0225272	0.763389
GOLGA5	ENSG00000066455.13	0.000765562	0.0225272	0.777198
BRIP1	ENSG00000136492.8	0.000758192	0.0225272	0.532549
HIST1H4J	ENSG00000197238.4	0.000769874	0.0225272	0.626877
MCM4	ENSG00000104738.17	0.000761478	0.0225272	0.608288
CPSF6	ENSG00000111605.18	0.000768671	0.0225272	0.8383
BMX	ENSG00000102010.15	0.000770953	0.0225272	1.52747
PTPRB	ENSG00000127329.15	0.000770584	0.0225272	1.60206
PRRC2B	ENSG00000130723.20	0.000769427	0.0225272	1.27658
NLGN2	ENSG00000169992.10	0.000760461	0.0225272	1.62707
PLEKHM2	ENSG00000116786.13	0.000761656	0.0225272	1.26962
C11orf95	ENSG00000188070.9	0.000766846	0.0225272	1.51396
OR52B5P	ENSG00000231049.2	0.000762383	0.0225272	1.56488
2023-03-06	ENSG00000145495.16	0.000772262	0.0225452	0.802539
PDE7A	ENSG00000205268.10	0.000774558	0.0225606	0.678228
FXYD2	ENSG00000137731.14	0.0007737	0.0225606	1.32537
PCDHGA12	ENSG00000253159.3	0.00077487	0.0225606	1.60475
RASA3	ENSG00000185989.11	0.000776808	0.0225968	1.48955
PPP1R2	ENSG00000184203.8	0.000780189	0.0226647	0.726729
AURKA	ENSG00000087586.17	0.000781069	0.0226647	0.485956
SUV39H1	ENSG00000101945.16	0.000781228	0.0226647	0.732016
MT-ND6	ENSG00000198695.2	0.000786271	0.0227704	1.86933
CCDC136	ENSG00000128596.17	0.00078583	0.0227704	1.77709
MDH2	ENSG00000146701.12	0.000787094	0.022774	0.723249
LIN9	ENSG00000183814.15	0.000794287	0.022955	0.637113
SLC35G2	ENSG00000168917.9	0.000794763	0.022955	1.47034
ZFAS1	ENSG00000177410.12	0.000795776	0.0229639	0.735345
PNRC2	ENSG00000189266.13	0.000797238	0.0229857	0.756011
AC138894.1	ENSG00000261832.6	0.000798678	0.0230069	0.606463
AC138409.2	ENSG00000215158.9	0.0008017	0.0230712	0.659568
EGR3	ENSG00000179388.9	0.000802327	0.0230712	2.33957
AGMO	ENSG00000187546.14	0.000804967	0.0231267	1.30309
FBXO34	ENSG00000178974.10	0.000806006	0.0231361	0.818661
XRCC4	ENSG00000152422.15	0.000806887	0.023141	0.737471
RMI2	ENSG00000175643.10	0.000808511	0.0231671	0.570965
MEGF8	ENSG00000105429.13	0.000809577	0.0231772	1.35576
COPG1	ENSG00000181789.14	0.000811039	0.0231987	0.752648
ERGIC3	ENSG00000125991.19	0.000813229	0.0232311	0.769675
CNR1	ENSG00000118432.12	0.0008136	0.0232311	2.25076
GIPC3	ENSG00000179855.7	0.000815382	0.0232616	1.57175
HIST1H2BH	ENSG00000275713.2	0.000820525	0.0233878	0.475369
MPC2	ENSG00000143158.11	0.000822293	0.0234111	0.6295
ENPEP	ENSG00000138792.10	0.00082278	0.0234111	1.57848
NPM1	ENSG00000181163.13	0.00082541	0.0234628	0.75671
ALG1	ENSG00000033011.12	0.000826755	0.0234628	0.726905
NLRP1	ENSG00000091592.16	0.00082676	0.0234628	1.64516
NONO	ENSG00000147140.16	0.00082873	0.0234983	0.819918
TMEM255A	ENSG00000125355.15	0.000831806	0.0235649	1.58308
CHD4	ENSG00000111642.15	0.000835206	0.0236407	0.860546
SNRPD2	ENSG00000125743.10	0.000838558	0.0236834	0.740418
PLPP3	ENSG00000162407.9	0.000838897	0.0236834	1.54552
DACT3	ENSG00000197380.11	0.000837928	0.0236834	1.66086
PUS7L	ENSG00000129317.14	0.000840729	0.023694	0.752285
GRTP1	ENSG00000139835.13	0.000840296	0.023694	0.63472
EGFL8	ENSG00000241404.7	0.000847459	0.023863	1.53554
MIATNB	ENSG00000244625.6	0.000848835	0.0238811	1.40801
CPT2	ENSG00000157184.7	0.000852172	0.0239368	0.76578
UBXN2B	ENSG00000215114.9	0.000852286	0.0239368	0.747544
GEMIN5	ENSG00000082516.9	0.00085578	0.0239523	0.810431
RPS21	ENSG00000171858.18	0.00085522	0.0239523	0.709089
TM9SF2	ENSG00000125304.9	0.000854743	0.0239523	0.698463
MSH6	ENSG00000116062.15	0.000853921	0.0239523	0.779381
EIF2AK3	ENSG00000172071.12	0.000859181	0.0240136	0.749077
STARD7	ENSG00000084090.13	0.000860184	0.0240136	0.776977
STAU2	ENSG00000040341.18	0.000859544	0.0240136	0.749802
TXNDC17	ENSG00000129235.10	0.000867189	0.0240933	0.695726
EEF2KMT	ENSG00000118894.14	0.000866511	0.0240933	0.695081
CCP110	ENSG00000103540.16	0.000870037	0.0240933	0.733742
METTL23	ENSG00000181038.13	0.000865604	0.0240933	0.717106
THSD8	ENSG00000284491.2	0.000864874	0.0240933	0.612057
CAVIN1	ENSG00000177469.13	0.000865896	0.0240933	1.61607
MAPKBP1	ENSG00000137802.14	0.000869464	0.0240933	1.28179
ROR2	ENSG00000169071.15	0.000870443	0.0240933	1.69095
FRAS1	ENSG00000138759.19	0.000869538	0.0240933	2.24495
ZFHX3	ENSG00000140836.17	0.000868309	0.0240933	1.4972
C1QBP	ENSG00000108561.8	0.00087624	0.0241921	0.704273
COPS9	ENSG00000172428.11	0.000875953	0.0241921	0.707588
SMC4	ENSG00000113810.16	0.000875397	0.0241921	0.648903
GGT7	ENSG00000131067.17	0.000877687	0.0242115	1.53701
DUSP1	ENSG00000120129.6	0.000879066	0.024229	1.83854
PDGFD	ENSG00000170962.13	0.000880059	0.0242359	1.86856
SAMD4A	ENSG00000020577.13	0.000881009	0.0242415	1.60281
PDIK1L	ENSG00000175087.10	0.000884131	0.024252	0.72787
MRPS31	ENSG00000102738.7	0.000882526	0.024252	0.758298
DARS2	ENSG00000117593.11	0.000884368	0.024252	0.679328
COL18A1	ENSG00000182871.15	0.000883611	0.024252	1.60981
TRIM28	ENSG00000130726.12	0.000885345	0.0242583	0.79574
KCNC4	ENSG00000116396.14	0.000887295	0.0242913	1.76774
ZFHX4	ENSG00000091656.17	0.000891235	0.0243582	1.80204
AC018638.4	ENSG00000243302.3	0.000891184	0.0243582	1.51934
FOPNL	ENSG00000133393.13	0.000899855	0.0245559	0.735006
HAND2	ENSG00000164107.8	0.000899976	0.0245559	1.4421
RPS2	ENSG00000140988.16	0.000902677	0.0246089	0.678697
DUS4L	ENSG00000105865.11	0.000906222	0.0246642	0.768089
AL136982.4	ENSG00000261011.1	0.000905515	0.0246642	1.57731
RPL39	ENSG00000198918.8	0.000913983	0.0248547	0.73358
SDK1	ENSG00000146555.19	0.000915177	0.0248664	2.13326
HEYL	ENSG00000163909.8	0.000916459	0.0248804	1.57787
WASF2	ENSG00000158195.11	0.000917824	0.0248967	1.22183
CAVIN2	ENSG00000168497.5	0.000923327	0.0250043	2.47981
THSD1	ENSG00000136114.17	0.000922835	0.0250043	1.52821
NOP9	ENSG00000196943.14	0.000927425	0.025032	0.81622
PAPPA2	ENSG00000116183.11	0.000926761	0.025032	1.69448
PODN	ENSG00000174348.13	0.000925908	0.025032	2.18691
NLGN3	ENSG00000196338.12	0.000926569	0.025032	1.58417
AP2A2	ENSG00000183020.13	0.000928354	0.0250363	1.23386
CDCA4	ENSG00000170779.10	0.00093216	0.0250766	0.690375
MAML2	ENSG00000184384.14	0.000932115	0.0250766	1.63965
LMOD1	ENSG00000163431.13	0.000931918	0.0250766	2.11153
RPN2	ENSG00000118705.17	0.000935967	0.0251168	0.71126
PPP4R3A	ENSG00000100796.17	0.000935414	0.0251168	0.844439
NEK1	ENSG00000137601.16	0.000935349	0.0251168	1.22363
LAMA2	ENSG00000196569.12	0.000936838	0.0251195	2.1933
LRP1	ENSG00000123384.13	0.000937698	0.0251218	1.61866
EMC6	ENSG00000127774.7	0.000941521	0.0251911	0.706262
KCNMB1	ENSG00000145936.9	0.000941833	0.0251911	1.87884
FHOD3	ENSG00000134775.15	0.000943383	0.0252119	1.98508
SYNE1	ENSG00000131018.23	0.000944441	0.0252195	1.5108
ATP5MD	ENSG00000173915.16	0.000949996	0.025347	0.698399
DDX59	ENSG00000118197.14	0.000954346	0.0254006	0.789089
KLHL12	ENSG00000117153.16	0.000953974	0.0254006	0.735037
TPCN1	ENSG00000186815.12	0.000953507	0.0254006	1.34822
AFTPH	ENSG00000119844.15	0.000956182	0.0254108	0.760618
ALDH1A2	ENSG00000128918.15	0.000957073	0.0254108	1.89258
XG	ENSG00000124343.13	0.000956881	0.0254108	1.81253
LINC00702	ENSG00000233117.3	0.000959356	0.0254507	1.59908
PROX1	ENSG00000117707.15	0.000962752	0.02552	2.15798
MFN1	ENSG00000171109.19	0.000964624	0.0255343	0.790297
AC008115.3	ENSG00000275560.1	0.000964861	0.0255343	0.620802
CD93	ENSG00000125810.10	0.000969246	0.0256295	1.58442
EIF6	ENSG00000242372.8	0.000970305	0.0256367	0.723923
POLR2J	ENSG00000005075.15	0.000982521	0.0259174	0.737585
SF1	ENSG00000168066.20	0.000982028	0.0259174	1.23765
F11R	ENSG00000158769.18	0.000984436	0.0259259	0.71377
CPXM1	ENSG00000088882.8	0.000983881	0.0259259	2.04417
COPB2	ENSG00000184432.10	0.000985426	0.025931	0.705971
HIST1H4H	ENSG00000158406.4	0.000987081	0.0259348	0.686563
VPS53	ENSG00000141252.20	0.000987166	0.0259348	1.29686
DZIP1	ENSG00000134874.17	0.000989027	0.0259628	1.73233
GTF3C2	ENSG00000115207.13	0.000991924	0.0260178	0.857872
TASOR2	ENSG00000108021.20	0.000992926	0.0260231	0.803377
DUSP16	ENSG00000111266.8	0.000998194	0.0261401	0.676002
ZEB1	ENSG00000148516.21	0.00100157	0.0262074	1.53711
NUSAP1	ENSG00000137804.13	0.00100484	0.0262509	0.51478
GAS7	ENSG00000007237.18	0.00100418	0.0262509	1.64415
JADE3	ENSG00000102221.14	0.00101047	0.0263768	0.71746
CCDC200	ENSG00000236383.8	0.00101428	0.0264551	1.50897
MKNK1	ENSG00000079277.20	0.0010153	0.0264605	1.1772
GLRX2	ENSG00000023572.9	0.00102127	0.0264756	0.748084
MRPS14	ENSG00000120333.4	0.00101973	0.0264756	0.771066
DHX15	ENSG00000109606.13	0.00102065	0.0264756	0.844802
C8orf76	ENSG00000189376.12	0.00101732	0.0264756	0.716222
CREB3L4	ENSG00000143578.16	0.00102398	0.0264756	0.519648
GTF2A1	ENSG00000165417.12	0.0010227	0.0264756	0.844987
ZBTB24	ENSG00000112365.4	0.00102483	0.0264756	0.778832
DPP4	ENSG00000197635.10	0.00102469	0.0264756	1.9877
MAB21L1	ENSG00000180660.7	0.00102276	0.0264756	1.61133
AC025280.3	ENSG00000285848.1	0.00102217	0.0264756	1.41453
FNBP1	ENSG00000187239.17	0.00101899	0.0264756	1.27797
CALN1	ENSG00000183166.11	0.0010283	0.0265441	1.64507
ZNF7	ENSG00000147789.15	0.00103213	0.0266009	0.77993
PRDM5	ENSG00000138738.10	0.00103206	0.0266009	1.60522
RAN	ENSG00000132341.12	0.00103796	0.026675	0.739173
PPCS	ENSG00000127125.9	0.00104109	0.026675	0.724087
ERG28	ENSG00000133935.6	0.00103931	0.026675	0.756812
SMPDL3B	ENSG00000130768.15	0.00104074	0.026675	0.546438
AC145207.4	ENSG00000263585.1	0.00103583	0.026675	0.594097
TGFBR2	ENSG00000163513.17	0.00103686	0.026675	1.58352
INPP1	ENSG00000151689.13	0.00104156	0.026675	1.59251
CAP2P1	ENSG00000259151.2	0.00103903	0.026675	1.37893
EDEM3	ENSG00000116406.19	0.00104502	0.0267424	0.693942
DTD2	ENSG00000129480.13	0.00105518	0.0269814	0.745788
MT-ND5	ENSG00000198786.2	0.00105898	0.0270572	1.83973
AC090198.1	ENSG00000253106.1	0.00106005	0.0270632	0.701298
SLX1B	ENSG00000181625.17	0.0010617	0.0270767	0.634705
MTBP	ENSG00000172167.8	0.00106224	0.0270767	0.668517
AP003352.1	ENSG00000245970.2	0.00106422	0.0270769	0.704093
TUBA1B	ENSG00000123416.15	0.00106313	0.0270769	0.719274
ARHGAP31	ENSG00000031081.10	0.00106474	0.0270769	1.38572
AMACR	ENSG00000242110.8	0.00106777	0.0271328	0.59815
GLI1	ENSG00000111087.10	0.00106987	0.0271649	1.72022
PSENEN	ENSG00000205155.8	0.00107117	0.0271767	0.728892
AKR1C1	ENSG00000187134.14	0.00107474	0.0272461	2.39647
ZNF736	ENSG00000234444.10	0.00107852	0.0273192	0.796647
RALY	ENSG00000125970.12	0.0010793	0.0273192	0.813849
PDHX	ENSG00000110435.11	0.00108153	0.0273543	0.784292
VIT	ENSG00000205221.12	0.00108606	0.0274475	1.85763
PARP1	ENSG00000143799.13	0.00108919	0.0275031	0.713231
DZIP1L	ENSG00000158163.15	0.00108995	0.0275031	1.87258
LINC00639	ENSG00000259070.6	0.00109088	0.0275053	1.81895
PSMB4	ENSG00000159377.11	0.00109421	0.0275679	0.718289
BLM	ENSG00000197299.12	0.00109696	0.0275945	0.560456
SRSF1	ENSG00000136450.13	0.00109649	0.0275945	0.803805
SPDYE16	ENSG00000185040.13	0.00110074	0.0276681	1.58085
RPS15	ENSG00000115268.9	0.00110568	0.0277448	0.720843
AP002956.1	ENSG00000076706.17	0.00110635	0.0277448	1.53741
AC009779.3	ENSG00000258311.5	0.0011048	0.0277448	1.55281
PI16	ENSG00000164530.15	0.00110777	0.0277573	2.7876
TSPYL2	ENSG00000184205.14	0.00110855	0.0277573	1.59486
PRC1	ENSG00000198901.14	0.00111542	0.0279078	0.501344
MRPL15	ENSG00000137547.8	0.00112094	0.0280244	0.675729
AC239868.1	ENSG00000261716.2	0.00112266	0.0280395	0.649035
MIR3150BHG	ENSG00000245080.7	0.00112327	0.0280395	0.629619
NCOR2	ENSG00000196498.13	0.00112421	0.0280416	1.64882
SLC25A25-AS1	ENSG00000234771.3	0.00112645	0.0280759	1.5977
UBR5	ENSG00000104517.13	0.00113054	0.0281563	0.761739
TARBP1	ENSG00000059588.10	0.00113788	0.0283013	0.72442
RAB5IF	ENSG00000101084.18	0.0011381	0.0283013	0.694392
TMEM9	ENSG00000116857.17	0.0011395	0.0283144	0.707469
RBBP8P1	ENSG00000230399.1	0.00114456	0.0284184	1.19569
FXR1	ENSG00000114416.18	0.0011457	0.0284251	0.825968
PAPLN	ENSG00000100767.16	0.00116108	0.0287847	1.75054
PIGF	ENSG00000151665.12	0.00116406	0.0288087	0.686253
CAND1	ENSG00000111530.13	0.0011643	0.0288087	0.801344
GTF2E1	ENSG00000153767.10	0.0011657	0.0288087	0.78489
ANKEF1	ENSG00000132623.16	0.00116736	0.0288087	0.632761
RAD51	ENSG00000051180.17	0.00116482	0.0288087	0.573975
RCN3	ENSG00000142552.8	0.00116694	0.0288087	1.6907
ADAMTS18	ENSG00000140873.16	0.00116828	0.0288096	2.08391
EIF4A3	ENSG00000141543.11	0.00117011	0.0288324	0.753066
TSHZ2	ENSG00000182463.16	0.00117186	0.0288324	2.18946
ZNF333	ENSG00000160961.12	0.00117143	0.0288324	1.25049
BRD4	ENSG00000141867.17	0.0011734	0.0288484	1.43971
HRH1	ENSG00000196639.6	0.00117627	0.0288659	1.5974
KLHL3	ENSG00000146021.15	0.00117677	0.0288659	1.4677
AC121247.1	ENSG00000225399.4	0.0011765	0.0288659	1.202
ZNF623	ENSG00000183309.11	0.00117937	0.0289079	0.751841
SDHC	ENSG00000143252.14	0.00118135	0.0289129	0.765526
SERP1	ENSG00000120742.11	0.00118126	0.0289129	0.685377
EIF4A2	ENSG00000156976.17	0.00118452	0.0289687	0.747071
OTUD6B-AS1	ENSG00000253738.1	0.0011863	0.0289904	0.731176
Z97200.1	ENSG00000271811.1	0.00118787	0.029007	1.92699
ABCA10	ENSG00000154263.17	0.00118881	0.0290083	2.5155
EFNA1	ENSG00000169242.12	0.00119156	0.0290101	0.658544
UMPS	ENSG00000114491.14	0.00119088	0.0290101	0.794506
RMI1	ENSG00000178966.16	0.00119092	0.0290101	0.700083
ADPRHL2	ENSG00000116863.11	0.00119455	0.0290201	0.753959
PTER	ENSG00000165983.14	0.00119411	0.0290201	0.684938
GTF3C3	ENSG00000119041.11	0.00119465	0.0290201	0.849727
NGFR	ENSG00000064300.9	0.00119583	0.0290273	2.55373
TRMT1L	ENSG00000121486.12	0.00119681	0.0290293	0.77029
HTR1F	ENSG00000179097.5	0.00120024	0.0290908	1.53691
AC080038.2	ENSG00000274565.1	0.00120143	0.0290981	1.33332
NDUFA9	ENSG00000139180.11	0.00121086	0.0291685	0.718455
COPB1	ENSG00000129083.12	0.00120946	0.0291685	0.72296
ZFAND6	ENSG00000086666.19	0.00120933	0.0291685	0.786448
USP39	ENSG00000168883.20	0.0012124	0.0291685	0.806988
CU638689.5	ENSG00000280164.1	0.00121188	0.0291685	0.601179
AC025259.3	ENSG00000259884.1	0.00120885	0.0291685	2.28739
NLGN4X	ENSG00000146938.16	0.00121187	0.0291685	2.08644
FAM106A	ENSG00000273018.6	0.00120989	0.0291685	1.93352
FBXW4P1	ENSG00000230701.2	0.00120757	0.0291685	1.5071
HIST1H2AH	ENSG00000274997.1	0.00121459	0.0291996	0.547262
TCF7L1	ENSG00000152284.5	0.00122001	0.0293082	1.97342
NDUFA2	ENSG00000131495.8	0.00122426	0.0293693	0.732693
AAK1	ENSG00000115977.19	0.00122526	0.0293693	1.27272
AC110597.3	ENSG00000263424.1	0.0012246	0.0293693	1.65646
ZNF675	ENSG00000197372.9	0.00122658	0.0293793	0.764917
DPY19L4	ENSG00000156162.16	0.00122898	0.0294152	0.736422
NADK2	ENSG00000152620.13	0.00123078	0.0294366	0.743701
FAM225B	ENSG00000225684.3	0.00123267	0.0294384	1.74914
PLEKHG5	ENSG00000171680.21	0.00123256	0.0294384	1.51299
EIF3E	ENSG00000104408.9	0.00123528	0.02944	0.672433
C17orf51	ENSG00000212719.11	0.00123469	0.02944	1.7204
ADAMTS10	ENSG00000142303.14	0.00123545	0.02944	1.69035
USF1	ENSG00000158773.14	0.00123644	0.0294421	0.798654
APBA1	ENSG00000107282.8	0.0012402	0.0295101	1.83411
DNAJA3	ENSG00000103423.14	0.00124142	0.0295176	0.73009
ODR4	ENSG00000157181.16	0.00124744	0.0295322	0.752047
DCAF6	ENSG00000143164.15	0.0012493	0.0295322	0.76097
GON7	ENSG00000170270.5	0.00124623	0.0295322	0.719333
CFD	ENSG00000197766.7	0.00124845	0.0295322	2.14485
AASS	ENSG00000008311.15	0.00124925	0.0295322	1.64263
WDR86	ENSG00000187260.15	0.00124829	0.0295322	1.69235
GPER1	ENSG00000164850.15	0.00124909	0.0295322	1.80625
KIAA0895L	ENSG00000196123.13	0.00124816	0.0295322	1.38232
PFDN6	ENSG00000204220.11	0.00125108	0.0295382	0.747452
RASGRP4	ENSG00000171777.16	0.00125136	0.0295382	1.47442
ZNF672	ENSG00000171161.13	0.00126057	0.0295433	0.770197
DYNLT1	ENSG00000146425.11	0.00126033	0.0295433	0.762073
C14orf119	ENSG00000179933.6	0.0012541	0.0295433	0.758032
ARMC1	ENSG00000104442.10	0.00125524	0.0295433	0.709272
SEPHS2	ENSG00000179918.18	0.0012597	0.0295433	0.680191
POLQ	ENSG00000051341.14	0.00125738	0.0295433	0.499689
ABCA8	ENSG00000141338.14	0.00125925	0.0295433	3.10353
SEMA3G	ENSG00000010319.6	0.00125985	0.0295433	1.83394
AOC4P	ENSG00000260105.6	0.00126066	0.0295433	1.35007
ZFP36L1	ENSG00000185650.9	0.00125432	0.0295433	1.42913
HMGA1	ENSG00000137309.19	0.00126201	0.0295537	0.610031
AL133481.1	ENSG00000235426.2	0.00126337	0.0295642	1.30188
FOS	ENSG00000170345.10	0.00126586	0.0296014	2.20772
DNAJC21	ENSG00000168724.16	0.00126715	0.0296101	0.824461
TK1	ENSG00000167900.12	0.00127126	0.0296638	0.515048
HMMR	ENSG00000072571.20	0.00127082	0.0296638	0.511361
ARL6IP6	ENSG00000177917.10	0.0012741	0.0296792	0.758249
TRAP1	ENSG00000126602.11	0.00127404	0.0296792	0.684591
SAE1	ENSG00000142230.11	0.00127466	0.0296792	0.791001
FBXO22	ENSG00000167196.14	0.00127963	0.0297523	0.807421
TUB	ENSG00000166402.8	0.00127948	0.0297523	1.76775
CCN1	ENSG00000142871.17	0.00128325	0.0298151	1.78797
CCDC167	ENSG00000198937.9	0.00128662	0.0298297	0.656746
PPP1R11	ENSG00000204619.8	0.00128618	0.0298297	0.798247
ORC5	ENSG00000164815.11	0.00128595	0.0298297	0.70656
TARDBP	ENSG00000120948.17	0.00128873	0.0298447	0.868818
SNAP47	ENSG00000143740.14	0.00128911	0.0298447	0.750958
GALNT12	ENSG00000119514.7	0.00129352	0.0299257	2.0016
AC129507.1	ENSG00000262061.5	0.00129497	0.029938	1.29038
SUMO1	ENSG00000116030.16	0.00129874	0.0299612	0.775562
IMP3	ENSG00000177971.8	0.00129791	0.0299612	0.743711
RGS3	ENSG00000138835.22	0.00129834	0.0299612	1.33668
INTS7	ENSG00000143493.13	0.00130043	0.0299791	0.722909
PLEKHG2	ENSG00000090924.15	0.00130392	0.0300382	1.48287
DCAF11	ENSG00000100897.17	0.00131021	0.030147	0.757991
ASH2L	ENSG00000129691.15	0.0013105	0.030147	0.690002
PUF60	ENSG00000179950.13	0.00131309	0.0301853	0.712624
MINCR	ENSG00000253716.5	0.00131531	0.0302151	0.715767
ABHD17C	ENSG00000136379.12	0.00131667	0.0302249	0.660521
TCEAL7	ENSG00000182916.8	0.00131919	0.0302613	1.57003
FOXP2	ENSG00000128573.25	0.00132989	0.0304853	1.78649
PSMA1	ENSG00000129084.17	0.00133546	0.0305485	0.766061
HOTAIRM1	ENSG00000233429.9	0.00133455	0.0305485	1.55944
CAPN5	ENSG00000149260.17	0.0013342	0.0305485	1.70784
EDA2R	ENSG00000131080.15	0.00133691	0.0305602	1.78041
COX20	ENSG00000203667.10	0.00134208	0.030579	0.760269
PXDNL	ENSG00000147485.13	0.00133987	0.030579	0.403658
SLC25A25	ENSG00000148339.12	0.00134223	0.030579	1.3958
SNX9	ENSG00000130340.15	0.00134243	0.030579	1.2042
NOS3	ENSG00000164867.11	0.0013414	0.030579	1.6618
FLVCR1	ENSG00000162769.13	0.00134483	0.0306123	0.726662
SELENOT	ENSG00000198843.13	0.00134859	0.0306356	0.6744
BUB1	ENSG00000169679.14	0.00134868	0.0306356	0.495819
NFATC2	ENSG00000101096.20	0.00134811	0.0306356	1.56786
ZNF473	ENSG00000142528.16	0.00135118	0.0306711	0.78666
GYPC	ENSG00000136732.16	0.00135654	0.0307713	1.52622
PAN3-AS1	ENSG00000261485.1	0.00135858	0.0307959	0.807132
EIF2S3	ENSG00000130741.11	0.00136253	0.0308438	0.778688
FBXL6	ENSG00000182325.11	0.00136258	0.0308438	0.685499
ARV1	ENSG00000173409.14	0.00136393	0.0308529	0.688597
ZNF12	ENSG00000164631.19	0.00136644	0.0308881	0.817624
GDI2	ENSG00000057608.17	0.00136996	0.0309248	0.735339
DHH	ENSG00000139549.4	0.00136966	0.0309248	1.19628
OPA1	ENSG00000198836.9	0.00137387	0.0309662	0.815168
RBBP4	ENSG00000162521.19	0.00137465	0.0309662	0.826817
PKD2L2	ENSG00000078795.16	0.00137378	0.0309662	0.853053
RYR1	ENSG00000196218.12	0.00137578	0.0309702	1.75448
UBQLN1	ENSG00000135018.14	0.00137943	0.0310309	0.824891
UQCRC1	ENSG00000010256.11	0.00138156	0.0310573	0.762034
LINC01013	ENSG00000228495.1	0.0013865	0.031147	1.12053
DEDD	ENSG00000158796.17	0.00138815	0.0311626	0.814938
AC009412.1	ENSG00000286075.1	0.00139047	0.0311931	0.75705
NME1	ENSG00000239672.7	0.0013939	0.0312145	0.636025
ABI3BP	ENSG00000154175.17	0.00139248	0.0312145	2.27353
IGF1	ENSG00000017427.16	0.0013943	0.0312145	2.27854
MYO18A	ENSG00000196535.16	0.00139826	0.0312817	1.46849
NDUFA4	ENSG00000189043.10	0.00139949	0.0312836	0.702038
DCUN1D3	ENSG00000188215.10	0.00140027	0.0312836	1.30433
AGTRAP	ENSG00000177674.16	0.00140205	0.031302	0.729053
ARHGAP10	ENSG00000071205.11	0.00140305	0.0313027	1.50546
SRGAP1	ENSG00000196935.9	0.00140525	0.0313304	1.52688
HSPD1	ENSG00000144381.17	0.00140973	0.0314087	0.700707
PSMC6	ENSG00000100519.12	0.00141119	0.0314198	0.792284
TTK	ENSG00000112742.10	0.00141347	0.031449	0.466473
MTX2	ENSG00000128654.14	0.00141877	0.0315358	0.785633
RNF8	ENSG00000112130.17	0.00141931	0.0315358	0.800016
PPIAP22	ENSG00000198618.5	0.00142276	0.0315657	0.728718
GALNT1	ENSG00000141429.13	0.00142511	0.0315657	0.707977
NUF2	ENSG00000143228.13	0.00142648	0.0315657	0.470652
EMCN	ENSG00000164035.10	0.00142208	0.0315657	1.80421
AK5	ENSG00000154027.19	0.00142555	0.0315657	2.53497
CROCCP3	ENSG00000080947.14	0.00142519	0.0315657	1.57171
SNRPF	ENSG00000139343.10	0.00143071	0.0316165	0.746469
SIDT2	ENSG00000149577.15	0.00143056	0.0316165	1.28446
SCFD1	ENSG00000092108.20	0.00143198	0.0316231	0.760558
OLFML2A	ENSG00000185585.20	0.00143391	0.0316442	1.55593
OAT	ENSG00000065154.11	0.00143653	0.0316805	0.653301
TMPO	ENSG00000120802.13	0.00143851	0.0317028	0.72238
ZNF70	ENSG00000187792.5	0.00144217	0.0317619	1.33682
GTF2A2	ENSG00000140307.11	0.00144581	0.031799	0.757416
ZNF322	ENSG00000181315.11	0.00144519	0.031799	0.766872
RSL1D1	ENSG00000171490.13	0.0014539	0.0319553	0.78047
SELENBP1	ENSG00000143416.21	0.00145572	0.0319738	0.582457
GFM2	ENSG00000164347.18	0.00145998	0.031981	0.72942
GDE1	ENSG00000006007.12	0.00145819	0.031981	0.713024
PPOX	ENSG00000143224.18	0.00145716	0.031981	0.784338
XYLT1	ENSG00000103489.11	0.00145913	0.031981	1.58485
KIFC3	ENSG00000140859.16	0.00146723	0.0321182	1.70629
ZFYVE28	ENSG00000159733.13	0.00146863	0.0321273	1.50136
MAFB	ENSG00000204103.4	0.00147251	0.0321906	1.49385
TSFM	ENSG00000123297.18	0.00147483	0.032198	0.746103
JAM2	ENSG00000154721.15	0.00147408	0.032198	1.77311
NSUN5	ENSG00000130305.16	0.00147853	0.0322571	0.777937
ZNF503	ENSG00000165655.17	0.00147968	0.0322605	1.85291
URB2	ENSG00000135763.10	0.00148508	0.0323566	0.704579
CCNA2	ENSG00000145386.10	0.00148839	0.0324028	0.528518
PABPC1	ENSG00000070756.16	0.00148919	0.0324028	0.732664
GAS5	ENSG00000234741.8	0.00149407	0.0324811	0.708594
TMEM246	ENSG00000165152.9	0.00149478	0.0324811	1.53982
MTCH2	ENSG00000109919.10	0.00149856	0.0325414	0.745351
AOC3	ENSG00000131471.7	0.00150007	0.0325524	2.00731
POLR3F	ENSG00000132664.12	0.00150413	0.0326189	0.787548
KCNH8	ENSG00000183960.9	0.00150932	0.0327096	1.88536
DSEL	ENSG00000171451.14	0.0015108	0.0327199	1.92921
TAL1	ENSG00000162367.11	0.00151185	0.0327208	1.63831
NIT2	ENSG00000114021.12	0.00151589	0.0327866	0.758325
PSMA7	ENSG00000101182.15	0.00151784	0.0328068	0.709189
NHP2	ENSG00000145912.8	0.00152129	0.0328379	0.743619
SRRM3	ENSG00000177679.16	0.00152045	0.0328379	1.73145
RPP38	ENSG00000152464.15	0.00152463	0.0328495	0.76266
KCTD3	ENSG00000136636.13	0.00152741	0.0328495	0.649536
COX5B	ENSG00000135940.6	0.00152526	0.0328495	0.739753
AL031009.1	ENSG00000278987.1	0.0015257	0.0328495	0.638072
GOLGA6L4	ENSG00000184206.11	0.00152745	0.0328495	1.62051
TTLL7	ENSG00000137941.17	0.00152788	0.0328495	1.68998
CEP164	ENSG00000110274.16	0.00153245	0.032926	1.32993
COX7A2L	ENSG00000115944.15	0.0015342	0.0329418	0.765737
IDE	ENSG00000119912.16	0.00153832	0.0330084	0.77173
SMG1	ENSG00000157106.16	0.00154624	0.0331567	0.828627
ADCY3	ENSG00000138031.14	0.00154781	0.0331685	1.43052
AC115621.1	ENSG00000270387.1	0.0015492	0.0331762	1.2908
RABIF	ENSG00000183155.4	0.00155225	0.0332049	0.739011
KLHL29	ENSG00000119771.15	0.00155257	0.0332049	1.65224
MYDGF	ENSG00000074842.7	0.0015585	0.0333097	0.700282
PTGIS	ENSG00000124212.6	0.00156103	0.033342	2.20959
ADGRD1	ENSG00000111452.13	0.00156395	0.0333824	2.02974
TMEM70	ENSG00000175606.11	0.00156656	0.0334161	0.735666
ELFN1	ENSG00000225968.7	0.00156969	0.0334611	1.41065
BACE1	ENSG00000186318.16	0.00157132	0.0334612	1.32589
AC080038.4	ENSG00000279713.1	0.00157381	0.0334612	1.45017
SNORA16A	ENSG00000280498.1	0.00157297	0.0334612	1.50996
COL21A1	ENSG00000124749.17	0.00157232	0.0334612	2.08003
TWF1	ENSG00000151239.13	0.0015754	0.0334732	0.726654
ADGRL3	ENSG00000150471.16	0.00158201	0.0335917	2.22106
KIAA0895	ENSG00000164542.12	0.00159769	0.0339024	0.625044
NOMO3	ENSG00000103226.18	0.00159902	0.0339086	0.66929
AC108860.2	ENSG00000261437.1	0.00160162	0.0339241	0.695704
PRDM16	ENSG00000142611.17	0.00160183	0.0339241	1.5623
CENPM	ENSG00000100162.15	0.0016065	0.0340007	0.618364
SDHB	ENSG00000117118.9	0.00160974	0.0340251	0.748551
SSR3	ENSG00000114850.6	0.00160968	0.0340251	0.763873
SLC27A1	ENSG00000130304.17	0.00161655	0.0341468	1.33126
PARD3B	ENSG00000116117.18	0.00161799	0.0341552	1.41929
FARS2	ENSG00000145982.12	0.00162168	0.0341857	0.826717
HMCN2	ENSG00000148357.16	0.00162193	0.0341857	2.33951
CASTOR3	ENSG00000239521.8	0.00162259	0.0341857	1.45771
CTPS2	ENSG00000047230.15	0.00163058	0.0343318	0.71377
IRF6	ENSG00000117595.12	0.00163213	0.0343423	0.546885
MAPK7	ENSG00000166484.20	0.00164081	0.0345026	1.34452
CCDC84	ENSG00000186166.9	0.00164722	0.0346151	1.27285
MAIP1	ENSG00000162972.10	0.00165046	0.0346383	0.758823
CNNM2	ENSG00000148842.18	0.00164943	0.0346383	1.29614
AC005414.1	ENSG00000285734.1	0.0016527	0.0346629	1.31214
ZBTB46	ENSG00000130584.11	0.00165396	0.034667	1.576
PRPS2	ENSG00000101911.12	0.00165959	0.034712	0.722259
ZKSCAN4	ENSG00000187626.9	0.00165901	0.034712	0.770452
ZGRF1	ENSG00000138658.15	0.00166037	0.034712	0.764234
IL3RA	ENSG00000185291.11	0.00165732	0.034712	1.52995
BANF1	ENSG00000175334.8	0.00166609	0.0347871	0.772975
C2CD4B	ENSG00000205502.4	0.00166557	0.0347871	1.49525
HMGB1P21	ENSG00000248909.1	0.00167137	0.0348749	1.16366
EXOSC1	ENSG00000171311.12	0.00167576	0.034944	0.816522
LRRC4B	ENSG00000131409.13	0.0016778	0.0349641	1.24862
ATF6	ENSG00000118217.6	0.00167975	0.0349824	0.782658
ZNF480	ENSG00000198464.14	0.00168905	0.0351438	0.784159
NPIPB11	ENSG00000254206.5	0.00168966	0.0351438	1.67111
LRFN5	ENSG00000165379.13	0.0016931	0.0351929	1.64693
PITRM1	ENSG00000107959.16	0.00169537	0.0351951	0.788327
PAPOLA	ENSG00000090060.17	0.00169496	0.0351951	0.84717
ARAP1	ENSG00000186635.14	0.00169749	0.0352166	1.2248
EPHA2	ENSG00000142627.13	0.00170688	0.035389	1.71177
PLB1	ENSG00000163803.13	0.00171034	0.0354382	1.50406
ZDHHC4	ENSG00000136247.14	0.00171322	0.0354751	0.767337
SLC39A4	ENSG00000147804.9	0.00171577	0.0355055	0.558407
HIST1H2BL	ENSG00000185130.5	0.00171967	0.035547	0.513522
CHML	ENSG00000203668.2	0.00172215	0.035547	0.658335
PRDX6	ENSG00000117592.9	0.00172176	0.035547	0.759534
KIAA1549L	ENSG00000110427.15	0.00171999	0.035547	1.71484
FAM20B	ENSG00000116199.12	0.00173213	0.0357077	0.777009
PDCD4	ENSG00000150593.18	0.00173212	0.0357077	0.633376
PTGES3	ENSG00000110958.16	0.00173581	0.0357221	0.826793
PSMA3	ENSG00000100567.13	0.00173764	0.0357221	0.772561
RPUSD1	ENSG00000007376.8	0.00173928	0.0357221	0.664845
TUBB	ENSG00000196230.13	0.00173784	0.0357221	0.743261
MRGBP	ENSG00000101189.7	0.00173512	0.0357221	0.748062
FZD6	ENSG00000164930.12	0.00173941	0.0357221	0.608835
MRPL19	ENSG00000115364.14	0.00174305	0.0357742	0.823691
RIDA	ENSG00000132541.11	0.001748	0.0358415	0.650901
KNL1	ENSG00000137812.19	0.00174853	0.0358415	0.557979
SLIT2	ENSG00000145147.20	0.00175201	0.0358904	1.71885
CERS2	ENSG00000143418.19	0.00175442	0.035917	0.676151
SNORA38B	ENSG00000200394.1	0.0017564	0.035935	1.65597
HAUS1	ENSG00000152240.13	0.00176635	0.0361159	0.716371
MRVI1	ENSG00000072952.18	0.00177312	0.0362316	1.70006
SLC25A36	ENSG00000114120.12	0.00177882	0.0362984	0.76494
PID1	ENSG00000153823.18	0.00178085	0.0362984	1.78544
AGAP11	ENSG00000271880.1	0.00177999	0.0362984	1.91363
SLC17A7	ENSG00000104888.10	0.0017786	0.0362984	1.16341
ZBTB6	ENSG00000186130.5	0.00178416	0.036343	0.78729
TRAIP	ENSG00000183763.9	0.00179121	0.0364545	0.691814
MYH3	ENSG00000109063.15	0.00179187	0.0364545	1.72583
LSM3	ENSG00000170860.4	0.00179462	0.0364875	0.735241
UQCRQ	ENSG00000164405.11	0.00180339	0.0365435	0.707304
ACY1	ENSG00000243989.9	0.00180143	0.0365435	0.675866
AC022973.1	ENSG00000243402.1	0.0018041	0.0365435	0.735859
DMD	ENSG00000198947.15	0.00180041	0.0365435	2.24366
PARVA	ENSG00000197702.13	0.00179976	0.0365435	1.30976
RNF157	ENSG00000141576.16	0.00180231	0.0365435	1.7129
SDF2L1	ENSG00000128228.5	0.00181085	0.0366064	0.663636
FBXO6	ENSG00000116663.11	0.00181171	0.0366064	0.677176
LRMDA	ENSG00000148655.15	0.0018085	0.0366064	1.54829
AC245297.1	ENSG00000215861.5	0.00180964	0.0366064	1.64689
AC110048.2	ENSG00000277152.1	0.0018184	0.0366844	1.82803
AC104695.4	ENSG00000270640.1	0.00181895	0.0366844	1.37106
TMEM44	ENSG00000145014.17	0.0018173	0.0366844	1.46202
ZNF396	ENSG00000186496.12	0.00182209	0.036725	0.650725
THOC2	ENSG00000125676.20	0.00182463	0.0367534	0.841523
FSBP	ENSG00000265817.3	0.00182583	0.0367548	0.700428
EZH2	ENSG00000106462.10	0.00183161	0.0368483	0.625185
KIAA0355	ENSG00000166398.12	0.00183325	0.0368586	1.26394
POLR2H	ENSG00000163882.9	0.00184001	0.0369306	0.793581
MORF4L2	ENSG00000123562.17	0.00184023	0.0369306	0.771893
TRIM2	ENSG00000109654.15	0.00184013	0.0369306	1.89331
PRR33	ENSG00000283787.1	0.00184259	0.0369323	1.72352
VIM	ENSG00000026025.16	0.00184202	0.0369323	1.4514
CEP55	ENSG00000138180.15	0.00185024	0.0370629	0.497465
SP3	ENSG00000172845.15	0.00185164	0.0370681	0.815282
DAXX	ENSG00000204209.13	0.00185807	0.0371739	0.793972
MYCBP	ENSG00000214114.9	0.00186053	0.0371775	0.695222
NSMCE4A	ENSG00000107672.15	0.0018597	0.0371775	0.77922
TBC1D2B	ENSG00000167202.11	0.00186558	0.0372413	1.27762
NFAT5	ENSG00000102908.21	0.00186792	0.0372413	1.32477
BHLHE41	ENSG00000123095.6	0.00186895	0.0372413	1.6443
SNX21	ENSG00000124104.19	0.00186877	0.0372413	1.34308
PRR5	ENSG00000186654.21	0.00186944	0.0372413	1.32206
NDUFA7	ENSG00000267855.5	0.00188604	0.0374573	0.653891
HIST3H2A	ENSG00000181218.5	0.00188281	0.0374573	0.524786
AC087286.2	ENSG00000259367.1	0.0018842	0.0374573	1.38897
ITPRIP	ENSG00000148841.17	0.00188452	0.0374573	1.4379
SETD1B	ENSG00000139718.10	0.00188581	0.0374573	1.45493
RIPK2	ENSG00000104312.8	0.00189342	0.037546	0.690119
CCDC102B	ENSG00000150636.17	0.00189512	0.037546	1.56321
IGFN1	ENSG00000163395.16	0.00189491	0.037546	2.38892
ALPK3	ENSG00000136383.6	0.00189396	0.037546	1.47987
LRR1	ENSG00000165501.17	0.00190421	0.0377031	0.700534
NUP205	ENSG00000155561.15	0.00190811	0.0377574	0.755048
AC024560.2	ENSG00000249626.1	0.00191784	0.0379038	0.656469
ECHDC3	ENSG00000134463.15	0.00191672	0.0379038	0.646308
FOXS1	ENSG00000179772.7	0.00191929	0.0379095	1.42511
GIPC2	ENSG00000137960.6	0.00192069	0.037914	1.5935
CCT6A	ENSG00000146731.11	0.00192851	0.0380056	0.769634
AC012651.1	ENSG00000258461.5	0.00192883	0.0380056	1.45193
PHYKPL	ENSG00000175309.15	0.00192848	0.0380056	1.24055
ZNF24	ENSG00000172466.16	0.00193154	0.0380361	0.763618
RER1	ENSG00000157916.20	0.00193565	0.0380403	0.795864
SNRNP40	ENSG00000060688.13	0.0019376	0.0380403	0.8049
PDSS2	ENSG00000164494.12	0.00193575	0.0380403	0.697296
MYO1E	ENSG00000157483.8	0.00193686	0.0380403	1.33556
AC131212.3	ENSG00000280287.1	0.00193464	0.0380403	1.75364
EMILIN2	ENSG00000132205.11	0.00194063	0.0380726	1.43415
AC018445.5	ENSG00000286186.1	0.00194158	0.0380726	1.60223
NOTCH1	ENSG00000148400.11	0.00194287	0.0380748	1.54101
ST20	ENSG00000180953.11	0.00194854	0.0381629	0.703275
PARG	ENSG00000227345.8	0.00195168	0.0381877	0.848211
LINC00989	ENSG00000250334.5	0.00195215	0.0381877	1.24185
CHTF8	ENSG00000168802.13	0.00195844	0.0382682	0.747273
CYREN	ENSG00000122783.16	0.00195979	0.0382682	0.83868
CACNA1E	ENSG00000198216.12	0.00195891	0.0382682	1.64746
C16orf58	ENSG00000140688.17	0.00196522	0.0383283	0.77442
CDKN1C	ENSG00000129757.13	0.00196441	0.0383283	1.67871
MKRN1	ENSG00000133606.11	0.00197182	0.0384339	0.815893
AC092535.1	ENSG00000227189.2	0.00197416	0.0384566	1.49629
PCCB	ENSG00000114054.14	0.0019845	0.0386349	0.703189
H19	ENSG00000130600.18	0.00200037	0.0389204	2.23364
AL357055.3	ENSG00000238198.1	0.00200227	0.0389342	1.48031
EPCAM	ENSG00000119888.10	0.00200825	0.0390271	0.560747
NDUFS3	ENSG00000213619.10	0.00201185	0.0390703	0.800143
ADCY10P1	ENSG00000161912.18	0.00201287	0.0390703	1.54802
RUVBL1	ENSG00000175792.11	0.00201456	0.0390798	0.743613
DMRT2	ENSG00000173253.15	0.00201861	0.039135	1.29093
KHDC4	ENSG00000132680.11	0.00202453	0.0392023	0.804194
RPL39L	ENSG00000163923.10	0.00202658	0.0392023	0.57635
KBTBD7	ENSG00000120696.8	0.00202641	0.0392023	0.679147
ECSCR	ENSG00000249751.4	0.0020269	0.0392023	1.70865
ANKRD46	ENSG00000186106.11	0.00203024	0.0392437	0.754322
AC007950.1	ENSG00000140455.17	0.00203919	0.0393932	0.840211
CISD1	ENSG00000122873.12	0.00204388	0.0394529	0.750907
FAT4	ENSG00000196159.11	0.0020447	0.0394529	1.79318
C13orf46	ENSG00000283199.2	0.00204821	0.0394973	1.56697
ZNF593	ENSG00000142684.9	0.00205817	0.0396186	0.719802
AC012409.3	ENSG00000277135.1	0.00205937	0.0396186	1.25711
AC234772.2	ENSG00000269902.1	0.00205597	0.0396186	1.12082
GOLGA8M	(collapsed)	0.00205769	0.0396186	1.17295
POLR2B	ENSG00000047315.16	0.00206399	0.0396606	0.802671
NAV2	ENSG00000166833.21	0.00206311	0.0396606	1.80363
CASP17P	ENSG00000235505.7	0.00207002	0.039753	1.52737
PXMP2	ENSG00000176894.10	0.00207253	0.0397776	0.655255
2023-03-05	ENSG00000198060.10	0.00207731	0.0398356	0.799493
FOXN3	ENSG00000053254.15	0.002078	0.0398356	1.30976
GUCY1B1	ENSG00000061918.13	0.00208642	0.0399736	1.41586
KCNH1	ENSG00000143473.13	0.0020893	0.0400052	0.464022
SRP54	ENSG00000100883.12	0.00209149	0.0400236	0.773165
C22orf46	ENSG00000184208.10	0.00209291	0.0400273	1.30282
PHB2	ENSG00000215021.8	0.00210746	0.0402581	0.737323
ABCA6	ENSG00000154262.13	0.00210737	0.0402581	2.15815
ARHGAP6	ENSG00000047648.22	0.00211168	0.0402931	1.66999
MMP19	ENSG00000123342.16	0.00211176	0.0402931	1.67835
ASPM	ENSG00000066279.18	0.00212983	0.0405427	0.495154
USP3-AS1	ENSG00000259248.6	0.00212895	0.0405427	0.765308
AC009148.1	ENSG00000260495.1	0.00212977	0.0405427	0.731622
STXBP6	ENSG00000168952.15	0.00212738	0.0405427	1.4495
PRRC1	ENSG00000164244.20	0.00213143	0.0405496	0.796871
ADH1C	ENSG00000248144.6	0.00213314	0.0405584	1.74074
TAF9	ENSG00000273841.5	0.00213676	0.0405869	0.773196
NRDC	ENSG00000078618.21	0.00213838	0.0405869	0.845827
IL33	ENSG00000137033.11	0.00213797	0.0405869	2.4675
NUDT16L1	ENSG00000168101.14	0.00214605	0.0406831	0.728074
NID1	ENSG00000116962.15	0.0021472	0.0406831	1.53122
FABP4	ENSG00000170323.8	0.00214552	0.0406831	3.69614
LRRC8E	ENSG00000171017.11	0.00215406	0.0407893	0.652321
SETBP1	ENSG00000152217.18	0.00215616	0.0408053	1.57212
TIMM9	ENSG00000100575.14	0.00215935	0.040842	0.768308
AP2S1	ENSG00000042753.11	0.00216177	0.0408639	0.729182
GJA1P1	ENSG00000176857.5	0.00216384	0.0408794	1.25172
ALDH9A1	ENSG00000143149.12	0.00216585	0.0408937	0.711953
SNED1	ENSG00000162804.14	0.00217135	0.0409737	1.59133
MED30	ENSG00000164758.7	0.00217283	0.0409779	0.65587
AL161672.1	ENSG00000229010.1	0.00217888	0.0410681	1.19502
GTF3C6	ENSG00000155115.7	0.00218127	0.0410825	0.710863
HINT2	ENSG00000137133.11	0.00218478	0.0410825	0.686603
KSR1	ENSG00000141068.14	0.00218388	0.0410825	1.6666
AP001627.1	ENSG00000225731.1	0.00218308	0.0410825	1.13942
LIPE-AS1	ENSG00000213904.8	0.00218595	0.0410825	1.45992
AC027514.1	ENSG00000266900.1	0.00219024	0.0410955	0.73714
KIF26A	ENSG00000066735.14	0.00219025	0.0410955	1.85733
AC104389.4	ENSG00000239920.2	0.00219043	0.0410955	1.38972
TEX2	ENSG00000136478.7	0.00219501	0.0411032	0.768268
AL390728.6	ENSG00000259865.1	0.00219457	0.0411032	0.723318
HRNR	ENSG00000197915.6	0.00219589	0.0411032	1.75016
GJC2	ENSG00000198835.4	0.00219272	0.0411032	1.17203
SMPD2	ENSG00000135587.9	0.00220248	0.0411658	0.72514
LZTS1	ENSG00000061337.15	0.00220129	0.0411658	1.60881
AC009093.2	ENSG00000260517.3	0.00220303	0.0411658	1.43302
RPRD1A	ENSG00000141425.18	0.00220814	0.0412377	0.788735
AP002762.1	ENSG00000285909.1	0.00221186	0.0412598	1.12527
SPTAN1	ENSG00000197694.15	0.00221172	0.0412598	1.2358
HIST1H2BN	ENSG00000233822.4	0.00221838	0.041337	0.654232
PRKCA	ENSG00000154229.12	0.00221854	0.041337	1.63663
NUP35	ENSG00000163002.13	0.00222232	0.0413837	0.804874
ADAMTS9-AS1	ENSG00000241158.6	0.00222425	0.041396	1.96316
COP1	ENSG00000143207.21	0.0022362	0.0415946	0.802916
TDRD10	ENSG00000163239.12	0.00224235	0.0416614	1.43044
SCN1B	ENSG00000105711.12	0.00224205	0.0416614	1.55532
PPP1CA	ENSG00000172531.15	0.00224715	0.0417268	0.742081
TXNDC16	ENSG00000087301.9	0.00225361	0.0417982	0.687714
SELENOS	ENSG00000131871.15	0.00225372	0.0417982	0.773065
TPM3P7	ENSG00000187536.4	0.00225613	0.0417982	1.5004
RFX1	ENSG00000132005.9	0.00225492	0.0417982	1.29591
TDRD5	ENSG00000162782.16	0.00225913	0.0418299	0.498673
AC034102.2	ENSG00000257411.1	0.00226304	0.0418786	0.756608
NSL1	ENSG00000117697.15	0.00226825	0.0418844	0.814747
HIST2H2AB	ENSG00000184270.5	0.00226851	0.0418844	0.615843
SLBP	ENSG00000163950.13	0.00226829	0.0418844	0.776521
NEXN	ENSG00000162614.18	0.00226845	0.0418844	1.53649
ZHX1-C8orf76	ENSG00000259305.6	0.0022807	0.0420856	0.650102
NSUN3	ENSG00000178694.10	0.00229134	0.0422219	0.854524
GAS6	ENSG00000183087.15	0.00228986	0.0422219	1.53308
HOXA7	ENSG00000122592.8	0.00229198	0.0422219	1.39331
NDUFA8	ENSG00000119421.7	0.00229448	0.0422317	0.752236
AC024075.2	ENSG00000269044.2	0.0022951	0.0422317	1.42242
KNSTRN	ENSG00000128944.13	0.00230126	0.0423212	0.637845
AMMECR1	ENSG00000101935.10	0.00230456	0.0423578	0.716091
INTS6	ENSG00000102786.15	0.00230782	0.04237	0.763634
GART	ENSG00000159131.17	0.00230716	0.04237	0.786993
SLX4IP	ENSG00000149346.15	0.00231423	0.0424252	0.748749
AQP1	ENSG00000240583.12	0.00231474	0.0424252	1.82459
SNORD94	ENSG00000208772.1	0.00231401	0.0424252	2.06091
ZSCAN9	ENSG00000137185.12	0.00231657	0.0424349	0.777553
CNTLN	ENSG00000044459.15	0.00232795	0.0426192	1.4621
LRCH2	ENSG00000130224.15	0.00232963	0.042626	1.5776
HGH1	ENSG00000235173.7	0.00233715	0.0427397	0.669099
UTRN	ENSG00000152818.18	0.0023392	0.0427531	1.3225
SYNPO	ENSG00000171992.13	0.00234166	0.042774	1.57635
WDHD1	ENSG00000198554.12	0.00234388	0.0427825	0.698495
POM121L9P	ENSG00000128262.8	0.00234475	0.0427825	1.73882
CCDC6	ENSG00000108091.11	0.00235112	0.0428267	0.794295
MEG9	ENSG00000223403.4	0.00234937	0.0428267	1.18364
TMEM47	ENSG00000147027.4	0.0023511	0.0428267	1.81457
TRIP13	ENSG00000071539.14	0.0023565	0.0428289	0.508807
TSPAN7	ENSG00000156298.12	0.00235651	0.0428289	1.99031
ARMH4	ENSG00000139971.15	0.00235264	0.0428289	1.74261
CACHD1	ENSG00000158966.15	0.00235612	0.0428289	1.68897
UXT	ENSG00000126756.12	0.00235898	0.04285	0.767697
POMP	ENSG00000132963.8	0.00237175	0.0430362	0.725932
MCRIP2	ENSG00000172366.20	0.00237342	0.0430362	0.683912
ATP5MF	ENSG00000241468.7	0.00237579	0.0430362	0.746232
MYBL2	ENSG00000101057.16	0.00237584	0.0430362	0.422542
MET	ENSG00000105976.15	0.00237209	0.0430362	2.00384
GNG2	ENSG00000186469.8	0.00237871	0.0430641	1.54232
MRPL1	ENSG00000169288.18	0.00238643	0.043108	0.797669
PDCD6	ENSG00000249915.8	0.00238501	0.043108	0.773028
NR2F6	ENSG00000160113.5	0.00238553	0.043108	0.703949
DTYMK	ENSG00000168393.13	0.00238587	0.043108	0.737659
C2orf15	ENSG00000273045.6	0.00239016	0.0431324	0.666251
ARHGAP42	ENSG00000165895.19	0.00239043	0.0431324	1.50743
CNRIP1	ENSG00000119865.8	0.00239191	0.0431352	1.56628
MRPL36	ENSG00000171421.13	0.00239348	0.0431396	0.700517
CCZ1	ENSG00000122674.11	0.00239489	0.0431412	0.788702
PNPLA7	ENSG00000130653.16	0.00240213	0.0432477	1.61554
CCSAP	ENSG00000154429.11	0.00241232	0.0433938	0.762242
VEGFD	ENSG00000165197.5	0.00241291	0.0433938	1.80875
GLMP	ENSG00000198715.13	0.00242267	0.0434971	0.730558
HTR2A	ENSG00000102468.10	0.00242188	0.0434971	1.42004
CAPN3	ENSG00000092529.24	0.00242251	0.0434971	1.41619
ATN1	ENSG00000111676.15	0.00242611	0.0435349	1.64271
MMRN1	ENSG00000138722.10	0.00243081	0.0435951	2.46537
ACVRL1	ENSG00000139567.12	0.00243662	0.0436753	1.48602
FAM83H	ENSG00000180921.7	0.00243927	0.0436988	0.643686
MMP28	ENSG00000271447.6	0.0024427	0.0437362	1.47033
PRSS8	ENSG00000052344.16	0.0024514	0.0438212	0.548477
ANKRD18EP	ENSG00000217165.1	0.00244912	0.0438212	0.713505
MIER2	ENSG00000105556.11	0.00245149	0.0438212	1.34499
CLEC11A	ENSG00000105472.13	0.00245427	0.0438468	1.65525
SH3RF3	ENSG00000172985.10	0.00245625	0.0438582	1.60063
TCTEX1D1	ENSG00000152760.10	0.00245856	0.0438753	1.25644
MSX1	ENSG00000163132.7	0.00246729	0.044007	1.28254
RANBP9	ENSG00000010017.13	0.00247139	0.0440559	0.787742
TYSND1	ENSG00000156521.14	0.00247673	0.044127	0.746274
ADAMTS5	ENSG00000154736.6	0.00248021	0.0441648	1.94504
PCGF1	ENSG00000115289.14	0.00248336	0.0441967	0.776243
STRBP	ENSG00000165209.18	0.00249001	0.0442252	0.733249
RARS	ENSG00000113643.9	0.00248788	0.0442252	0.776631
GSTCD	ENSG00000138780.14	0.00249039	0.0442252	0.733356
INPP5E	ENSG00000148384.13	0.0024901	0.0442252	1.29098
PDE1A	ENSG00000115252.18	0.00249716	0.0442618	1.67343
FGD5	ENSG00000154783.11	0.0024979	0.0442618	1.57553
CLIP2	ENSG00000106665.15	0.00249569	0.0442618	1.46673
RAPGEF3	ENSG00000079337.16	0.00249673	0.0442618	1.65671
PYM1	ENSG00000170473.17	0.00250051	0.0442841	0.772601
TP53INP1	ENSG00000164938.14	0.00250932	0.044416	0.63572
STYX	ENSG00000198252.12	0.00251985	0.044578	0.808691
VPS50	ENSG00000004766.17	0.00252771	0.0446928	0.710764
ENSA	ENSG00000143420.18	0.00253169	0.044739	0.795979
PRDX2	ENSG00000167815.12	0.00254142	0.0448532	0.664382
UNC45A	ENSG00000140553.17	0.00254167	0.0448532	0.820551
NCAPH	ENSG00000121152.10	0.00254497	0.0448532	0.562373
FER	ENSG00000151422.13	0.00254285	0.0448532	1.24572
LIMA1	ENSG00000050405.13	0.00254505	0.0448532	1.40298
TRIM9	ENSG00000100505.13	0.00254675	0.044859	1.93268
RO60	ENSG00000116747.12	0.00255425	0.0449209	0.774545
EFL1	ENSG00000140598.15	0.00255588	0.0449209	0.791729
ETNK2	ENSG00000143845.15	0.0025526	0.0449209	0.509123
C9orf116	ENSG00000160345.13	0.00255717	0.0449209	0.612719
TBC1D13	ENSG00000107021.16	0.00255558	0.0449209	1.24301
NDUFB4	ENSG00000065518.8	0.00256198	0.0449789	0.73633
KCNJ1	ENSG00000151704.15	0.00256323	0.0449789	1.14856
CCDC3	ENSG00000151468.11	0.00256707	0.0450219	1.75449
SWAP70	ENSG00000133789.15	0.00257487	0.0451344	1.26673
GLI2	ENSG00000074047.21	0.00258002	0.0452003	1.75051
AC006145.1	ENSG00000223770.5	0.00258353	0.0452376	1.21704
SRPK1	ENSG00000096063.16	0.00258945	0.0453167	0.709422
LINC00968	ENSG00000246430.6	0.00259479	0.0453858	1.20572
PBK	ENSG00000168078.10	0.00259909	0.0454365	0.525602
TSPAN13	ENSG00000106537.8	0.00260056	0.0454379	0.574664
BRWD1	ENSG00000185658.13	0.00260307	0.0454573	0.796816
EID3	ENSG00000255150.2	0.00260712	0.0455037	1.41071
LACTB2	ENSG00000147592.9	0.00261089	0.0455207	0.695016
AL161457.2	ENSG00000233178.7	0.00261078	0.0455207	1.48301
KMT2D	ENSG00000167548.15	0.00261613	0.0455875	1.33583
UTP25	ENSG00000117597.18	0.00262058	0.0456032	0.75697
KCTD9P1	ENSG00000225014.1	0.00262114	0.0456032	1.30108
GUCY1A1	ENSG00000164116.16	0.00262123	0.0456032	1.53254
CPXM2	ENSG00000121898.13	0.00263222	0.04577	1.86808
NAA50	ENSG00000121579.13	0.00264124	0.0458778	0.769507
AL645608.5	ENSG00000242590.1	0.00264084	0.0458778	1.20202
HLA-H	ENSG00000206341.7	0.00265719	0.0461303	1.53401
SRP72	ENSG00000174780.16	0.0026632	0.0461915	0.830981
ASMTL-AS1	ENSG00000236017.8	0.00266356	0.0461915	1.63547
SUPV3L1	ENSG00000156502.14	0.00266701	0.046209	0.818867
LINC02202	ENSG00000245812.2	0.0026674	0.046209	1.20703
ZNF724	ENSG00000196081.9	0.00267234	0.0462593	0.693681
AC104260.2	ENSG00000280304.1	0.00267315	0.0462593	1.22529
DIAPH3	ENSG00000139734.18	0.00268001	0.0463534	0.553392
RBM12B	ENSG00000183808.11	0.00268243	0.0463705	0.805768
PSTPIP2	ENSG00000152229.18	0.00268702	0.0464252	0.667911
COX6B1	ENSG00000126267.10	0.00268979	0.0464326	0.766321
NFATC1	ENSG00000131196.17	0.00269106	0.0464326	1.57622
GNG11	ENSG00000127920.5	0.00269172	0.0464326	1.65336
DPM1	ENSG00000000419.12	0.00269371	0.0464422	0.765058
DDIT4L	ENSG00000145358.6	0.00269755	0.0464838	1.6505
SHOC2	ENSG00000108061.11	0.00270226	0.0465403	0.788594
TMEM273	ENSG00000204161.14	0.00270454	0.046555	1.59901
RMDN1	ENSG00000176623.12	0.00270825	0.0465941	0.785589
ZNF485	ENSG00000198298.13	0.0027121	0.0466113	0.707484
CLCN6	ENSG00000011021.23	0.00271101	0.0466113	1.27142
ABCA9	ENSG00000154258.17	0.00271643	0.046661	2.43338
KLHDC9	ENSG00000162755.14	0.00272146	0.0467227	0.581677
TBC1D3D	ENSG00000274419.6	0.00272628	0.0467808	1.98132
FKBP3	ENSG00000100442.11	0.00272921	0.0467909	0.782105
AC006453.2	ENSG00000283196.2	0.00272975	0.0467909	1.36041
NDUFB5	ENSG00000136521.13	0.00274202	0.0469765	0.771578
STAM-AS1	ENSG00000260589.1	0.00274647	0.0470258	0.877085
HBA1	ENSG00000206172.8	0.00274923	0.0470258	2.02582
AL589863.1	ENSG00000268659.2	0.00274817	0.0470258	1.35943
MTIF3	ENSG00000122033.14	0.00276222	0.0471984	0.802186
CENPL	ENSG00000120334.15	0.00276159	0.0471984	0.684656
AGPAT4-IT1	ENSG00000279355.1	0.00276462	0.0472147	1.48476
FLRT2	ENSG00000185070.11	0.002771	0.0472987	1.97701
WRNIP1	ENSG00000124535.15	0.00277713	0.0473786	0.749783
PTMA	ENSG00000187514.16	0.00277863	0.0473793	0.799857
MTHFS	ENSG00000136371.10	0.00278817	0.0474674	0.730787
DAB2	ENSG00000153071.15	0.00278684	0.0474674	1.48951
DIP2C	ENSG00000151240.17	0.00278575	0.0474674	1.31633
PARN	ENSG00000140694.17	0.00279511	0.0475334	0.795052
APEX1	ENSG00000100823.12	0.00279572	0.0475334	0.820771
STYXL1	ENSG00000127952.17	0.00279642	0.0475334	0.717033
METTL5	ENSG00000138382.15	0.00280223	0.0475575	0.758902
AC006064.5	ENSG00000276232.1	0.00280093	0.0475575	0.424761
XPNPEP2	ENSG00000122121.11	0.00280135	0.0475575	1.35813
UBE2CP3	ENSG00000250384.1	0.00280582	0.0475937	1.16834
CPZ	ENSG00000109625.19	0.0028145	0.0476912	1.87643
SNORA35B	ENSG00000271907.1	0.00281317	0.0476912	1.17916
DCLRE1C	ENSG00000152457.18	0.00282085	0.0477122	0.754208
CHCHD7	ENSG00000170791.17	0.00282344	0.0477122	0.727173
KDM1B	ENSG00000165097.15	0.00282238	0.0477122	0.78867
TMSB10	ENSG00000034510.6	0.0028193	0.0477122	0.759137
FAM107A	ENSG00000168309.18	0.00281773	0.0477122	2.18254
AC025268.1	ENSG00000281974.1	0.00282453	0.0477122	1.19214
AC008993.2	ENSG00000282798.1	0.00282847	0.0477292	0.677279
SEC24AP1	ENSG00000267361.1	0.00282718	0.0477292	1.55694
B3GALT2	ENSG00000162630.5	0.00283555	0.0477954	0.720934
EMILIN1	ENSG00000138080.13	0.00283702	0.0477954	1.64228
BMP2	ENSG00000125845.7	0.00283974	0.0477954	1.58532
ARRDC4	ENSG00000140450.9	0.00283898	0.0477954	1.51343
MUC20	ENSG00000176945.17	0.00283745	0.0477954	2.01729
NOC3L	ENSG00000173145.11	0.00284218	0.0478065	0.85222
LCMT2	ENSG00000168806.7	0.00284333	0.0478065	0.755337
MRPL49	ENSG00000149792.8	0.00284625	0.0478307	0.767068
ANAPC1	ENSG00000153107.13	0.00285304	0.0478382	0.821825
ZBTB14	ENSG00000198081.11	0.00285571	0.0478382	0.847592
NCAPG2	ENSG00000146918.19	0.002857	0.0478382	0.701132
RNMT	ENSG00000101654.17	0.00285047	0.0478382	0.850885
AC092135.1	ENSG00000279294.1	0.00285852	0.0478382	1.46541
RTL5	ENSG00000242732.4	0.00285992	0.0478382	1.50316
SUFU	ENSG00000107882.11	0.00285438	0.0478382	1.20433
PCDHGA7	ENSG00000253537.3	0.00285032	0.0478382	1.73938
VEGFB	ENSG00000173511.9	0.0028515	0.0478382	1.3439
ZCCHC24	ENSG00000165424.6	0.00286249	0.0478566	1.69354
AC005833.1	ENSG00000255639.3	0.00286571	0.0478635	0.653377
AC078795.1	ENSG00000269984.1	0.00286584	0.0478635	0.720586
PEX13	ENSG00000162928.9	0.00286835	0.0478809	0.791083
M6PR	ENSG00000003056.8	0.00287423	0.0479288	0.780546
APEX2	ENSG00000169188.5	0.00287565	0.0479288	0.771464
RAD51AP1	ENSG00000111247.14	0.00287601	0.0479288	0.552952
GCOM1	ENSG00000137878.17	0.00287711	0.0479288	1.77966
EBPL	ENSG00000123179.14	0.00288244	0.0479439	0.688983
IRF2BP2	ENSG00000168264.10	0.00288092	0.0479439	0.776444
LINC02456	ENSG00000283052.1	0.0028822	0.0479439	1.12396
ATP5F1A	ENSG00000152234.16	0.00289148	0.0480512	0.760351
HIST1H4A	ENSG00000278637.1	0.00289184	0.0480512	0.62044
SMIM30	ENSG00000214194.9	0.00290011	0.0481641	0.746797
ISCA2	ENSG00000165898.13	0.00290496	0.04822	0.776793
RFLNB	ENSG00000183688.4	0.0029074	0.0482358	1.54598
GNRHR2	ENSG00000211451.12	0.00291046	0.0482374	0.806666
AC067852.3	ENSG00000267632.1	0.00290989	0.0482374	1.46647
IGSF10	ENSG00000152580.8	0.00291624	0.048284	2.22596
KLF2	ENSG00000127528.5	0.00291491	0.048284	1.68675
TEK	ENSG00000120156.21	0.00291878	0.0483015	1.62267
PPM1F	ENSG00000100034.14	0.00292419	0.0483666	1.33996
TRPM6	ENSG00000119121.22	0.00292937	0.0484276	1.73044
AAR2	ENSG00000131043.12	0.00293141	0.0484367	0.819261
SNHG3	ENSG00000242125.3	0.00293684	0.0485019	0.690843
IFT52	ENSG00000101052.12	0.00294696	0.0485541	0.81973
CDCA5	ENSG00000146670.10	0.00294746	0.0485541	0.528819
KANSL2	ENSG00000139620.12	0.00294678	0.0485541	0.851452
ATG5	ENSG00000057663.16	0.00294629	0.0485541	0.727997
PDE1B	ENSG00000123360.12	0.00294152	0.0485541	1.516
AP000892.3	ENSG00000280143.1	0.00295281	0.0486176	1.74556
S100A14	ENSG00000189334.9	0.00295663	0.0486413	0.427036
CYP1B1-AS1	ENSG00000232973.12	0.00295724	0.0486413	1.54328
MXRA7	ENSG00000182534.13	0.00295938	0.0486509	1.44774
ANKRD11	ENSG00000167522.16	0.00296082	0.0486509	1.47471
MRPL52	ENSG00000172590.18	0.00296663	0.0487219	0.777885
DYNLL1	ENSG00000088986.11	0.0029716	0.0487788	0.771211
WDR76	ENSG00000092470.12	0.00297615	0.048829	0.673483
PYCR3	ENSG00000104524.14	0.00298282	0.0489137	0.662968
PRPF40A	ENSG00000196504.16	0.00299814	0.0491402	0.850733
ASNA1	ENSG00000198356.11	0.00300181	0.0491756	0.743908
CSNK2B	ENSG00000204435.13	0.00300662	0.0492296	0.825132
SVIL2P	ENSG00000234814.8	0.00301633	0.0493637	1.21549
FAM110D	ENSG00000197245.6	0.00301911	0.0493845	1.57061
PSMD14	ENSG00000115233.12	0.0030224	0.0493979	0.760064
MTHFD2	ENSG00000065911.12	0.00302297	0.0493979	0.712316
CUTA	ENSG00000112514.15	0.00303107	0.0495055	0.742319
TRIP10	ENSG00000125733.18	0.00303833	0.049599	1.36038
EIF3I	ENSG00000084623.11	0.00304425	0.0496286	0.810654
TMED7-TICAM2	ENSG00000251201.8	0.0030501	0.0496286	0.686214
PAQR4	ENSG00000162073.13	0.00305081	0.0496286	0.547158
[truncated: 15 more rows]
