# Supplementary material for: Diabetes-associated breast cancer is molecularly distinct and shows a DNA damage repair deficiency
Source: JCI Insight. 2023 Dec 8;8(23):e170105. doi: 10.1172/jci.insight.170105 (PMC10795835; doi:10.1172/jci.insight.170105)
Supplement: Supplemental table 5 [file jciinsight-8-170105-s189.xlsx]

## Sheet: GSEA_summary_73 Tumor
Table S5. Enrichment scores in GSEA Hallmark and KEGG pathways/processes contrasting the transcriptome of breast tumors from diabetic with non-diabetic patients (reference), with additional stratification by tumor estrogen receptor (ER) status
GSEA Hallmark pathways						GSEA KEGG pathways
Name	ES	NES	p	FDR (q-value)		Name	ES	NES	p	q		ES- Enrichment score, NES- Normalized enrichment score
HALLMARK_HEDGEHOG_SIGNALING	0.615881	1.94097	0.004	0.0589814		KEGG_RNA_DEGRADATION	-0.667465	-1.95628	0.00206186	0.120312
HALLMARK_APICAL_JUNCTION	0.460637	1.77557	0.0101215	0.0705013		KEGG_CITRATE_CYCLE_TCA_CYCLE	-0.691561	-1.67476	0.0399202	0.128438		positive enrichment score indicates activation with diabetes/hyperglycemia
HALLMARK_MYOGENESIS	0.506549	1.85757	0.00994036	0.073266		KEGG_BASAL_TRANSCRIPTION_FACTORS	-0.546135	-1.65484	0.0295858	0.132009
HALLMARK_ANGIOGENESIS	0.596555	1.72618	0.0336634	0.0873663		KEGG_PROTEASOME	-0.750727	-1.67822	0.028	0.133443		negative enrichment score indicates inhibition with diabetes/hyperglycemia
HALLMARK_UV_RESPONSE_DN	0.496888	1.78016	0.0139442	0.089701		KEGG_HOMOLOGOUS_RECOMBINATION	-0.672231	-1.7543	0.0118577	0.136686
HALLMARK_NOTCH_SIGNALING	0.495986	1.6499	0.0221774	0.133323		KEGG_CELL_CYCLE	-0.527977	-1.65532	0.064	0.139033
HALLMARK_EPITHELIAL_MESENCHYMAL_TRANSITION	0.5665	1.62118	0.088	0.141924		KEGG_SPLICEOSOME	-0.623293	-1.78556	0.0160643	0.139718		red = positively enriched/upregulated in diabetes
HALLMARK_WNT_BETA_CATENIN_SIGNALING	0.455191	1.55297	0.0512295	0.184778		KEGG_PARKINSONS_DISEASE	-0.613942	-1.69206	0.0429448	0.140315		black = negatively enriched/downregulated in diabetes
HALLMARK_COAGULATION	0.37682	1.29886	0.199597	0.38361		KEGG_GLYCOSYLPHOSPHATIDYLINOSITOL_GPI_ANCHOR_BIOSYNTHESIS	-0.647564	-1.6803	0.0201207	0.141312
HALLMARK_KRAS_SIGNALING_UP	0.369617	1.31863	0.183128	0.389998		KEGG_BASE_EXCISION_REPAIR	-0.649139	-1.72337	0.0194932	0.143405
HALLMARK_HYPOXIA	0.330479	1.26697	0.197697	0.397203		KEGG_ALZHEIMERS_DISEASE	-0.551475	-1.73232	0.035124	0.147264
HALLMARK_KRAS_SIGNALING_DN	0.27865	1.23925	0.133981	0.402864		KEGG_OXIDATIVE_PHOSPHORYLATION	-0.63604	-1.69279	0.0410678	0.15039
HALLMARK_TGF_BETA_SIGNALING	0.397414	1.32208	0.173387	0.424666		KEGG_NUCLEOTIDE_EXCISION_REPAIR	-0.571127	-1.62032	0.0389105	0.152962
HALLMARK_TNFA_SIGNALING_VIA_NFKB	0.437853	1.34356	0.201663	0.436115		KEGG_PROTEIN_EXPORT	-0.746772	-1.62532	0.0271967	0.155344
HALLMARK_IL2_STAT5_SIGNALING	0.307469	1.15134	0.285714	0.485614		KEGG_PYRIMIDINE_METABOLISM	-0.549607	-1.75482	0.00804829	0.155519
HALLMARK_IL6_JAK_STAT3_SIGNALING	0.385274	1.11526	0.37605	0.499787		KEGG_STEROID_BIOSYNTHESIS	-0.683306	-1.69772	0.0231214	0.157182
HALLMARK_INFLAMMATORY_RESPONSE	0.322149	0.987626	0.457516	0.573274		KEGG_UBIQUITIN_MEDIATED_PROTEOLYSIS	-0.531982	-1.78749	0.00843882	0.164362
HALLMARK_APICAL_SURFACE	0.282997	1.02716	0.409274	0.582442		KEGG_PURINE_METABOLISM	-0.412982	-1.59861	0.0181818	0.16633
HALLMARK_PANCREAS_BETA_CELLS	0.29684	0.990602	0.464627	0.601642		KEGG_DNA_REPLICATION	-0.671677	-1.58947	0.0818713	0.167943
HALLMARK_APOPTOSIS	0.24969	0.93652	0.54071	0.608707		KEGG_VALINE_LEUCINE_AND_ISOLEUCINE_DEGRADATION	-0.572802	-1.57515	0.0835031	0.168219
HALLMARK_XENOBIOTIC_METABOLISM	0.216506	0.856397	0.640316	0.618945		KEGG_MISMATCH_REPAIR	-0.671434	-1.58143	0.0573123	0.169121
HALLMARK_P53_PATHWAY	0.211327	0.858989	0.640625	0.644649		KEGG_HUNTINGTONS_DISEASE	-0.584028	-1.83677	0.0161943	0.175294
HALLMARK_COMPLEMENT	0.25932	0.877607	0.577825	0.654676		KEGG_PEROXISOME	-0.507843	-1.55571	0.0826613	0.17845
HALLMARK_MTORC1_SIGNALING	-0.604845	-1.80948	0.0143149	0.0554167		KEGG_AMINOACYL_TRNA_BIOSYNTHESIS	-0.745134	-1.79654	0.00400802	0.191141
HALLMARK_OXIDATIVE_PHOSPHORYLATION	-0.710789	-1.81758	0.00610998	0.0622629		KEGG_SELENOAMINO_ACID_METABOLISM	-0.522062	-1.53152	0.0582329	0.197224
HALLMARK_E2F_TARGETS	-0.714202	-1.8324	0.0282258	0.0725951		KEGG_N_GLYCAN_BIOSYNTHESIS	-0.552718	-1.52122	0.0809129	0.201311
HALLMARK_DNA_REPAIR	-0.561192	-1.73281	0.02079	0.0831712		KEGG_GLYOXYLATE_AND_DICARBOXYLATE_METABOLISM	-0.58593	-1.47181	0.0989899	0.242431
HALLMARK_UNFOLDED_PROTEIN_RESPONSE	-0.619047	-1.91533	0	0.0840954		KEGG_ARGININE_AND_PROLINE_METABOLISM	-0.446387	-1.47546	0.0748441	0.246308
HALLMARK_G2M_CHECKPOINT	-0.601002	-1.745	0.0558882	0.0885876		KEGG_RIBOSOME	-0.696565	-1.4495	0.142857	0.253082
HALLMARK_MYC_TARGETS_V1	-0.737148	-1.83838	0.00798403	0.102963		KEGG_ONE_CARBON_POOL_BY_FOLATE	-0.664488	-1.83921	0.00400802	0.253723
HALLMARK_MYC_TARGETS_V2	-0.63865	-1.61379	0.062	0.158757		KEGG_RNA_POLYMERASE	-0.547432	-1.45101	0.130435	0.260127
HALLMARK_SPERMATOGENESIS	-0.368043	-1.4783	0.0395833	0.232781		KEGG_BIOSYNTHESIS_OF_UNSATURATED_FATTY_ACIDS	-0.518659	-1.39014	0.141667	0.30255
HALLMARK_PROTEIN_SECRETION	-0.540452	-1.5223	0.10241	0.233119		KEGG_OOCYTE_MEIOSIS	-0.379223	-1.39369	0.124	0.306808
HALLMARK_GLYCOLYSIS	-0.407289	-1.45716	0.0903491	0.234497		KEGG_CYSTEINE_AND_METHIONINE_METABOLISM	-0.452982	-1.39655	0.114345	0.312576
HALLMARK_PEROXISOME	-0.423481	-1.49428	0.0819672	0.239564		KEGG_LYSINE_DEGRADATION	-0.375568	-1.29139	0.15534	0.348853
HALLMARK_FATTY_ACID_METABOLISM	-0.406967	-1.37243	0.141414	0.313243		KEGG_PENTOSE_PHOSPHATE_PATHWAY	-0.479084	-1.31499	0.193089	0.350725
HALLMARK_REACTIVE_OXYGEN_SPECIES_PATHWAY	-0.415287	-1.31278	0.194831	0.361333		KEGG_CYTOSOLIC_DNA_SENSING_PATHWAY	-0.448456	-1.30169	0.213552	0.351766
HALLMARK_CHOLESTEROL_HOMEOSTASIS	-0.369022	-1.26545	0.181818	0.369669		KEGG_PROPANOATE_METABOLISM	-0.460528	-1.29342	0.220588	0.354281
HALLMARK_ESTROGEN_RESPONSE_LATE	-0.337012	-1.24636	0.206122	0.371326		KEGG_ALANINE_ASPARTATE_AND_GLUTAMATE_METABOLISM	-0.429933	-1.31516	0.172269	0.359544
HALLMARK_PI3K_AKT_MTOR_SIGNALING	-0.367967	-1.27311	0.183673	0.385114		KEGG_CARDIAC_MUSCLE_CONTRACTION	-0.364187	-1.30228	0.152542	0.359612
HALLMARK_ANDROGEN_RESPONSE	-0.33994	-1.20591	0.259635	0.394901		KEGG_BUTANOATE_METABOLISM	-0.45649	-1.31927	0.186235	0.362827
HALLMARK_MITOTIC_SPINDLE	-0.274649	-1.08392	0.351626	0.480442		KEGG_PYRUVATE_METABOLISM	-0.444657	-1.32096	0.191057	0.370325
HALLMARK_UV_RESPONSE_UP	-0.295686	-1.10067	0.344064	0.48398		KEGG_ANTIGEN_PROCESSING_AND_PRESENTATION	-0.489491	-1.32128	0.26749	0.380181
HALLMARK_INTERFERON_ALPHA_RESPONSE	-0.456934	-1.0575	0.448473	0.491144		KEGG_AMINO_SUGAR_AND_NUCLEOTIDE_SUGAR_METABOLISM	-0.472927	-1.32365	0.223881	0.3873
HALLMARK_ADIPOGENESIS	-0.328393	-1.10251	0.363083	0.506672		KEGG_FRUCTOSE_AND_MANNOSE_METABOLISM	-0.41505	-1.22244	0.233051	0.437674
HALLMARK_ESTROGEN_RESPONSE_EARLY	-0.268673	-0.967704	0.476954	0.557087		KEGG_VIBRIO_CHOLERAE_INFECTION	-0.369244	-1.18588	0.279915	0.472228
HALLMARK_BILE_ACID_METABOLISM	-0.257159	-0.973985	0.483193	0.573386		KEGG_GLYCOLYSIS_GLUCONEOGENESIS	-0.346799	-1.187	0.275	0.480764
HALLMARK_HEME_METABOLISM	-0.232789	-0.920769	0.527607	0.591298		KEGG_REGULATION_OF_AUTOPHAGY	-0.383391	-1.13478	0.325773	0.529802
HALLMARK_INTERFERON_GAMMA_RESPONSE	-0.270809	-0.685279	0.764706	0.850159		KEGG_P53_SIGNALING_PATHWAY	-0.310613	-1.10672	0.358369	0.532728
HALLMARK_ALLOGRAFT_REJECTION	-0.155431	-0.434382	0.935424	0.980234		KEGG_THYROID_CANCER	-0.334928	-1.13878	0.282744	0.534594
						KEGG_PORPHYRIN_AND_CHLOROPHYLL_METABOLISM	-0.383365	-1.11116	0.330097	0.53564
						KEGG_PROGESTERONE_MEDIATED_OOCYTE_MATURATION	-0.286038	-1.11295	0.302789	0.543308
						KEGG_RIG_I_LIKE_RECEPTOR_SIGNALING_PATHWAY	-0.348093	-1.11706	0.327122	0.54779
						KEGG_INSULIN_SIGNALING_PATHWAY	-0.260136	-1.08476	0.338057	0.557074
						KEGG_OTHER_GLYCAN_DEGRADATION	-0.417906	-1.06031	0.425101	0.586637
						KEGG_GLYCEROPHOSPHOLIPID_METABOLISM	-0.250236	-1.04052	0.412229	0.587443
						KEGG_GLUTATHIONE_METABOLISM	-0.335654	-1.04536	0.409664	0.589765
						KEGG_FATTY_ACID_METABOLISM	-0.34279	-1.04589	0.409091	0.599448
						KEGG_SNARE_INTERACTIONS_IN_VESICULAR_TRANSPORT	-0.293641	-1.01377	0.424242	0.618073
						KEGG_GLYCOSPHINGOLIPID_BIOSYNTHESIS_LACTO_AND_NEOLACTO_SERIES	-0.320641	-1.00718	0.436255	0.618558
						KEGG_PANCREATIC_CANCER	-0.266386	-0.993288	0.421162	0.630845
						KEGG_TYROSINE_METABOLISM	-0.287314	-0.976116	0.484407	0.637153
						KEGG_SPHINGOLIPID_METABOLISM	-0.308282	-0.977736	0.487448	0.644864
						KEGG_PENTOSE_AND_GLUCURONATE_INTERCONVERSIONS	-0.382037	-0.940235	0.538618	0.682851
						KEGG_PANTOTHENATE_AND_COA_BIOSYNTHESIS	-0.316556	-0.91616	0.561886	0.710574
						KEGG_GALACTOSE_METABOLISM	-0.308962	-0.908245	0.546584	0.713348
						KEGG_TRYPTOPHAN_METABOLISM	-0.260112	-0.859269	0.650406	0.736319
						KEGG_NICOTINATE_AND_NICOTINAMIDE_METABOLISM	-0.288872	-0.884795	0.628803	0.738817
						KEGG_PATHOGENIC_ESCHERICHIA_COLI_INFECTION	-0.279185	-0.86105	0.588	0.743927
						KEGG_PRIMARY_IMMUNODEFICIENCY	-0.352453	-0.86165	0.585774	0.753752
						KEGG_HISTIDINE_METABOLISM	-0.256725	-0.862139	0.628571	0.764095
						KEGG_ASCORBATE_AND_ALDARATE_METABOLISM	-0.3367	-0.830691	0.638604	0.76904
						KEGG_TYPE_I_DIABETES_MELLITUS	-0.312941	-0.799374	0.64557	0.772098
						KEGG_NITROGEN_METABOLISM	-0.282596	-0.817746	0.709474	0.776528
						KEGG_LYSOSOME	-0.259717	-0.802767	0.649351	0.777399
						KEGG_NOD_LIKE_RECEPTOR_SIGNALING_PATHWAY	-0.249291	-0.805569	0.658333	0.783433
						KEGG_GLYCOSAMINOGLYCAN_BIOSYNTHESIS_KERATAN_SULFATE	-0.258424	-0.726574	0.814141	0.84975
						KEGG_GLYCINE_SERINE_AND_THREONINE_METABOLISM	-0.221244	-0.730008	0.831663	0.856148
						KEGG_DRUG_METABOLISM_OTHER_ENZYMES	-0.210143	-0.702392	0.850288	0.868027
						KEGG_STARCH_AND_SUCROSE_METABOLISM	-0.216305	-0.676705	0.84265	0.884563
						KEGG_STEROID_HORMONE_BIOSYNTHESIS	-0.186298	-0.555436	0.932653	0.970309
						KEGG_ALLOGRAFT_REJECTION	-0.198258	-0.446494	0.898305	0.985773
						KEGG_GRAFT_VERSUS_HOST_DISEASE	-0.210344	-0.475509	0.901075	0.991027
						KEGG_DILATED_CARDIOMYOPATHY	0.541	1.90563	0.0039604	0.0560499
						KEGG_VASCULAR_SMOOTH_MUSCLE_CONTRACTION	0.500201	1.91691	0	0.0658201
						KEGG_FOCAL_ADHESION	0.516906	1.84585	0.00582524	0.0723335
						KEGG_CALCIUM_SIGNALING_PATHWAY	0.481418	1.92975	0.00193424	0.079704
						KEGG_HYPERTROPHIC_CARDIOMYOPATHY_HCM	0.519987	1.84815	0.00196078	0.0847433
						KEGG_ECM_RECEPTOR_INTERACTION	0.583842	1.79577	0.0194932	0.107251
						KEGG_GAP_JUNCTION	0.454288	1.73695	0.00808081	0.1085
						KEGG_ADHERENS_JUNCTION	0.45857	1.72661	0.0137525	0.109014
						KEGG_MELANOGENESIS	0.435321	1.74094	0.00414079	0.114905
						KEGG_ARRHYTHMOGENIC_RIGHT_VENTRICULAR_CARDIOMYOPATHY_ARVC	0.556438	1.95518	0.00194553	0.11827
						KEGG_AXON_GUIDANCE	0.435225	1.75726	0.00796813	0.121584
						KEGG_DORSO_VENTRAL_AXIS_FORMATION	0.602324	1.74129	0.0141988	0.125881
						KEGG_NEUROACTIVE_LIGAND_RECEPTOR_INTERACTION	0.426412	1.7631	0.00194932	0.130097
						KEGG_OLFACTORY_TRANSDUCTION	0.424467	1.64746	0.0156863	0.188572
						KEGG_MELANOMA	0.4342	1.62865	0.0136986	0.201643
						KEGG_MAPK_SIGNALING_PATHWAY	0.36994	1.60497	0.0114943	0.222271
						KEGG_BASAL_CELL_CARCINOMA	0.461849	1.5686	0.0483871	0.264127
						KEGG_HEDGEHOG_SIGNALING_PATHWAY	0.426383	1.51857	0.0529532	0.284633
						KEGG_TIGHT_JUNCTION	0.364111	1.49978	0.0403226	0.288097
						KEGG_RENIN_ANGIOTENSIN_SYSTEM	0.523895	1.52221	0.0622642	0.293516
						KEGG_ALDOSTERONE_REGULATED_SODIUM_REABSORPTION	0.459095	1.50009	0.0455446	0.300678
						KEGG_LONG_TERM_POTENTIATION	0.385554	1.47424	0.0429688	0.301826
						KEGG_GLYCOSAMINOGLYCAN_BIOSYNTHESIS_CHONDROITIN_SULFATE	0.577178	1.5262	0.0872211	0.302307
						KEGG_GNRH_SIGNALING_PATHWAY	0.363401	1.53278	0.027833	0.306589
						KEGG_COMPLEMENT_AND_COAGULATION_CASCADES	0.467757	1.47828	0.117537	0.30806
						KEGG_HEMATOPOIETIC_CELL_LINEAGE	0.485687	1.43526	0.155009	0.341175
						KEGG_REGULATION_OF_ACTIN_CYTOSKELETON	0.360274	1.43888	0.068	0.348285
						KEGG_VIRAL_MYOCARDITIS	0.44561	1.38562	0.161793	0.364839
						KEGG_VEGF_SIGNALING_PATHWAY	0.360642	1.41315	0.0481928	0.366014
						KEGG_ABC_TRANSPORTERS	0.41873	1.39795	0.109344	0.367427
						KEGG_TYPE_II_DIABETES_MELLITUS	0.356315	1.36433	0.0693069	0.367564
						KEGG_PATHWAYS_IN_CANCER	0.320685	1.40236	0.0544747	0.372153
						KEGG_GLYCOSAMINOGLYCAN_BIOSYNTHESIS_HEPARAN_SULFATE	0.451827	1.38793	0.115619	0.372527
						KEGG_NOTCH_SIGNALING_PATHWAY	0.385306	1.37347	0.118896	0.373541
						KEGG_LONG_TERM_DEPRESSION	0.347541	1.36664	0.0885827	0.373837
						KEGG_LEUKOCYTE_TRANSENDOTHELIAL_MIGRATION	0.383677	1.33378	0.164063	0.40529
						KEGG_CYTOKINE_CYTOKINE_RECEPTOR_INTERACTION	0.401148	1.31278	0.212806	0.42783
						KEGG_ETHER_LIPID_METABOLISM	0.371698	1.30068	0.1409	0.43733
						KEGG_ERBB_SIGNALING_PATHWAY	0.313935	1.29141	0.0984252	0.440673
						KEGG_ARACHIDONIC_ACID_METABOLISM	0.352992	1.27385	0.139535	0.447973
						KEGG_PHOSPHATIDYLINOSITOL_SIGNALING_SYSTEM	0.309585	1.25131	0.149105	0.453541
						KEGG_GLIOMA	0.332678	1.27551	0.124528	0.456293
						KEGG_CELL_ADHESION_MOLECULES_CAMS	0.384423	1.25306	0.25	0.460908
						KEGG_ADIPOCYTOKINE_SIGNALING_PATHWAY	0.33209	1.258	0.174229	0.463679
						KEGG_PRION_DISEASES	0.408553	1.23528	0.219282	0.468785
						KEGG_GLYCEROLIPID_METABOLISM	0.330691	1.22752	0.180934	0.470533
						KEGG_CHEMOKINE_SIGNALING_PATHWAY	0.32875	1.15977	0.292871	0.518036
						KEGG_GLYCOSPHINGOLIPID_BIOSYNTHESIS_GANGLIO_SERIES	0.46139	1.16483	0.298805	0.520531
						KEGG_JAK_STAT_SIGNALING_PATHWAY	0.348187	1.18861	0.304348	0.524285
						KEGG_WNT_SIGNALING_PATHWAY	0.269419	1.1658	0.215909	0.529625
						KEGG_TASTE_TRANSDUCTION	0.339563	1.16603	0.280412	0.539909
						KEGG_ACUTE_MYELOID_LEUKEMIA	0.321043	1.17128	0.260618	0.541987
						KEGG_ENDOCYTOSIS	0.266963	1.13641	0.260437	0.546004
						KEGG_NEUROTROPHIN_SIGNALING_PATHWAY	0.278643	1.12743	0.281609	0.55111
						KEGG_RENAL_CELL_CARCINOMA	0.294825	1.0966	0.319312	0.590773
						KEGG_SMALL_CELL_LUNG_CANCER	0.278172	1.07415	0.364683	0.607194
						KEGG_METABOLISM_OF_XENOBIOTICS_BY_CYTOCHROME_P450	0.321771	1.07874	0.37475	0.609515
						KEGG_PROSTATE_CANCER	0.265789	1.06587	0.345351	0.610822
						KEGG_GLYCOSAMINOGLYCAN_DEGRADATION	0.375639	1.04539	0.415896	0.624365
						KEGG_BETA_ALANINE_METABOLISM	0.345572	1.04836	0.411531	0.629753
						KEGG_PPAR_SIGNALING_PATHWAY	0.292585	1.02323	0.434442	0.651457
						KEGG_DRUG_METABOLISM_CYTOCHROME_P450	0.305754	1.00315	0.437628	0.674423
						KEGG_EPITHELIAL_CELL_SIGNALING_IN_HELICOBACTER_PYLORI_INFECTION	0.293317	0.994019	0.442688	0.678753
						KEGG_PROXIMAL_TUBULE_BICARBONATE_RECLAMATION	0.33128	0.985995	0.475096	0.681099
						KEGG_FC_EPSILON_RI_SIGNALING_PATHWAY	0.26277	0.975365	0.476654	0.688959
						KEGG_RETINOL_METABOLISM	0.30027	0.962791	0.494094	0.699182
						KEGG_O_GLYCAN_BIOSYNTHESIS	0.302593	0.94971	0.515213	0.699928
						KEGG_ENDOMETRIAL_CANCER	0.247319	0.954656	0.514178	0.70227
						KEGG_COLORECTAL_CANCER	0.242054	0.934704	0.561165	0.704084
						KEGG_FC_GAMMA_R_MEDIATED_PHAGOCYTOSIS	0.269587	0.938201	0.503937	0.7084
						KEGG_MTOR_SIGNALING_PATHWAY	0.242899	0.923358	0.588235	0.712664
						KEGG_NON_SMALL_CELL_LUNG_CANCER	0.245123	0.914452	0.573832	0.716693
						KEGG_CHRONIC_MYELOID_LEUKEMIA	0.24364	0.891004	0.584291	0.723829
						KEGG_INOSITOL_PHOSPHATE_METABOLISM	0.227154	0.892872	0.676587	0.730594
						KEGG_T_CELL_RECEPTOR_SIGNALING_PATHWAY	0.267091	0.89707	0.535645	0.733756
						KEGG_AMYOTROPHIC_LATERAL_SCLEROSIS_ALS	0.238388	0.848203	0.673432	0.749706
						KEGG_BLADDER_CANCER	0.255296	0.853374	0.659851	0.751657
						KEGG_VASOPRESSIN_REGULATED_WATER_REABSORPTION	0.255347	0.855695	0.628231	0.757852
						KEGG_APOPTOSIS	0.247803	0.82653	0.64833	0.763305
						KEGG_LINOLEIC_ACID_METABOLISM	0.279301	0.85593	0.653768	0.767608
						KEGG_INTESTINAL_IMMUNE_NETWORK_FOR_IGA_PRODUCTION	0.33248	0.829002	0.619883	0.769041
						KEGG_PHENYLALANINE_METABOLISM	0.274568	0.799572	0.695565	0.792663
						KEGG_B_CELL_RECEPTOR_SIGNALING_PATHWAY	0.24699	0.789735	0.647059	0.796879
						KEGG_SYSTEMIC_LUPUS_ERYTHEMATOSUS	0.276367	0.753972	0.687619	0.836586
						KEGG_TGF_BETA_SIGNALING_PATHWAY	0.208288	0.740344	0.807322	0.844735
						KEGG_ALPHA_LINOLENIC_ACID_METABOLISM	0.232653	0.721547	0.876596	0.848308
						KEGG_MATURITY_ONSET_DIABETES_OF_THE_YOUNG	0.243787	0.723583	0.815951	0.855757
						KEGG_ASTHMA	0.28229	0.646321	0.787819	0.911116
						KEGG_LEISHMANIA_INFECTION	0.235352	0.648377	0.788679	0.919447
						KEGG_NATURAL_KILLER_CELL_MEDIATED_CYTOTOXICITY	0.196115	0.62362	0.805293	0.920384
						KEGG_AUTOIMMUNE_THYROID_DISEASE	0.202184	0.481271	0.890385	0.976413
						KEGG_TOLL_LIKE_RECEPTOR_SIGNALING_PATHWAY	0.159017	0.493928	0.965714	0.982927

## Sheet: GSEA_Summary ER-positive
Enriched GSEA Hallmark pathways in ER-positive tumors							Enriched GSEA KEGG pathways in ER-positive tumors
Name	ES	NES	p	FDR (q-value)			Name	ES	NES	p	FDR (q-value)
HALLMARK_HEDGEHOG_SIGNALING	0.601177	1.8871	0.0020284	0.110504			KEGG_CYSTEINE_AND_METHIONINE_METABOLISM	-0.408494	-1.32508	0.134122	0.434578			red = positively enriched/upregulated in diabetes
HALLMARK_WNT_BETA_CATENIN_SIGNALING	0.494679	1.62943	0.0167364	0.148391			KEGG_PYRUVATE_METABOLISM	-0.441666	-1.3323	0.183884	0.436015			black = negatively enriched/downregulated in diabetes
HALLMARK_TNFA_SIGNALING_VIA_NFKB	0.559025	1.78971	0.0272537	0.150185			KEGG_NUCLEOTIDE_EXCISION_REPAIR	-0.518453	-1.35432	0.192	0.443817
HALLMARK_ANGIOGENESIS	0.603958	1.70792	0.0292887	0.153701			KEGG_HOMOLOGOUS_RECOMBINATION	-0.498144	-1.34298	0.1917	0.448308
HALLMARK_TGF_BETA_SIGNALING	0.509756	1.64509	0.0283976	0.15571			KEGG_ARGININE_AND_PROLINE_METABOLISM	-0.403034	-1.36112	0.120654	0.44853
HALLMARK_APICAL_JUNCTION	0.427267	1.67247	0.0340681	0.159126			KEGG_SPLICEOSOME	-0.512198	-1.46116	0.139806	0.448893
HALLMARK_EPITHELIAL_MESENCHYMAL_TRANSITION	0.539048	1.51147	0.121019	0.160887			KEGG_DNA_REPLICATION	-0.576756	-1.33352	0.240891	0.449674
HALLMARK_IL2_STAT5_SIGNALING	0.391465	1.51516	0.063786	0.170193			KEGG_ALZHEIMERS_DISEASE	-0.454532	-1.43527	0.154158	0.449795
HALLMARK_UV_RESPONSE_DN	0.473466	1.72649	0.0122951	0.177476			KEGG_BUTANOATE_METABOLISM	-0.472321	-1.36961	0.150794	0.451084
HALLMARK_KRAS_SIGNALING_UP	0.437706	1.55753	0.0446809	0.181606			KEGG_CITRATE_CYCLE_TCA_CYCLE	-0.607845	-1.44501	0.144603	0.454511
HALLMARK_NOTCH_SIGNALING	0.466645	1.51641	0.0542169	0.183838			KEGG_RIBOSOME	-0.678775	-1.39825	0.182711	0.455556
HALLMARK_HYPOXIA	0.391046	1.46432	0.0794297	0.184412			KEGG_PURINE_METABOLISM	-0.349411	-1.30405	0.171026	0.456071
HALLMARK_IL6_JAK_STAT3_SIGNALING	0.522417	1.52422	0.0824295	0.19519			KEGG_MISMATCH_REPAIR	-0.608989	-1.41835	0.190855	0.460745
HALLMARK_MYOGENESIS	0.409999	1.56554	0.0626263	0.196019			KEGG_PYRIMIDINE_METABOLISM	-0.444147	-1.38428	0.15121	0.461553
HALLMARK_INFLAMMATORY_RESPONSE	0.448181	1.41607	0.153846	0.21277			KEGG_N_GLYCAN_BIOSYNTHESIS	-0.466138	-1.26662	0.241309	0.46679
HALLMARK_COAGULATION	0.391012	1.36752	0.144033	0.22674			KEGG_PROTEIN_EXPORT	-0.629338	-1.37003	0.175153	0.470721
HALLMARK_KRAS_SIGNALING_DN	0.315443	1.37522	0.0440613	0.234319			KEGG_BIOSYNTHESIS_OF_UNSATURATED_FATTY_ACIDS	-0.555207	-1.46389	0.109504	0.474727
HALLMARK_COMPLEMENT	0.369664	1.25374	0.237113	0.319345			KEGG_ONE_CARBON_POOL_BY_FOLATE	-0.452136	-1.25304	0.229839	0.475545
HALLMARK_APICAL_SURFACE	0.295269	1.12485	0.262327	0.418508			KEGG_BASE_EXCISION_REPAIR	-0.552476	-1.3996	0.161736	0.476233
HALLMARK_PANCREAS_BETA_CELLS	0.326253	1.12718	0.296512	0.438262			KEGG_ASCORBATE_AND_ALDARATE_METABOLISM	-0.478674	-1.26743	0.232465	0.479339
HALLMARK_MITOTIC_SPINDLE	0.265868	1.03896	0.394	0.474847			KEGG_BASAL_TRANSCRIPTION_FACTORS	-0.425455	-1.26855	0.199203	0.492416
HALLMARK_APOPTOSIS	0.273497	1.03999	0.379877	0.496359			KEGG_RNA_POLYMERASE	-0.559946	-1.46855	0.0914513	0.498734
HALLMARK_P53_PATHWAY	0.238506	0.956276	0.504049	0.549768			KEGG_UBIQUITIN_MEDIATED_PROTEOLYSIS	-0.433074	-1.48353	0.0943026	0.49888
HALLMARK_ALLOGRAFT_REJECTION	0.295906	0.844792	0.599174	0.659424			KEGG_FATTY_ACID_METABOLISM	-0.393787	-1.23183	0.243243	0.500318
HALLMARK_INTERFERON_GAMMA_RESPONSE	0.266062	0.705348	0.694387	0.794824			KEGG_GLYOXYLATE_AND_DICARBOXYLATE_METABOLISM	-0.480412	-1.22198	0.270633	0.504378
HALLMARK_PEROXISOME	-0.457155	-1.63663	0.0290456	0.325516			KEGG_ALANINE_ASPARTATE_AND_GLUTAMATE_METABOLISM	-0.418346	-1.26959	0.195313	0.506512
HALLMARK_MYC_TARGETS_V1	-0.670801	-1.67901	0.050813	0.368818			KEGG_VALINE_LEUCINE_AND_ISOLEUCINE_DEGRADATION	-0.553361	-1.48708	0.103093	0.533082
HALLMARK_UNFOLDED_PROTEIN_RESPONSE	-0.508729	-1.56515	0.0657084	0.389723			KEGG_RNA_DEGRADATION	-0.556284	-1.61197	0.0243408	0.54823
HALLMARK_SPERMATOGENESIS	-0.323317	-1.29595	0.133603	0.452935			KEGG_SELENOAMINO_ACID_METABOLISM	-0.519242	-1.49655	0.0691057	0.557588
HALLMARK_E2F_TARGETS	-0.556324	-1.41473	0.187867	0.453219			KEGG_OXIDATIVE_PHOSPHORYLATION	-0.588187	-1.5344	0.101392	0.561836
HALLMARK_BILE_ACID_METABOLISM	-0.329346	-1.31192	0.134615	0.471251			KEGG_CELL_CYCLE	-0.379639	-1.17317	0.319756	0.579164
HALLMARK_REACTIVE_OXYGEN_SPECIES_PATHWAY	-0.365588	-1.16223	0.295276	0.47527			KEGG_STEROID_BIOSYNTHESIS	-0.645185	-1.55165	0.063655	0.580056
HALLMARK_CHOLESTEROL_HOMEOSTASIS	-0.353237	-1.23014	0.221996	0.477974			KEGG_LYSINE_DEGRADATION	-0.346062	-1.15922	0.269777	0.590197
HALLMARK_G2M_CHECKPOINT	-0.407304	-1.17893	0.351816	0.48386			KEGG_PEROXISOME	-0.541258	-1.62728	0.0419162	0.612375
HALLMARK_ESTROGEN_RESPONSE_EARLY	-0.340692	-1.18887	0.266667	0.504485			KEGG_PARKINSONS_DISEASE	-0.549999	-1.49702	0.134921	0.618028
HALLMARK_GLYCOLYSIS	-0.308757	-1.09583	0.369168	0.50774			KEGG_PENTOSE_PHOSPHATE_PATHWAY	-0.383402	-1.0727	0.393411	0.661115
HALLMARK_MYC_TARGETS_V2	-0.519376	-1.31934	0.241715	0.51045			KEGG_PORPHYRIN_AND_CHLOROPHYLL_METABOLISM	-0.371386	-1.06323	0.384462	0.663749
HALLMARK_FATTY_ACID_METABOLISM	-0.360185	-1.23346	0.244353	0.511584			KEGG_HUNTINGTONS_DISEASE	-0.506598	-1.55356	0.0988142	0.666586
HALLMARK_MTORC1_SIGNALING	-0.467806	-1.41907	0.177645	0.520128			KEGG_OOCYTE_MEIOSIS	-0.303421	-1.07496	0.39881	0.671783
HALLMARK_ADIPOGENESIS	-0.323459	-1.10268	0.363083	0.529			KEGG_PROPANOATE_METABOLISM	-0.368877	-1.08691	0.358871	0.680626
HALLMARK_PROTEIN_SECRETION	-0.446535	-1.32141	0.20332	0.569279			KEGG_CARDIAC_MUSCLE_CONTRACTION	-0.303673	-1.07858	0.361328	0.681004
HALLMARK_DNA_REPAIR	-0.486132	-1.43521	0.158004	0.583738			KEGG_HISTIDINE_METABOLISM	-0.319355	-1.10127	0.317623	0.686537
HALLMARK_ANDROGEN_RESPONSE	-0.275535	-0.980592	0.461382	0.603249			KEGG_REGULATION_OF_AUTOPHAGY	-0.372892	-1.08795	0.360624	0.695032
HALLMARK_ESTROGEN_RESPONSE_LATE	-0.286388	-1.00062	0.447761	0.607965			KEGG_TYROSINE_METABOLISM	-0.303365	-1.03192	0.414343	0.707717
HALLMARK_PI3K_AKT_MTOR_SIGNALING	-0.274399	-0.940286	0.529897	0.624012			KEGG_CYTOSOLIC_DNA_SENSING_PATHWAY	-0.346381	-1.0211	0.423554	0.712639
HALLMARK_OXIDATIVE_PHOSPHORYLATION	-0.676593	-1.6807	0.0334728	0.729673			KEGG_PROTEASOME	-0.731013	-1.63363	0.0514851	0.785003
HALLMARK_UV_RESPONSE_UP	-0.222009	-0.836117	0.687984	0.730623			KEGG_VIBRIO_CHOLERAE_INFECTION	-0.289633	-0.953183	0.482688	0.797295
HALLMARK_HEME_METABOLISM	-0.190126	-0.76202	0.811245	0.79507			KEGG_PENTOSE_AND_GLUCURONATE_INTERCONVERSIONS	-0.342645	-0.936747	0.504912	0.797671
HALLMARK_XENOBIOTIC_METABOLISM	-0.178814	-0.731226	0.859833	0.797737			KEGG_GLYCINE_SERINE_AND_THREONINE_METABOLISM	-0.293637	-0.96604	0.518072	0.806048
HALLMARK_INTERFERON_ALPHA_RESPONSE	-0.232629	-0.556929	0.798077	0.926216			KEGG_INSULIN_SIGNALING_PATHWAY	-0.228755	-0.939646	0.519084	0.806878
							KEGG_THYROID_CANCER	-0.278863	-0.954069	0.514563	0.811733
							KEGG_MTOR_SIGNALING_PATHWAY	-0.243371	-0.915685	0.590291	0.820504
							KEGG_MATURITY_ONSET_DIABETES_OF_THE_YOUNG	-0.303856	-0.895719	0.626692	0.828273
							KEGG_ENDOMETRIAL_CANCER	-0.228354	-0.870474	0.649706	0.830216
							KEGG_NICOTINATE_AND_NICOTINAMIDE_METABOLISM	-0.281232	-0.877978	0.647917	0.830964
							KEGG_GLUTATHIONE_METABOLISM	-0.274998	-0.885363	0.567623	0.832711
							KEGG_COLORECTAL_CANCER	-0.225971	-0.898587	0.627767	0.837915
							KEGG_BETA_ALANINE_METABOLISM	-0.265114	-0.849276	0.690574	0.839279
							KEGG_TYPE_II_DIABETES_MELLITUS	-0.214876	-0.829732	0.738144	0.8453
							KEGG_GLYCOLYSIS_GLUCONEOGENESIS	-0.246854	-0.836776	0.666667	0.847005
							KEGG_PANTOTHENATE_AND_COA_BIOSYNTHESIS	-0.287321	-0.850598	0.671371	0.85101
							KEGG_PHENYLALANINE_METABOLISM	-0.285139	-0.816361	0.656504	0.852095
							KEGG_DRUG_METABOLISM_OTHER_ENZYMES	-0.220364	-0.755983	0.798828	0.853056
							KEGG_P53_SIGNALING_PATHWAY	-0.216992	-0.771143	0.754455	0.856214
							KEGG_SNARE_INTERACTIONS_IN_VESICULAR_TRANSPORT	-0.231966	-0.777645	0.776291	0.859639
							KEGG_INOSITOL_PHOSPHATE_METABOLISM	-0.191529	-0.759115	0.871542	0.86079
							KEGG_OTHER_GLYCAN_DEGRADATION	-0.288955	-0.721913	0.763636	0.860868
							KEGG_ANTIGEN_PROCESSING_AND_PRESENTATION	-0.265836	-0.729612	0.69958	0.863102
							KEGG_VASOPRESSIN_REGULATED_WATER_REABSORPTION	-0.241182	-0.781888	0.721689	0.866272
							KEGG_SPHINGOLIPID_METABOLISM	-0.235578	-0.78953	0.746809	0.867862
							KEGG_FRUCTOSE_AND_MANNOSE_METABOLISM	-0.278312	-0.795185	0.685934	0.872827
							KEGG_LYSOSOME	-0.223816	-0.731292	0.746914	0.872831
							KEGG_STEROID_HORMONE_BIOSYNTHESIS	-0.212064	-0.677569	0.846614	0.900658
							KEGG_AMINO_SUGAR_AND_NUCLEOTIDE_SUGAR_METABOLISM	-0.232114	-0.664984	0.819802	0.901993
							KEGG_TRYPTOPHAN_METABOLISM	-0.181144	-0.611749	0.96162	0.938162
							KEGG_RIG_I_LIKE_RECEPTOR_SIGNALING_PATHWAY	-0.171136	-0.564144	0.950593	0.95678
							KEGG_PRIMARY_IMMUNODEFICIENCY	-0.214417	-0.523112	0.860262	0.963853
							KEGG_AMINOACYL_TRNA_BIOSYNTHESIS	-0.70184	-1.64067	0.0232108	1
							KEGG_GLYCOSYLPHOSPHATIDYLINOSITOL_GPI_ANCHOR_BIOSYNTHESIS	-0.638978	-1.68149	0.0246914	1
							KEGG_DORSO_VENTRAL_AXIS_FORMATION	0.684775	1.95464	0	0.101397
							KEGG_AXON_GUIDANCE	0.410764	1.64709	0.0122449	0.20243
							KEGG_ECM_RECEPTOR_INTERACTION	0.540915	1.64758	0.0305499	0.22004
							KEGG_CYTOKINE_CYTOKINE_RECEPTOR_INTERACTION	0.503411	1.6163	0.0514286	0.233154
							KEGG_FOCAL_ADHESION	0.45296	1.65001	0.0386965	0.237901
							KEGG_DILATED_CARDIOMYOPATHY	0.453647	1.65863	0.00824742	0.248949
							KEGG_HYPERTROPHIC_CARDIOMYOPATHY_HCM	0.459983	1.66904	0.0121212	0.258262
							KEGG_MAPK_SIGNALING_PATHWAY	0.372172	1.58737	0.00630252	0.270236
							KEGG_NEUROACTIVE_LIGAND_RECEPTOR_INTERACTION	0.381258	1.57117	0.0150094	0.283257
							KEGG_ADHERENS_JUNCTION	0.434936	1.67172	0.0100806	0.289394
							KEGG_GNRH_SIGNALING_PATHWAY	0.37568	1.55815	0.0166667	0.290017
							KEGG_CALCIUM_SIGNALING_PATHWAY	0.425199	1.68161	0.00570342	0.312368
							KEGG_COMPLEMENT_AND_COAGULATION_CASCADES	0.485944	1.52393	0.0753296	0.318667
							KEGG_GAP_JUNCTION	0.466336	1.75717	0.00213675	0.324179
							KEGG_ETHER_LIPID_METABOLISM	0.434491	1.45699	0.0581162	0.328009
							KEGG_GLIOMA	0.378993	1.46115	0.0431212	0.334675
							KEGG_MELANOGENESIS	0.37968	1.52408	0.0222672	0.337156
							KEGG_JAK_STAT_SIGNALING_PATHWAY	0.408353	1.46139	0.0949721	0.348302
							KEGG_ARRHYTHMOGENIC_RIGHT_VENTRICULAR_CARDIOMYOPATHY_ARVC	0.474441	1.69012	0.0161616	0.351291
							KEGG_LONG_TERM_DEPRESSION	0.378992	1.46467	0.0659574	0.356999
							KEGG_PRION_DISEASES	0.486532	1.47501	0.0621359	0.368258
							KEGG_LONG_TERM_POTENTIATION	0.38697	1.49079	0.0494845	0.371043
							KEGG_HEDGEHOG_SIGNALING_PATHWAY	0.427032	1.46478	0.0616016	0.372681
							KEGG_VEGF_SIGNALING_PATHWAY	0.375751	1.48053	0.0283976	0.37506
							KEGG_CHEMOKINE_SIGNALING_PATHWAY	0.390951	1.41017	0.138196	0.396058
							KEGG_LEUKOCYTE_TRANSENDOTHELIAL_MIGRATION	0.388186	1.38216	0.139442	0.405551
							KEGG_GLYCOSAMINOGLYCAN_BIOSYNTHESIS_CHONDROITIN_SULFATE	0.53745	1.39434	0.163462	0.410377
							KEGG_MELANOMA	0.357049	1.38266	0.0802469	0.418521
							KEGG_GLYCEROLIPID_METABOLISM	0.368162	1.35317	0.10058	0.431482
							KEGG_HEMATOPOIETIC_CELL_LINEAGE	0.572441	1.69237	0.0242991	0.433118
							KEGG_CELL_ADHESION_MOLECULES_CAMS	0.400129	1.32344	0.187739	0.434541
							KEGG_TIGHT_JUNCTION	0.327171	1.34318	0.0948454	0.436083
							KEGG_REGULATION_OF_ACTIN_CYTOSKELETON	0.327352	1.31479	0.135135	0.437353
							KEGG_OLFACTORY_TRANSDUCTION	0.352208	1.3551	0.11306	0.441954
							KEGG_O_GLYCAN_BIOSYNTHESIS	0.402617	1.27005	0.189189	0.445066
							KEGG_ERBB_SIGNALING_PATHWAY	0.322819	1.32429	0.082996	0.44543
							KEGG_PATHWAYS_IN_CANCER	0.306441	1.33024	0.092437	0.447243
							KEGG_ALDOSTERONE_REGULATED_SODIUM_REABSORPTION	0.386562	1.27354	0.168959	0.450134
							KEGG_BASAL_CELL_CARCINOMA	0.395385	1.29991	0.169014	0.450146
							KEGG_NOTCH_SIGNALING_PATHWAY	0.366878	1.29157	0.14959	0.453253
							KEGG_RENIN_ANGIOTENSIN_SYSTEM	0.453	1.28377	0.179842	0.454869
							KEGG_ALPHA_LINOLENIC_ACID_METABOLISM	0.411789	1.27364	0.158	0.461006
							KEGG_VASCULAR_SMOOTH_MUSCLE_CONTRACTION	0.449941	1.76084	0.0122449	0.467734
							KEGG_WNT_SIGNALING_PATHWAY	0.280545	1.24764	0.114053	0.471625
							KEGG_ARACHIDONIC_ACID_METABOLISM	0.327161	1.20843	0.189394	0.528718
							KEGG_NON_SMALL_CELL_LUNG_CANCER	0.280004	1.03514	0.435388	0.591274
							KEGG_PPAR_SIGNALING_PATHWAY	0.310489	1.09756	0.347909	0.592811
							KEGG_ADIPOCYTOKINE_SIGNALING_PATHWAY	0.28112	1.02518	0.401639	0.597463
							KEGG_NOD_LIKE_RECEPTOR_SIGNALING_PATHWAY	0.335689	1.10082	0.332024	0.598141
							KEGG_TGF_BETA_SIGNALING_PATHWAY	0.275724	1.03601	0.368737	0.598732
							KEGG_VIRAL_MYOCARDITIS	0.337401	1.08256	0.375701	0.599456
							KEGG_DRUG_METABOLISM_CYTOCHROME_P450	0.329063	1.13811	0.293413	0.600357
							KEGG_SMALL_CELL_LUNG_CANCER	0.29868	1.14425	0.280665	0.600572
							KEGG_GLYCOSAMINOGLYCAN_BIOSYNTHESIS_HEPARAN_SULFATE	0.329985	1.01689	0.413127	0.601388
							KEGG_PROSTATE_CANCER	0.261677	1.08642	0.311741	0.601971
							KEGG_GLYCEROPHOSPHOLIPID_METABOLISM	0.277786	1.12309	0.266802	0.60314
							KEGG_STARCH_AND_SUCROSE_METABOLISM	0.309354	1.05076	0.396518	0.603901
							KEGG_TASTE_TRANSDUCTION	0.320148	1.10328	0.317647	0.604774
							KEGG_PHOSPHATIDYLINOSITOL_SIGNALING_SYSTEM	0.260793	1.04393	0.378968	0.60506
							KEGG_PATHOGENIC_ESCHERICHIA_COLI_INFECTION	0.337301	1.07312	0.375494	0.605256
							KEGG_INTESTINAL_IMMUNE_NETWORK_FOR_IGA_PRODUCTION	0.438755	1.11518	0.392996	0.606407
							KEGG_ENDOCYTOSIS	0.243621	1.03675	0.387967	0.606631
							KEGG_GLYCOSPHINGOLIPID_BIOSYNTHESIS_GANGLIO_SERIES	0.416909	1.107	0.357143	0.609169
							KEGG_EPITHELIAL_CELL_SIGNALING_IN_HELICOBACTER_PYLORI_INFECTION	0.335307	1.15865	0.287109	0.610918
							KEGG_FC_EPSILON_RI_SIGNALING_PATHWAY	0.277328	1.06424	0.352031	0.611045
							KEGG_NATURAL_KILLER_CELL_MEDIATED_CYTOTOXICITY	0.3104	1.00416	0.460803	0.612159
							KEGG_LEISHMANIA_INFECTION	0.393138	1.14439	0.348571	0.612856
							KEGG_METABOLISM_OF_XENOBIOTICS_BY_CYTOCHROME_P450	0.312377	1.12424	0.310139	0.612892
							KEGG_GALACTOSE_METABOLISM	0.358206	1.05094	0.396825	0.613262
							KEGG_ABC_TRANSPORTERS	0.300664	1.05537	0.353383	0.615644
							KEGG_SYSTEMIC_LUPUS_ERYTHEMATOSUS	0.390979	1.1479	0.335227	0.619516
							KEGG_GLYCOSAMINOGLYCAN_DEGRADATION	0.35079	0.993	0.491429	0.621041
							KEGG_NEUROTROPHIN_SIGNALING_PATHWAY	0.237132	0.985126	0.446502	0.625169
							KEGG_FC_GAMMA_R_MEDIATED_PHAGOCYTOSIS	0.271298	0.973559	0.472656	0.625695
							KEGG_GLYCOSAMINOGLYCAN_BIOSYNTHESIS_KERATAN_SULFATE	0.354913	0.968114	0.496212	0.626285
							KEGG_GRAFT_VERSUS_HOST_DISEASE	0.402772	0.960648	0.521822	0.629295
							KEGG_NITROGEN_METABOLISM	0.317398	0.974239	0.476768	0.633326
							KEGG_APOPTOSIS	0.274558	0.93509	0.531062	0.653139
							KEGG_ACUTE_MYELOID_LEUKEMIA	0.254224	0.936245	0.536437	0.659471
							KEGG_ASTHMA	0.385217	0.916484	0.552381	0.673349
							KEGG_TOLL_LIKE_RECEPTOR_SIGNALING_PATHWAY	0.273396	0.908129	0.531915	0.677554
							KEGG_LINOLEIC_ACID_METABOLISM	0.287133	0.897178	0.57732	0.684888
							KEGG_AMYOTROPHIC_LATERAL_SCLEROSIS_ALS	0.243321	0.890971	0.62475	0.685582
							KEGG_CHRONIC_MYELOID_LEUKEMIA	0.233334	0.866585	0.611452	0.713127
							KEGG_T_CELL_RECEPTOR_SIGNALING_PATHWAY	0.246178	0.846048	0.602362	0.717837
							KEGG_PROGESTERONE_MEDIATED_OOCYTE_MATURATION	0.222992	0.85002	0.672032	0.720707
							KEGG_BLADDER_CANCER	0.259882	0.835983	0.655936	0.724188
							KEGG_RENAL_CELL_CARCINOMA	0.222463	0.850925	0.654691	0.727813
							KEGG_GLYCOSPHINGOLIPID_BIOSYNTHESIS_LACTO_AND_NEOLACTO_SERIES	0.264899	0.82589	0.699219	0.729918
							KEGG_RETINOL_METABOLISM	0.254107	0.817979	0.650699	0.732723
							KEGG_ALLOGRAFT_REJECTION	0.346769	0.811162	0.637736	0.733322
							KEGG_B_CELL_RECEPTOR_SIGNALING_PATHWAY	0.242197	0.787475	0.699219	0.75736
							KEGG_PANCREATIC_CANCER	0.206817	0.771547	0.797595	0.770929
							KEGG_AUTOIMMUNE_THYROID_DISEASE	0.28144	0.686513	0.748549	0.854523
							KEGG_PROXIMAL_TUBULE_BICARBONATE_RECLAMATION	0.236281	0.693038	0.83815	0.85713
							KEGG_TYPE_I_DIABETES_MELLITUS	0.175614	0.456148	0.924125	0.984793

## Sheet: GSEA_Summary ER-negative
Enriched GSEA Hallmark pathways in ER-negative tumors						Enriched GSEA KEGG pathways in ER-negative tumors
Name	ES	NES	p	FDR (q-value)		Name	ES	NES	p	FDR (q-value)
HALLMARK_MYOGENESIS	0.562678	1.97613	0.00198413	0.0175363		KEGG_RNA_DEGRADATION	-0.668312	-1.96228	0	0.0793942		red = positively enriched/upregulated in diabetes
HALLMARK_HEDGEHOG_SIGNALING	0.507302	1.72188	0.00994036	0.166047		KEGG_UBIQUITIN_MEDIATED_PROTEOLYSIS	-0.472401	-1.66211	0.042	0.162342		black = negatively enriched/downregulated in diabetes
HALLMARK_KRAS_SIGNALING_DN	0.28677	1.29038	0.0862745	0.411555		KEGG_PROTEIN_EXPORT	-0.811038	-1.75366	0	0.167376
HALLMARK_APICAL_JUNCTION	0.360827	1.47901	0.0702403	0.449185		KEGG_HOMOLOGOUS_RECOMBINATION	-0.651586	-1.66627	0.0293542	0.168996
HALLMARK_NOTCH_SIGNALING	0.339898	1.20391	0.179732	0.47074		KEGG_AMINOACYL_TRNA_BIOSYNTHESIS	-0.654251	-1.67221	0.027451	0.173097
HALLMARK_WNT_BETA_CATENIN_SIGNALING	0.367859	1.29532	0.16763	0.471928		KEGG_PARKINSONS_DISEASE	-0.560635	-1.63716	0.0591716	0.182394
HALLMARK_UV_RESPONSE_DN	0.374088	1.32035	0.17795	0.516225		KEGG_MISMATCH_REPAIR	-0.68817	-1.67416	0.0298211	0.185064
HALLMARK_ANGIOGENESIS	0.375041	1.11453	0.329341	0.53845		KEGG_BASE_EXCISION_REPAIR	-0.619763	-1.75899	0.0134875	0.187521
HALLMARK_EPITHELIAL_MESENCHYMAL_TRANSITION	0.453578	1.36383	0.194231	0.549928		KEGG_BASAL_TRANSCRIPTION_FACTORS	-0.556769	-1.69325	0.00968992	0.189979
HALLMARK_ESTROGEN_RESPONSE_EARLY	0.238656	0.889958	0.56338	0.681678		KEGG_ONE_CARBON_POOL_BY_FOLATE	-0.626876	-1.67765	0.0153551	0.195598
HALLMARK_APICAL_SURFACE	0.262633	0.927536	0.586481	0.689994		KEGG_ALZHEIMERS_DISEASE	-0.509575	-1.69722	0.0433925	0.204535
HALLMARK_COAGULATION	0.283403	0.954992	0.514286	0.714495		KEGG_CELL_CYCLE	-0.595185	-1.81876	0.0119048	0.210206
HALLMARK_KRAS_SIGNALING_UP	0.212651	0.766408	0.696911	0.725173		KEGG_HUNTINGTONS_DISEASE	-0.525324	-1.76049	0.0379242	0.220716
HALLMARK_BILE_ACID_METABOLISM	0.2164	0.793729	0.737255	0.748623		KEGG_PROTEASOME	-0.729504	-1.70156	0.0330097	0.223296
HALLMARK_E2F_TARGETS	-0.739009	-1.92399	0.00803213	0.0529996		KEGG_N_GLYCAN_BIOSYNTHESIS	-0.567411	-1.60079	0.0625	0.223571
HALLMARK_G2M_CHECKPOINT	-0.683199	-1.97799	0.00795229	0.0588885		KEGG_NUCLEOTIDE_EXCISION_REPAIR	-0.52162	-1.5908	0.0544747	0.22766
HALLMARK_MYC_TARGETS_V1	-0.719926	-1.83103	0.0206612	0.0641884		KEGG_GLYOXYLATE_AND_DICARBOXYLATE_METABOLISM	-0.611547	-1.58339	0.0523139	0.227676
HALLMARK_UNFOLDED_PROTEIN_RESPONSE	-0.580295	-1.84238	0.0146138	0.0728745		KEGG_DNA_REPLICATION	-0.661656	-1.55835	0.0838207	0.255763
HALLMARK_MTORC1_SIGNALING	-0.610555	-1.8613	0.00635593	0.0799902		KEGG_PYRIMIDINE_METABOLISM	-0.516884	-1.76831	0.015444	0.25718
HALLMARK_DNA_REPAIR	-0.507335	-1.74119	0.0182556	0.121212		KEGG_OOCYTE_MEIOSIS	-0.394787	-1.5233	0.0337972	0.259496
HALLMARK_OXIDATIVE_PHOSPHORYLATION	-0.641516	-1.69898	0.0547368	0.138598		KEGG_ANTIGEN_PROCESSING_AND_PRESENTATION	-0.572655	-1.51364	0.141717	0.2625
HALLMARK_PI3K_AKT_MTOR_SIGNALING	-0.423519	-1.56274	0.062	0.257964		KEGG_OXIDATIVE_PHOSPHORYLATION	-0.54204	-1.52366	0.106557	0.270137
HALLMARK_MYC_TARGETS_V2	-0.607605	-1.51996	0.127745	0.267407		KEGG_SPLICEOSOME	-0.635467	-1.83365	0.00583658	0.272776
HALLMARK_GLYCOLYSIS	-0.424836	-1.56941	0.0605428	0.280272		KEGG_CITRATE_CYCLE_TCA_CYCLE	-0.618187	-1.53033	0.0833333	0.272982
HALLMARK_PROTEIN_SECRETION	-0.567104	-1.52739	0.104508	0.284873		KEGG_PURINE_METABOLISM	-0.36489	-1.49736	0.0412574	0.275829
HALLMARK_MITOTIC_SPINDLE	-0.35973	-1.37111	0.124248	0.391188		KEGG_GALACTOSE_METABOLISM	-0.531136	-1.5341	0.0574257	0.28058
HALLMARK_FATTY_ACID_METABOLISM	-0.415765	-1.38505	0.163968	0.400895		KEGG_NOD_LIKE_RECEPTOR_SIGNALING_PATHWAY	-0.446019	-1.47246	0.104536	0.302664
HALLMARK_SPERMATOGENESIS	-0.330682	-1.3929	0.0778688	0.421421		KEGG_BLADDER_CANCER	-0.401556	-1.4563	0.0440882	0.316686
HALLMARK_PEROXISOME	-0.33212	-1.17538	0.28	0.526684		KEGG_AMINO_SUGAR_AND_NUCLEOTIDE_SUGAR_METABOLISM	-0.501901	-1.4274	0.135246	0.341282
HALLMARK_ESTROGEN_RESPONSE_LATE	-0.288797	-1.18523	0.232604	0.539062		KEGG_GLYCOSAMINOGLYCAN_BIOSYNTHESIS_KERATAN_SULFATE	-0.508526	-1.42864	0.0726141	0.351173
HALLMARK_INTERFERON_GAMMA_RESPONSE	-0.476352	-1.23541	0.304688	0.548675		KEGG_GLYCOLYSIS_GLUCONEOGENESIS	-0.392134	-1.39151	0.116601	0.378398
HALLMARK_INTERFERON_ALPHA_RESPONSE	-0.532615	-1.25169	0.318182	0.555515		KEGG_GLYCOSYLPHOSPHATIDYLINOSITOL_GPI_ANCHOR_BIOSYNTHESIS	-0.528866	-1.39522	0.155769	0.38519
HALLMARK_UV_RESPONSE_UP	-0.323858	-1.20549	0.253669	0.566542		KEGG_BUTANOATE_METABOLISM	-0.429251	-1.33061	0.153386	0.449695
HALLMARK_REACTIVE_OXYGEN_SPECIES_PATHWAY	-0.389666	-1.18553	0.312236	0.568765		KEGG_PEROXISOME	-0.412704	-1.33712	0.177419	0.450779
HALLMARK_CHOLESTEROL_HOMEOSTASIS	-0.320488	-1.10826	0.344828	0.603186		KEGG_P53_SIGNALING_PATHWAY	-0.369311	-1.34154	0.141414	0.456053
HALLMARK_ANDROGEN_RESPONSE	-0.320016	-1.08057	0.373695	0.617526		KEGG_VALINE_LEUCINE_AND_ISOLEUCINE_DEGRADATION	-0.453621	-1.30804	0.226	0.479106
HALLMARK_ALLOGRAFT_REJECTION	-0.35283	-1.00457	0.490196	0.709222		KEGG_RIBOSOME	-0.569775	-1.2247	0.342857	0.480115
HALLMARK_HEME_METABOLISM	-0.239705	-0.942898	0.508547	0.721214		KEGG_CARDIAC_MUSCLE_CONTRACTION	-0.333366	-1.26055	0.179798	0.480269
HALLMARK_P53_PATHWAY	-0.233124	-0.958123	0.504149	0.726684		KEGG_GRAFT_VERSUS_HOST_DISEASE	-0.553851	-1.22908	0.334025	0.483383
HALLMARK_ADIPOGENESIS	-0.297562	-0.958245	0.470707	0.75684		KEGG_SELENOAMINO_ACID_METABOLISM	-0.397381	-1.23346	0.230924	0.486018
HALLMARK_IL6_JAK_STAT3_SIGNALING	-0.298549	-0.862353	0.57115	0.812388		KEGG_FRUCTOSE_AND_MANNOSE_METABOLISM	-0.38254	-1.26324	0.178926	0.487491
HALLMARK_IL2_STAT5_SIGNALING	-0.227926	-0.842797	0.635271	0.813029		KEGG_TYPE_I_DIABETES_MELLITUS	-0.495798	-1.27508	0.280164	0.48938
HALLMARK_APOPTOSIS	-0.199341	-0.756458	0.722793	0.828211		KEGG_BIOSYNTHESIS_OF_UNSATURATED_FATTY_ACIDS	-0.459091	-1.24609	0.233463	0.49526
HALLMARK_XENOBIOTIC_METABOLISM	-0.20807	-0.81305	0.676707	0.829921		KEGG_RIG_I_LIKE_RECEPTOR_SIGNALING_PATHWAY	-0.382732	-1.26481	0.204499	0.4962
HALLMARK_TGF_BETA_SIGNALING	-0.212007	-0.73427	0.798319	0.830818		KEGG_REGULATION_OF_AUTOPHAGY	-0.404231	-1.23351	0.227926	0.496559
HALLMARK_INFLAMMATORY_RESPONSE	-0.230797	-0.713676	0.703407	0.832536		KEGG_PYRUVATE_METABOLISM	-0.41163	-1.20203	0.277445	0.496758
HALLMARK_COMPLEMENT	-0.195803	-0.664556	0.793651	0.84096		KEGG_CYSTEINE_AND_METHIONINE_METABOLISM	-0.437064	-1.27516	0.189691	0.501812
HALLMARK_HYPOXIA	-0.196136	-0.760936	0.763598	0.848042		KEGG_GLYCOSPHINGOLIPID_BIOSYNTHESIS_LACTO_AND_NEOLACTO_SERIES	-0.398129	-1.20378	0.233333	0.503949
HALLMARK_TNFA_SIGNALING_VIA_NFKB	-0.217506	-0.675259	0.738775	0.853883		KEGG_ARGININE_AND_PROLINE_METABOLISM	-0.380361	-1.23529	0.229167	0.504796
HALLMARK_PANCREAS_BETA_CELLS	-0.224768	-0.768575	0.826693	0.865268		KEGG_CYTOSOLIC_DNA_SENSING_PATHWAY	-0.437465	-1.28661	0.228283	0.506866
						KEGG_STEROID_BIOSYNTHESIS	-0.499118	-1.27933	0.207585	0.507287
						KEGG_RNA_POLYMERASE	-0.439238	-1.17255	0.320313	0.525585
						KEGG_ALANINE_ASPARTATE_AND_GLUTAMATE_METABOLISM	-0.35177	-1.17541	0.235294	0.530305
						KEGG_PROGESTERONE_MEDIATED_OOCYTE_MATURATION	-0.290626	-1.13276	0.293886	0.562706
						KEGG_OTHER_GLYCAN_DEGRADATION	-0.441718	-1.13353	0.347023	0.572009
						KEGG_VIBRIO_CHOLERAE_INFECTION	-0.346465	-1.13577	0.30297	0.578632
						KEGG_PATHOGENIC_ESCHERICHIA_COLI_INFECTION	-0.361258	-1.11532	0.359528	0.583
						KEGG_PROPANOATE_METABOLISM	-0.383747	-1.08279	0.399217	0.617429
						KEGG_SNARE_INTERACTIONS_IN_VESICULAR_TRANSPORT	-0.294135	-1.08642	0.316327	0.621817
						KEGG_PENTOSE_PHOSPHATE_PATHWAY	-0.387013	-1.06907	0.400398	0.630976
						KEGG_ALLOGRAFT_REJECTION	-0.475157	-1.05369	0.487603	0.636379
						KEGG_INSULIN_SIGNALING_PATHWAY	-0.24686	-1.05614	0.378543	0.642145
						KEGG_PRIMARY_IMMUNODEFICIENCY	-0.422712	-1.02385	0.502033	0.667709
						KEGG_PANCREATIC_CANCER	-0.27701	-1.02792	0.408451	0.670602
						KEGG_TOLL_LIKE_RECEPTOR_SIGNALING_PATHWAY	-0.320397	-1.00083	0.476386	0.685797
						KEGG_GLIOMA	-0.247908	-0.96904	0.535433	0.688157
						KEGG_AUTOIMMUNE_THYROID_DISEASE	-0.414589	-1.00521	0.490683	0.688932
						KEGG_GLYCEROPHOSPHOLIPID_METABOLISM	-0.234509	-0.991449	0.482474	0.690323
						KEGG_PROSTATE_CANCER	-0.248046	-0.984921	0.466667	0.691163
						KEGG_THYROID_CANCER	-0.287409	-0.971786	0.49904	0.69337
						KEGG_NON_SMALL_CELL_LUNG_CANCER	-0.264245	-0.977606	0.495918	0.693672
						KEGG_PRION_DISEASES	-0.309614	-0.941726	0.524851	0.71492
						KEGG_NITROGEN_METABOLISM	-0.341097	-0.943956	0.527237	0.720896
						KEGG_NICOTINATE_AND_NICOTINAMIDE_METABOLISM	-0.307571	-0.930593	0.527383	0.723851
						KEGG_LYSOSOME	-0.285402	-0.904769	0.552361	0.72906
						KEGG_SPHINGOLIPID_METABOLISM	-0.281796	-0.907138	0.583505	0.734595
						KEGG_CHRONIC_MYELOID_LEUKEMIA	-0.241464	-0.91167	0.573469	0.736739
						KEGG_EPITHELIAL_CELL_SIGNALING_IN_HELICOBACTER_PYLORI_INFECTION	-0.250629	-0.916798	0.523711	0.738079
						KEGG_VASOPRESSIN_REGULATED_WATER_REABSORPTION	-0.250201	-0.885891	0.627451	0.740351
						KEGG_LYSINE_DEGRADATION	-0.247245	-0.891738	0.61753	0.740362
						KEGG_SMALL_CELL_LUNG_CANCER	-0.21471	-0.854617	0.675248	0.762034
						KEGG_NATURAL_KILLER_CELL_MEDIATED_CYTOTOXICITY	-0.266545	-0.861429	0.577495	0.769479
						KEGG_GLUTATHIONE_METABOLISM	-0.266168	-0.855629	0.626223	0.769847
						KEGG_O_GLYCAN_BIOSYNTHESIS	-0.258516	-0.842127	0.678715	0.771933
						KEGG_ETHER_LIPID_METABOLISM	-0.228235	-0.833337	0.730159	0.775915
						KEGG_LEISHMANIA_INFECTION	-0.29714	-0.82711	0.599165	0.775966
						KEGG_TRYPTOPHAN_METABOLISM	-0.239452	-0.80434	0.711462	0.800265
						KEGG_ALPHA_LINOLENIC_ACID_METABOLISM	-0.255695	-0.784777	0.752495	0.809425
						KEGG_FC_EPSILON_RI_SIGNALING_PATHWAY	-0.201245	-0.788453	0.747535	0.813571
						KEGG_APOPTOSIS	-0.214378	-0.766237	0.757764	0.825561
						KEGG_DRUG_METABOLISM_OTHER_ENZYMES	-0.22234	-0.756307	0.748503	0.829875
						KEGG_PORPHYRIN_AND_CHLOROPHYLL_METABOLISM	-0.228571	-0.688189	0.802062	0.894776
						KEGG_STARCH_AND_SUCROSE_METABOLISM	-0.22196	-0.693887	0.802789	0.898103
						KEGG_FATTY_ACID_METABOLISM	-0.220244	-0.67283	0.860236	0.90151
						KEGG_T_CELL_RECEPTOR_SIGNALING_PATHWAY	-0.190625	-0.656036	0.801269	0.908532
						KEGG_TGF_BETA_SIGNALING_PATHWAY	-0.178167	-0.638785	0.91068	0.915207
						KEGG_SYSTEMIC_LUPUS_ERYTHEMATOSUS	-0.207587	-0.556354	0.814737	0.955369
						KEGG_PENTOSE_AND_GLUCURONATE_INTERCONVERSIONS	-0.233899	-0.570795	0.871036	0.956671
						KEGG_JAK_STAT_SIGNALING_PATHWAY	-0.155982	-0.52314	0.948347	0.961804
						KEGG_HYPERTROPHIC_CARDIOMYOPATHY_HCM	0.456493	1.56323	0.0408998	0.480881
						KEGG_VASCULAR_SMOOTH_MUSCLE_CONTRACTION	0.419712	1.52367	0.0466531	0.481747
						KEGG_FOCAL_ADHESION	0.449797	1.5808	0.0536082	0.491526
						KEGG_NEUROACTIVE_LIGAND_RECEPTOR_INTERACTION	0.367947	1.52929	0.0330739	0.518524
						KEGG_ECM_RECEPTOR_INTERACTION	0.510292	1.59404	0.0641283	0.529402
						KEGG_ARRHYTHMOGENIC_RIGHT_VENTRICULAR_CARDIOMYOPATHY_ARVC	0.49702	1.65073	0.0260521	0.543482
						KEGG_OLFACTORY_TRANSDUCTION	0.363148	1.46219	0.0696721	0.609589
						KEGG_RENIN_ANGIOTENSIN_SYSTEM	0.49378	1.44191	0.105159	0.615831
						KEGG_ABC_TRANSPORTERS	0.507902	1.59779	0.0496894	0.617087
						KEGG_AXON_GUIDANCE	0.433355	1.66243	0.0206186	0.66428
						KEGG_CALCIUM_SIGNALING_PATHWAY	0.435224	1.70932	0.00813008	0.697927
						KEGG_PROXIMAL_TUBULE_BICARBONATE_RECLAMATION	0.325616	1.01158	0.460744	0.749847
						KEGG_PHOSPHATIDYLINOSITOL_SIGNALING_SYSTEM	0.296253	1.2211	0.164329	0.758796
						KEGG_LONG_TERM_DEPRESSION	0.264747	1.0131	0.432489	0.764408
						KEGG_PATHWAYS_IN_CANCER	0.229776	1.01388	0.425403	0.780633
						KEGG_DRUG_METABOLISM_CYTOCHROME_P450	0.309544	1.02042	0.407767	0.785625
						KEGG_RETINOL_METABOLISM	0.352296	1.11818	0.327485	0.787524
						KEGG_TIGHT_JUNCTION	0.301405	1.22173	0.186139	0.790657
						KEGG_ADIPOCYTOKINE_SIGNALING_PATHWAY	0.25606	0.981966	0.481262	0.790788
						KEGG_ARACHIDONIC_ACID_METABOLISM	0.328369	1.12703	0.318367	0.792049
						KEGG_LEUKOCYTE_TRANSENDOTHELIAL_MIGRATION	0.303985	1.07591	0.385496	0.792491
						KEGG_ACUTE_MYELOID_LEUKEMIA	0.273118	1.02512	0.403766	0.795509
						KEGG_CELL_ADHESION_MOLECULES_CAMS	0.304029	0.969941	0.477495	0.796749
						KEGG_ENDOCYTOSIS	0.262208	1.13484	0.251004	0.798667
						KEGG_REGULATION_OF_ACTIN_CYTOSKELETON	0.267378	1.10292	0.308468	0.800628
						KEGG_MTOR_SIGNALING_PATHWAY	0.236012	0.95032	0.551515	0.800867
						KEGG_COMPLEMENT_AND_COAGULATION_CASCADES	0.355957	1.09066	0.392786	0.805546
						KEGG_MATURITY_ONSET_DIABETES_OF_THE_YOUNG	0.345312	0.954639	0.537634	0.809916
						KEGG_ERBB_SIGNALING_PATHWAY	0.270385	1.0776	0.329243	0.81147
						KEGG_MAPK_SIGNALING_PATHWAY	0.282316	1.22648	0.16129	0.813008
						KEGG_ADHERENS_JUNCTION	0.272281	1.02605	0.400394	0.81336
						KEGG_GLYCOSAMINOGLYCAN_BIOSYNTHESIS_CHONDROITIN_SULFATE	0.417915	1.1877	0.274354	0.814916
						KEGG_HEDGEHOG_SIGNALING_PATHWAY	0.294208	1.05574	0.390244	0.81498
						KEGG_ENDOMETRIAL_CANCER	0.254494	0.934293	0.587738	0.815262
						KEGG_PHENYLALANINE_METABOLISM	0.288363	0.872262	0.615385	0.817885
						KEGG_LONG_TERM_POTENTIATION	0.29443	1.13697	0.275391	0.820291
						KEGG_COLORECTAL_CANCER	0.240987	0.922864	0.576446	0.821142
						KEGG_GNRH_SIGNALING_PATHWAY	0.248376	1.02979	0.398357	0.826684
						KEGG_AMYOTROPHIC_LATERAL_SCLEROSIS_ALS	0.246024	0.874386	0.606936	0.829257
						KEGG_LINOLEIC_ACID_METABOLISM	0.315943	0.90886	0.570539	0.830778
						KEGG_FC_GAMMA_R_MEDIATED_PHAGOCYTOSIS	0.23776	0.852953	0.640404	0.837262
						KEGG_TASTE_TRANSDUCTION	0.256299	0.887007	0.579143	0.838902
						KEGG_INOSITOL_PHOSPHATE_METABOLISM	0.257898	1.03214	0.390688	0.843035
						KEGG_METABOLISM_OF_XENOBIOTICS_BY_CYTOCHROME_P450	0.347289	1.13943	0.319608	0.84312
						KEGG_MELANOGENESIS	0.316051	1.22907	0.182752	0.843883
						KEGG_WNT_SIGNALING_PATHWAY	0.209247	0.874654	0.645161	0.84394
						KEGG_NEUROTROPHIN_SIGNALING_PATHWAY	0.219028	0.892631	0.599222	0.844088
						KEGG_GLYCINE_SERINE_AND_THREONINE_METABOLISM	0.236497	0.825847	0.745631	0.852965
						KEGG_DORSO_VENTRAL_AXIS_FORMATION	0.267283	0.83319	0.68254	0.855482
						KEGG_GLYCOSAMINOGLYCAN_BIOSYNTHESIS_HEPARAN_SULFATE	0.367733	1.14317	0.303846	0.864944
						KEGG_MELANOMA	0.338986	1.26456	0.167689	0.865875
						KEGG_GAP_JUNCTION	0.298942	1.1521	0.254658	0.87475
						KEGG_VIRAL_MYOCARDITIS	0.386861	1.23089	0.271845	0.880965
						KEGG_CHEMOKINE_SIGNALING_PATHWAY	0.211497	0.758352	0.717949	0.887887
						KEGG_DILATED_CARDIOMYOPATHY	0.532455	1.75701	0.0162933	0.88898
						KEGG_GLYCEROLIPID_METABOLISM	0.212255	0.767103	0.820359	0.889224
						KEGG_VEGF_SIGNALING_PATHWAY	0.322175	1.27339	0.114	0.889847
						KEGG_RENAL_CELL_CARCINOMA	0.213166	0.784931	0.768173	0.89
						KEGG_HEMATOPOIETIC_CELL_LINEAGE	0.262928	0.774607	0.647749	0.891662
						KEGG_BETA_ALANINE_METABOLISM	0.262894	0.789301	0.719844	0.898
						KEGG_NOTCH_SIGNALING_PATHWAY	0.356812	1.23795	0.227642	0.903391
						KEGG_BASAL_CELL_CARCINOMA	0.373749	1.30198	0.157791	0.90654
						KEGG_ALDOSTERONE_REGULATED_SODIUM_REABSORPTION	0.40938	1.28092	0.187251	0.917519
						KEGG_TYPE_II_DIABETES_MELLITUS	0.351053	1.31589	0.115079	0.919182
						KEGG_GLYCOSAMINOGLYCAN_DEGRADATION	0.460611	1.33416	0.163462	0.921439
						KEGG_PANTOTHENATE_AND_COA_BIOSYNTHESIS	0.24651	0.692872	0.863636	0.945713
						KEGG_PPAR_SIGNALING_PATHWAY	0.210635	0.698585	0.809804	0.952664
						KEGG_HISTIDINE_METABOLISM	0.155212	0.535975	0.990177	0.98203
						KEGG_INTESTINAL_IMMUNE_NETWORK_FOR_IGA_PRODUCTION	0.202833	0.500515	0.895551	0.983158
						KEGG_STEROID_HORMONE_BIOSYNTHESIS	0.160742	0.454482	0.960159	0.983617
						KEGG_GLYCOSPHINGOLIPID_BIOSYNTHESIS_GANGLIO_SERIES	0.253715	0.641108	0.856299	0.989514
						KEGG_ASCORBATE_AND_ALDARATE_METABOLISM	0.210971	0.536573	0.90856	0.995257
						KEGG_TYROSINE_METABOLISM	0.174249	0.602211	0.963563	0.99538
						KEGG_ASTHMA	0.26891	0.618409	0.783178	0.99642
						KEGG_B_CELL_RECEPTOR_SIGNALING_PATHWAY	0.171669	0.56539	0.901328	1
						KEGG_CYTOKINE_CYTOKINE_RECEPTOR_INTERACTION	0.16146	0.545326	0.928983	1

## Sheet: Common Hallmark ER-independent
Common Hallmark_UP both in ER+ and ER-ve (FDR<0.25)									Unique Hallmark_UP in ER+ (FDR<0.25)								Unique Hallmark_DN in ER- (FDR<0.25)
HALLMARK_MYOGENESIS									HALLMARK_WNT_BETA_CATENIN_SIGNALING								HALLMARK_E2F_TARGETS
HALLMARK_HEDGEHOG_SIGNALING									HALLMARK_TNFA_SIGNALING_VIA_NFKB								HALLMARK_G2M_CHECKPOINT
									HALLMARK_ANGIOGENESIS								HALLMARK_MYC_TARGETS_V1
									HALLMARK_TGF_BETA_SIGNALING								HALLMARK_UNFOLDED_PROTEIN_RESPONSE
									HALLMARK_APICAL_JUNCTION								HALLMARK_MTORC1_SIGNALING
									HALLMARK_EPITHELIAL_MESENCHYMAL_TRANSITION								HALLMARK_DNA_REPAIR
									HALLMARK_IL2_STAT5_SIGNALING								HALLMARK_OXIDATIVE_PHOSPHORYLATION
									HALLMARK_UV_RESPONSE_DN
									HALLMARK_KRAS_SIGNALING_UP
									HALLMARK_NOTCH_SIGNALING
									HALLMARK_HYPOXIA
									HALLMARK_IL6_JAK_STAT3_SIGNALING
									HALLMARK_INFLAMMATORY_RESPONSE
									HALLMARK_COAGULATION
									HALLMARK_KRAS_SIGNALING_DN

## Sheet: Common KEGG ER-independent
Unique KEGG_UP in ER+ (FDR<0.25)							Unique KEGG_DN in ER- (FDR<0.25)
KEGG_DORSO_VENTRAL_AXIS_FORMATION							KEGG_RNA_DEGRADATION
KEGG_AXON_GUIDANCE							KEGG_UBIQUITIN_MEDIATED_PROTEOLYSIS
KEGG_ECM_RECEPTOR_INTERACTION							KEGG_PROTEIN_EXPORT
KEGG_CYTOKINE_CYTOKINE_RECEPTOR_INTERACTION							KEGG_HOMOLOGOUS_RECOMBINATION
KEGG_FOCAL_ADHESION							KEGG_AMINOACYL_TRNA_BIOSYNTHESIS
KEGG_DILATED_CARDIOMYOPATHY							KEGG_PARKINSONS_DISEASE
							KEGG_MISMATCH_REPAIR
							KEGG_BASE_EXCISION_REPAIR
							KEGG_BASAL_TRANSCRIPTION_FACTORS
							KEGG_ONE_CARBON_POOL_BY_FOLATE
							KEGG_ALZHEIMERS_DISEASE
							KEGG_CELL_CYCLE
							KEGG_HUNTINGTONS_DISEASE
							KEGG_PROTEASOME
							KEGG_N_GLYCAN_BIOSYNTHESIS
							KEGG_NUCLEOTIDE_EXCISION_REPAIR
							KEGG_GLYOXYLATE_AND_DICARBOXYLATE_METABOLISM
