# Supplementary material for: Diabetes-associated breast cancer is molecularly distinct and shows a DNA damage repair deficiency
Source: JCI Insight. 2023 Dec 8;8(23):e170105. doi: 10.1172/jci.insight.170105 (PMC10795835; doi:10.1172/jci.insight.170105)
Supplement: Supplemental table 6 [file jciinsight-8-170105-s190.xlsx]

## Sheet: GSEA_Hallmark
Table S6. Enrichment scores in GSEA Hallmark pathways contrasting the transcriptome of tumor xenografts from diabetic with non-diabetic mice and breast cancer cells cultured under high vs. low glucose
Pathways enriched in MDA-MB-231 xenografts						Pathways enriched in MDA-MB-468 xenografts						Pathways enriched in Hs578T xenografts						Pathways enriched in MDA-MB-175 breast cancer cells						Pathways enriched in ZR-75-30 breast cancer cells						Pathways enriched in HCC1500 breast cancer cells						Pathways enriched in MDA-MB-157 breast cancer cells
NAME	ES	NES	p	q		NAME	ES	NES	p	q		NAME	ES	NES	p	q		NAME	ES	NES	p	q		NAME	ES	NES	p	q		NAME	ES	NES	p	q		NAME	ES	NES	p	q
HALLMARK_MYOGENESIS	0.566344	2.45509	0	0.00408163		HALLMARK_WNT_BETA_CATENIN_SIGNALING	-0.268652	-1.67753	0.0212766	0.0111755		HALLMARK_DNA_REPAIR	-0.230947	-4.60321	0	0		HALLMARK_E2F_TARGETS	-0.598095	-2.21262	0	0		HALLMARK_E2F_TARGETS	-0.698056	-2.90056	0	0		HALLMARK_E2F_TARGETS	-0.596483	-2.63909	0	0		HALLMARK_TNFA_SIGNALING_VIA_NFKB	0.604393	2.68874	0	0		ES- Enrichment score, NES- Normalized enrichment score
HALLMARK_ANDROGEN_RESPONSE	-0.131954	-1.06513	0	0.218391		HALLMARK_NOTCH_SIGNALING	-0.234509	-1.46467	0.0377359	0.0271523		HALLMARK_MYOGENESIS	0.576141	3.07785	0	0		HALLMARK_TNFA_SIGNALING_VIA_NFKB	0.591766	1.96759	0	0.00209002		HALLMARK_G2M_CHECKPOINT	-0.649774	-2.71037	0	0		HALLMARK_G2M_CHECKPOINT	-0.555319	-2.43988	0	0		HALLMARK_G2M_CHECKPOINT	0.523039	2.31966	0	0
HALLMARK_TNFA_SIGNALING_VIA_NFKB	0.376254	1.64556	0.006	0.297564		HALLMARK_MYC_TARGETS_V2	-0.173327	-1.39348	0.0869565	0.0424945		HALLMARK_KRAS_SIGNALING_DN	0.480273	2.29072	0	0.0013754		HALLMARK_INFLAMMATORY_RESPONSE	0.549806	1.76731	0	0.0161937		HALLMARK_INTERFERON_ALPHA_RESPONSE	0.60427	1.94428	0	0		HALLMARK_MITOTIC_SPINDLE	-0.472254	-2.08979	0	0		HALLMARK_UV_RESPONSE_UP	0.499462	2.11624	0	0		positive enrichment score indicates activation with diabetes/hyperglycemia
HALLMARK_HEDGEHOG_SIGNALING	-0.135672	-0.82474	0.772727	0.402533		HALLMARK_HYPOXIA	0.328804	1.6055	0.008	0.0959555		HALLMARK_APICAL_JUNCTION	0.38068	2.01302	0	0.0136917		HALLMARK_G2M_CHECKPOINT	-0.464159	-1.72218	0	0.0212328		HALLMARK_INTERFERON_GAMMA_RESPONSE	0.542638	1.88275	0	0.000461538		HALLMARK_TNFA_SIGNALING_VIA_NFKB	0.578068	2.15537	0	0.0015		HALLMARK_E2F_TARGETS	0.46664	2.05858	0	0
HALLMARK_NOTCH_SIGNALING	-0.0766053	-0.436709	1	0.444444		HALLMARK_HEDGEHOG_SIGNALING	0.46302	1.6877	0.0230011	0.108762		HALLMARK_HEDGEHOG_SIGNALING	0.467045	1.81215	0.0165016	0.0446138		HALLMARK_OXIDATIVE_PHOSPHORYLATION	-0.428791	-1.61638	0.00829876	0.0355908		HALLMARK_IL6_JAK_STAT3_SIGNALING	0.594523	1.83813	0	0.000632017		HALLMARK_SPERMATOGENESIS	-0.467611	-1.7901	0	0.00183919		HALLMARK_ESTROGEN_RESPONSE_LATE	0.406621	1.79596	0	0.00324931		negative enrichment score indicates inhibition with diabetes/hyperglycemia
HALLMARK_CHOLESTEROL_HOMEOSTASIS	-0.0721965	-0.675405	0.857143	0.448276		HALLMARK_INTERFERON_GAMMA_RESPONSE	0.336604	1.61027	0.009	0.111962		HALLMARK_UV_RESPONSE_DN	0.340536	1.74816	0.00403226	0.0584746		HALLMARK_IL6_JAK_STAT3_SIGNALING	0.542091	1.57349	0.0181818	0.0368764		HALLMARK_EPITHELIAL_MESENCHYMAL_TRANSITION	0.485281	1.69366	0	0.00604092		HALLMARK_INTERFERON_ALPHA_RESPONSE	-0.41267	-1.6229	0	0.0047026		HALLMARK_MYC_TARGETS_V2	0.483005	1.76324	0	0.00563497
HALLMARK_ALLOGRAFT_REJECTION	0.282302	1.19603	0.178	0.656337		HALLMARK_OXIDATIVE_PHOSPHORYLATION	0.325368	1.61986	0.003	0.132483		HALLMARK_TNFA_SIGNALING_VIA_NFKB	0.310357	1.68456	0.005	0.0597378		HALLMARK_KRAS_SIGNALING_UP	0.484655	1.58711	0.00130208	0.0387644		HALLMARK_TNFA_SIGNALING_VIA_NFKB	0.476159	1.68177	0	0.00613703		HALLMARK_P53_PATHWAY	0.503874	1.87105	0	0.016202		HALLMARK_P53_PATHWAY	0.393778	1.74471	0	0.006228
HALLMARK_OXIDATIVE_PHOSPHORYLATION	0.271643	1.20461	0.159	0.684387		HALLMARK_MYOGENESIS	0.312897	1.51779	0.018	0.149092		HALLMARK_APICAL_SURFACE	0.460625	1.68644	0.0247748	0.0668256		HALLMARK_HYPOXIA	0.489664	1.63556	0	0.040566		HALLMARK_KRAS_SIGNALING_UP	0.471109	1.61873	0	0.0111629		HALLMARK_UV_RESPONSE_UP	0.512133	1.83284	0	0.0162699		HALLMARK_ESTROGEN_RESPONSE_EARLY	0.382676	1.70462	0	0.00900099
HALLMARK_COAGULATION	0.289203	1.21913	0.18	0.69497		HALLMARK_INTERFERON_ALPHA_RESPONSE	0.389973	1.69221	0.0162437	0.157359		HALLMARK_TGF_BETA_SIGNALING	0.388072	1.70026	0.0198123	0.0711142		HALLMARK_APOPTOSIS	0.481242	1.53931	0.00408163	0.0437011		HALLMARK_HYPOXIA	0.471494	1.62975	0	0.0118306		HALLMARK_KRAS_SIGNALING_UP	0.519285	1.88653	0.00131234	0.0204883		HALLMARK_IL2_STAT5_SIGNALING	0.379131	1.66593	0.003663	0.0116516
HALLMARK_INFLAMMATORY_RESPONSE	0.273269	1.16913	0.203	0.696051		HALLMARK_KRAS_SIGNALING_DN	0.380003	1.79893	0.003003	0.171044		HALLMARK_INTERFERON_ALPHA_RESPONSE	-0.132274	-1.21988	0.153846	0.0735052		HALLMARK_IL2_STAT5_SIGNALING	0.481282	1.59261	0	0.0448296		HALLMARK_INFLAMMATORY_RESPONSE	0.467812	1.59123	0	0.0143111		HALLMARK_HEDGEHOG_SIGNALING	0.5939	1.69046	0.0140625	0.0415599		HALLMARK_TGF_BETA_SIGNALING	0.453525	1.63617	0.00764818	0.0119242
HALLMARK_UV_RESPONSE_UP	0.289397	1.229	0.173	0.729913		HALLMARK_PROTEIN_SECRETION	0.315628	1.427	0.0571715	0.22093		HALLMARK_EPITHELIAL_MESENCHYMAL_TRANSITION	0.293323	1.59166	0.014014	0.111269		HALLMARK_MYOGENESIS	0.455709	1.49833	0.00656168	0.0457346		HALLMARK_MYC_TARGETS_V1	-0.407469	-1.68251	0	0.0167752		HALLMARK_REACTIVE_OXYGEN_SPECIES_PATHWAY	0.531249	1.61712	0.0234009	0.0563447		HALLMARK_MYC_TARGETS_V1	0.365297	1.62898	0.00182149	0.0112861
HALLMARK_APOPTOSIS	0.282569	1.23288	0.135	0.802007		HALLMARK_INFLAMMATORY_RESPONSE	0.295245	1.40809	0.042042	0.226174		HALLMARK_ESTROGEN_RESPONSE_EARLY	0.285246	1.556	0.022	0.126665		HALLMARK_EPITHELIAL_MESENCHYMAL_TRANSITION	0.449386	1.50691	0.00522193	0.0468415		HALLMARK_APOPTOSIS	0.445143	1.53073	0.00502513	0.0268667		HALLMARK_EPITHELIAL_MESENCHYMAL_TRANSITION	0.433085	1.59736	0.00391645	0.0566462		HALLMARK_KRAS_SIGNALING_UP	0.367938	1.60034	0	0.0138151
HALLMARK_KRAS_SIGNALING_DN	0.298118	1.24653	0.164	0.847379		HALLMARK_UNFOLDED_PROTEIN_RESPONSE	0.31118	1.43914	0.052	0.229079		HALLMARK_IL6_JAK_STAT3_SIGNALING	0.332197	1.52227	0.0620476	0.142818		HALLMARK_ALLOGRAFT_REJECTION	0.476881	1.51411	0.00680272	0.0486804		HALLMARK_MYC_TARGETS_V2	-0.448097	-1.53962	0.0136986	0.0403013		HALLMARK_HYPOXIA	0.435753	1.62167	0.00122549	0.0628191		HALLMARK_HYPOXIA	0.350376	1.54536	0.00535714	0.020008
HALLMARK_P53_PATHWAY	0.299086	1.29497	0.088	0.898217		HALLMARK_ALLOGRAFT_REJECTION	0.299918	1.39116	0.06	0.23141		HALLMARK_MITOTIC_SPINDLE	0.272103	1.47218	0.022022	0.173858		HALLMARK_ANDROGEN_RESPONSE	0.451154	1.39337	0.0410557	0.0865578		HALLMARK_IL2_STAT5_SIGNALING	0.42023	1.47179	0.00866337	0.0453369		HALLMARK_INFLAMMATORY_RESPONSE	0.429775	1.55819	0.0128205	0.0692223		HALLMARK_MTORC1_SIGNALING	0.325235	1.43534	0.00716846	0.0553451
HALLMARK_EPITHELIAL_MESENCHYMAL_TRANSITION	0.248725	1.08352	0.342	0.908952		HALLMARK_UV_RESPONSE_UP	0.261288	1.23406	0.149	0.56116		HALLMARK_WNT_BETA_CATENIN_SIGNALING	0.361467	1.47492	0.0688525	0.184707		HALLMARK_COMPLEMENT	0.426548	1.39695	0.0231362	0.0904625		HALLMARK_COMPLEMENT	0.418421	1.43807	0.00988875	0.0562316		HALLMARK_APOPTOSIS	0.425766	1.53152	0.0140665	0.0756063		HALLMARK_APOPTOSIS	0.335027	1.42644	0.0148699	0.0564702
HALLMARK_ANGIOGENESIS	0.355504	1.25839	0.199377	0.924675		HALLMARK_APOPTOSIS	0.254855	1.21568	0.169	0.576188		HALLMARK_COAGULATION	0.269143	1.382	0.110101	0.270021		HALLMARK_TGF_BETA_SIGNALING	0.498419	1.40359	0.058193	0.0924569		HALLMARK_ALLOGRAFT_REJECTION	0.418501	1.40256	0.0333761	0.0719607		HALLMARK_ALLOGRAFT_REJECTION	0.433572	1.51907	0.0245232	0.0765137		HALLMARK_INFLAMMATORY_RESPONSE	0.319131	1.39172	0.0203704	0.0725917
HALLMARK_ESTROGEN_RESPONSE_LATE	0.248615	1.09436	0.327	0.92945		HALLMARK_COAGULATION	0.256832	1.19154	0.217435	0.614263		HALLMARK_INFLAMMATORY_RESPONSE	0.259431	1.34683	0.107214	0.313367		HALLMARK_WNT_BETA_CATENIN_SIGNALING	-0.477827	-1.38686	0.0762712	0.0940767		HALLMARK_COAGULATION	0.434806	1.40696	0.0246753	0.074434		HALLMARK_OXIDATIVE_PHOSPHORYLATION	0.384712	1.43378	0.0250627	0.128604		HALLMARK_PI3K_AKT_MTOR_SIGNALING	0.342466	1.36857	0.0310219	0.0829654
HALLMARK_IL6_JAK_STAT3_SIGNALING	0.329325	1.32435	0.104313	0.953263		HALLMARK_P53_PATHWAY	0.233575	1.12615	0.263	0.635647		HALLMARK_PEROXISOME	0.259468	1.30472	0.146734	0.369673		HALLMARK_P53_PATHWAY	0.424731	1.40548	0.0187166	0.0987381		HALLMARK_MTORC1_SIGNALING	-0.338743	-1.39604	0.00704225	0.0925814		HALLMARK_XENOBIOTIC_METABOLISM	0.377721	1.39521	0.0312891	0.150754		HALLMARK_ANDROGEN_RESPONSE	0.306325	1.23429	0.118095	0.229377
HALLMARK_MITOTIC_SPINDLE	-0.210838			1		HALLMARK_GLYCOLYSIS	0.233583	1.13307	0.233	0.64729		HALLMARK_UV_RESPONSE_UP	0.237427	1.27378	0.149149	0.407598		HALLMARK_PANCREAS_BETA_CELLS	-0.556941	-1.44058	0.068421	0.102028		HALLMARK_MYOGENESIS	0.398992	1.36578	0.0253165	0.0933993		HALLMARK_MYOGENESIS	0.372774	1.35849	0.0454545	0.181347		HALLMARK_MYOGENESIS	0.283288	1.23162	0.0877514	0.221867
HALLMARK_G2M_CHECKPOINT	-0.143837			1		HALLMARK_MYC_TARGETS_V1	0.234968	1.1527	0.221	0.660787		HALLMARK_ALLOGRAFT_REJECTION	0.240778	1.24552	0.197197	0.444536		HALLMARK_MYC_TARGETS_V1	-0.372844	-1.3896	0.0382979	0.110535		HALLMARK_ANGIOGENESIS	0.504403	1.35321	0.0792393	0.0986496		HALLMARK_IL2_STAT5_SIGNALING	0.360595	1.32949	0.0679487	0.201812		HALLMARK_COMPLEMENT	0.278923	1.21456	0.0830325	0.237232
HALLMARK_PROTEIN_SECRETION	-0.178804			1		HALLMARK_TNFA_SIGNALING_VIA_NFKB	0.233525	1.13894	0.265	0.66677		HALLMARK_IL2_STAT5_SIGNALING	0.226139	1.21929	0.196	0.475386		HALLMARK_REACTIVE_OXYGEN_SPECIES_PATHWAY	0.493117	1.35326	0.0742496	0.112441		HALLMARK_UV_RESPONSE_UP	0.389118	1.34585	0.0438597	0.0992413		HALLMARK_UNFOLDED_PROTEIN_RESPONSE	0.377426	1.29605	0.0859482	0.233379		HALLMARK_SPERMATOGENESIS	0.306954	1.19921	0.131238	0.251805
HALLMARK_E2F_TARGETS	-0.138525			1		HALLMARK_KRAS_SIGNALING_UP	0.241505	1.15751	0.238238	0.687093		HALLMARK_XENOBIOTIC_METABOLISM	0.222085	1.19203	0.237237	0.514577		HALLMARK_CHOLESTEROL_HOMEOSTASIS	0.456648	1.34552	0.0764706	0.112617		HALLMARK_TGF_BETA_SIGNALING	0.434885	1.3063	0.116643	0.135674		HALLMARK_MYC_TARGETS_V2	0.4012	1.26479	0.148936	0.251578		HALLMARK_MITOTIC_SPINDLE	0.261807	1.17021	0.137391	0.28941
HALLMARK_BILE_ACID_METABOLISM	-0.12677			1		HALLMARK_COMPLEMENT	0.228873	1.09744	0.314	0.689294		HALLMARK_P53_PATHWAY	0.207677	1.12561	0.292	0.621696		HALLMARK_SPERMATOGENESIS	-0.377357	-1.26069	0.0923077	0.189526		HALLMARK_ANDROGEN_RESPONSE	0.393386	1.28811	0.0906736	0.149863		HALLMARK_IL6_JAK_STAT3_SIGNALING	0.386853	1.26894	0.130814	0.260414		HALLMARK_ALLOGRAFT_REJECTION	0.269411	1.11756	0.236364	0.39574
HALLMARK_KRAS_SIGNALING_UP	0.318111	1.3652	0.057	1		HALLMARK_MTORC1_SIGNALING	0.213616	1.04971	0.398	0.770043		HALLMARK_HEME_METABOLISM	0.210249	1.13515	0.283283	0.62526		HALLMARK_INTERFERON_GAMMA_RESPONSE	0.380792	1.25835	0.0734908	0.208258		HALLMARK_P53_PATHWAY	0.358685	1.25735	0.0737705	0.17367		HALLMARK_ANGIOGENESIS	0.435552	1.21125	0.199346	0.32937		HALLMARK_DNA_REPAIR	0.252377	1.07147	0.307551	0.498408
HALLMARK_MYC_TARGETS_V1	0.227704	1.00132	0.459	1		HALLMARK_ADIPOGENESIS	0.21527	1.05886	0.388	0.776798		HALLMARK_PI3K_AKT_MTOR_SIGNALING	0.209016	1.05975	0.417594	0.626654		HALLMARK_XENOBIOTIC_METABOLISM	0.367924	1.21264	0.112619	0.27015		HALLMARK_XENOBIOTIC_METABOLISM	0.360412	1.26153	0.0707317	0.177357		HALLMARK_ESTROGEN_RESPONSE_EARLY	0.315102	1.16648	0.174721	0.406435		HALLMARK_APICAL_SURFACE	0.308684	1.05862	0.360784	0.512821
HALLMARK_REACTIVE_OXYGEN_SPECIES_PATHWAY	0.268276	0.985733	0.486735	1		HALLMARK_FATTY_ACID_METABOLISM	0.214172	1.00365	0.5	0.805918		HALLMARK_COMPLEMENT	0.198431	1.07021	0.396396	0.626961		HALLMARK_ANGIOGENESIS	0.47604	1.20122	0.222772	0.276917		HALLMARK_ESTROGEN_RESPONSE_EARLY	0.33486	1.18914	0.142857	0.275551		HALLMARK_MYC_TARGETS_V1	0.30811	1.15654	0.158552	0.409204		HALLMARK_XENOBIOTIC_METABOLISM	0.237257	1.02358	0.404412	0.600959
HALLMARK_INTERFERON_GAMMA_RESPONSE	0.222564	0.962025	0.556	1		HALLMARK_IL2_STAT5_SIGNALING	0.209329	1.01124	0.476	0.817341		HALLMARK_APOPTOSIS	0.208993	1.09104	0.34	0.627744		HALLMARK_MYC_TARGETS_V2	-0.362615	-1.16488	0.196141	0.302108		HALLMARK_APICAL_SURFACE	0.420403	1.18183	0.233094	0.27686		HALLMARK_BILE_ACID_METABOLISM	0.338464	1.1361	0.252857	0.438628		HALLMARK_IL6_JAK_STAT3_SIGNALING	0.267491	1.00614	0.427007	0.629513
HALLMARK_MYC_TARGETS_V2	0.24583	0.95817	0.50505	1		HALLMARK_EPITHELIAL_MESENCHYMAL_TRANSITION	0.214386	1.02102	0.442	0.82226		HALLMARK_PROTEIN_SECRETION	0.220686	1.1078	0.354418	0.63854		HALLMARK_UV_RESPONSE_UP	0.363925	1.17949	0.175299	0.305215		HALLMARK_UV_RESPONSE_DN	0.33883	1.15316	0.221364	0.320712		HALLMARK_APICAL_JUNCTION	0.288508	1.05166	0.344114	0.645934		HALLMARK_PROTEIN_SECRETION	0.24039	0.967458	0.518797	0.732275
HALLMARK_UNFOLDED_PROTEIN_RESPONSE	0.222335	0.932705	0.598	1		HALLMARK_HEME_METABOLISM	0.196327	0.963044	0.560561	0.852874		HALLMARK_KRAS_SIGNALING_UP	0.210365	1.09699	0.334002	0.639659		HALLMARK_UNFOLDED_PROTEIN_RESPONSE	0.374013	1.16032	0.223757	0.329743		HALLMARK_FATTY_ACID_METABOLISM	0.331141	1.14349	0.206098	0.327713		HALLMARK_PANCREAS_BETA_CELLS	0.379892	1.03696	0.414716	0.660174		HALLMARK_INTERFERON_GAMMA_RESPONSE	0.212246	0.927246	0.632841	0.837061
HALLMARK_ESTROGEN_RESPONSE_EARLY	0.194384	0.85049	0.748	1		HALLMARK_REACTIVE_OXYGEN_SPECIES_PATHWAY	0.235183	0.971435	0.514902	0.862629		HALLMARK_MTORC1_SIGNALING	0.187023	1.03311	0.442	0.640896		HALLMARK_COAGULATION	0.36726	1.14001	0.220527	0.352912		HALLMARK_HEDGEHOG_SIGNALING	0.415865	1.12761	0.298529	0.349115		HALLMARK_ADIPOGENESIS	0.274059	1.01957	0.398207	0.687401		HALLMARK_HEME_METABOLISM	0.212797	0.915329	0.662522	0.848128
HALLMARK_XENOBIOTIC_METABOLISM	0.193702	0.835989	0.765	1		HALLMARK_CHOLESTEROL_HOMEOSTASIS	0.192861	0.84886	0.689516	0.925554		HALLMARK_ESTROGEN_RESPONSE_LATE	0.200391	1.0725	0.362	0.645562		HALLMARK_HEME_METABOLISM	0.343549	1.1252	0.230971	0.368682		HALLMARK_MITOTIC_SPINDLE	-0.274269	-1.15133	0.116129	0.349888		HALLMARK_PEROXISOME	0.294635	1.00858	0.440771	0.694397		HALLMARK_REACTIVE_OXYGEN_SPECIES_PATHWAY	0.262777	0.914214	0.581673	0.824708
HALLMARK_HYPOXIA	0.185533	0.806235	0.817	1		HALLMARK_IL6_JAK_STAT3_SIGNALING	0.201845	0.852775	0.66498	0.947421		HALLMARK_GLYCOLYSIS	0.190239	1.03599	0.428	0.656524		HALLMARK_INTERFERON_ALPHA_RESPONSE	0.368011	1.11659	0.27157	0.370878		HALLMARK_HEME_METABOLISM	0.321375	1.11776	0.234875	0.356571		HALLMARK_GLYCOLYSIS	0.269611	0.997625	0.438961	0.7013		HALLMARK_UNFOLDED_PROTEIN_RESPONSE	0.209564	0.857066	0.794326	0.957505
HALLMARK_DNA_REPAIR	0.183626	0.781415	0.822	1		HALLMARK_PEROXISOME	0.195009	0.875087	0.684422	0.964137		HALLMARK_REACTIVE_OXYGEN_SPECIES_PATHWAY	0.199634	0.880104	0.609293	0.777707		HALLMARK_KRAS_SIGNALING_DN	-0.303488	-1.07719	0.30916	0.456483		HALLMARK_PI3K_AKT_MTOR_SIGNALING	-0.318049	-1.16704	0.162162	0.364301		HALLMARK_ANDROGEN_RESPONSE	0.28214	0.978003	0.482615	0.731235		HALLMARK_CHOLESTEROL_HOMEOSTASIS	0.220493	0.854749	0.732039	0.934495
HALLMARK_COMPLEMENT	0.181178	0.778973	0.827	1		HALLMARK_SPERMATOGENESIS	0.191399	0.856096	0.702513	0.97133		HALLMARK_ANGIOGENESIS	0.233086	0.847095	0.653226	0.788233		HALLMARK_ESTROGEN_RESPONSE_EARLY	0.317906	1.06074	0.334635	0.482673		HALLMARK_REACTIVE_OXYGEN_SPECIES_PATHWAY	0.376187	1.10473	0.307359	0.370039		HALLMARK_APICAL_SURFACE	-0.291835	-0.962227	0.529412	0.733056		HALLMARK_ADIPOGENESIS	0.190932	0.850324	0.853309	0.917727
HALLMARK_APICAL_JUNCTION	0.162014	0.709343	0.919	1		HALLMARK_XENOBIOTIC_METABOLISM	0.187146	0.884271	0.681	0.977251		HALLMARK_UNFOLDED_PROTEIN_RESPONSE	0.168249	0.885569	0.661662	0.790192		HALLMARK_APICAL_JUNCTION	0.309312	1.03276	0.389831	0.530783		HALLMARK_ESTROGEN_RESPONSE_LATE	0.300665	1.05525	0.369231	0.450433		HALLMARK_INTERFERON_GAMMA_RESPONSE	0.249267	0.910362	0.622194	0.820926		HALLMARK_GLYCOLYSIS	0.193012	0.845491	0.848537	0.902497
HALLMARK_IL2_STAT5_SIGNALING	0.159824	0.690757	0.926	1		HALLMARK_ESTROGEN_RESPONSE_LATE	0.184322	0.899421	0.673	0.97783		HALLMARK_G2M_CHECKPOINT	0.166455	0.910507	0.617	0.791783		HALLMARK_ESTROGEN_RESPONSE_LATE	-0.271692	-1.01815	0.366667	0.587459		HALLMARK_KRAS_SIGNALING_DN	0.323571	1.05949	0.367666	0.455697		HALLMARK_UV_RESPONSE_DN	0.251793	0.917872	0.598425	0.826669		HALLMARK_WNT_BETA_CATENIN_SIGNALING	0.240934	0.827044	0.753398	0.915618
HALLMARK_FATTY_ACID_METABOLISM	0.160858	0.687352	0.908	1		HALLMARK_DNA_REPAIR	0.166083	0.80048	0.801802	0.978407		HALLMARK_CHOLESTEROL_HOMEOSTASIS	0.181391	0.856708	0.652041	0.794503		HALLMARK_MITOTIC_SPINDLE	-0.260781	-0.992615	0.469298	0.611191		HALLMARK_APICAL_JUNCTION	0.295603	1.03272	0.399755	0.487527		HALLMARK_KRAS_SIGNALING_DN	0.264252	0.925049	0.586928	0.833276		HALLMARK_NOTCH_SIGNALING	0.245386	0.792953	0.774621	0.948238
HALLMARK_ADIPOGENESIS	0.152931	0.662717	0.949	1		HALLMARK_PI3K_AKT_MTOR_SIGNALING	0.153481	0.708563	0.888889	0.979158		HALLMARK_NOTCH_SIGNALING	0.247917	0.888121	0.576251	0.808014		HALLMARK_APICAL_SURFACE	0.362093	0.9736	0.509203	0.639156		HALLMARK_DNA_REPAIR	-0.269976	-1.07806	0.255814	0.48898		HALLMARK_FATTY_ACID_METABOLISM	0.264124	0.934341	0.576316	0.834017		HALLMARK_HEDGEHOG_SIGNALING	0.187615	0.615976	0.967054	1
HALLMARK_PI3K_AKT_MTOR_SIGNALING	0.152411	0.637029	0.922923	1		HALLMARK_UV_RESPONSE_DN	0.0736717	0.348225	0.998	0.998784		HALLMARK_HYPOXIA	0.172443	0.939742	0.593	0.810038		HALLMARK_MTORC1_SIGNALING	0.291466	0.977143	0.49546	0.653098		HALLMARK_GLYCOLYSIS	0.280293	0.999162	0.483294	0.54672		HALLMARK_TGF_BETA_SIGNALING	0.271492	0.865174	0.695385	0.886206		HALLMARK_OXIDATIVE_PHOSPHORYLATION	0.13182	0.590395	1	0.996778
HALLMARK_TGF_BETA_SIGNALING	0.158306	0.629215	0.896169	1		HALLMARK_MITOTIC_SPINDLE	-0.285308			1		HALLMARK_ANDROGEN_RESPONSE	0.187439	0.924717	0.58392	0.813378		HALLMARK_DNA_REPAIR	-0.264956	-0.957435	0.52521	0.674783		HALLMARK_SPERMATOGENESIS	-0.273952	-1.01006	0.409483	0.643281		HALLMARK_COMPLEMENT	0.235312	0.854738	0.738796	0.886773		HALLMARK_INTERFERON_ALPHA_RESPONSE	-0.432589	-1.76847	0	0.00429277
HALLMARK_APICAL_SURFACE	0.174935	0.627908	0.884298	1		HALLMARK_G2M_CHECKPOINT	-0.327053			1		HALLMARK_FATTY_ACID_METABOLISM	0.171411	0.910515	0.641926	0.815776		HALLMARK_GLYCOLYSIS	0.282921	0.938113	0.586476	0.704835		HALLMARK_PROTEIN_SECRETION	0.289054	0.942587	0.565161	0.658918		HALLMARK_DNA_REPAIR	0.240536	0.867037	0.734194	0.908323		HALLMARK_COAGULATION	-0.309993	-1.29649	0.08125	0.340015
HALLMARK_GLYCOLYSIS	0.137527	0.601186	0.974	1		HALLMARK_E2F_TARGETS	-0.303324			1		HALLMARK_BILE_ACID_METABOLISM	0.157322	0.784448	0.733871	0.83513		HALLMARK_HEDGEHOG_SIGNALING	0.34872	0.918512	0.57309	0.707011		HALLMARK_ADIPOGENESIS	0.26459	0.922084	0.638889	0.684179		HALLMARK_HEME_METABOLISM	0.229488	0.831094	0.796045	0.917146		HALLMARK_KRAS_SIGNALING_DN	-0.279885	-1.20954	0.102273	0.435511
HALLMARK_WNT_BETA_CATENIN_SIGNALING	0.159765	0.588032	0.916751	1		HALLMARK_BILE_ACID_METABOLISM	0.167357	0.75367	0.814889	1		HALLMARK_ADIPOGENESIS	0.147544	0.799689	0.795386	0.836463		HALLMARK_UV_RESPONSE_DN	0.287304	0.927529	0.619363	0.709061		HALLMARK_UNFOLDED_PROTEIN_RESPONSE	0.231077	0.771665	0.906493	0.950681		HALLMARK_MTORC1_SIGNALING	0.206831	0.775875	0.94012	0.924207		HALLMARK_BILE_ACID_METABOLISM	-0.294791	-1.18514	0.169043	0.390024
HALLMARK_INTERFERON_ALPHA_RESPONSE	0.132769	0.534775	0.978	1		HALLMARK_ESTROGEN_RESPONSE_EARLY	0.147201	0.723658	0.904	1		HALLMARK_INTERFERON_GAMMA_RESPONSE	0.136198	0.735386	0.854855	0.869154		HALLMARK_FATTY_ACID_METABOLISM	0.276651	0.889851	0.693421	0.751173		HALLMARK_OXIDATIVE_PHOSPHORYLATION	0.205313	0.7327	0.977053	0.968521		HALLMARK_ESTROGEN_RESPONSE_LATE	0.209567	0.786686	0.915528	0.931793		HALLMARK_EPITHELIAL_MESENCHYMAL_TRANSITION	-0.24675	-1.12422	0.176221	0.476737
HALLMARK_MTORC1_SIGNALING	0.11653	0.512157	0.993	1		HALLMARK_TGF_BETA_SIGNALING	0.172602	0.71461	0.821792	1		HALLMARK_MYC_TARGETS_V2	0.146404	0.671319	0.83828	0.905982		HALLMARK_ADIPOGENESIS	0.258701	0.871298	0.741333	0.768711		HALLMARK_PEROXISOME	0.209893	0.687128	0.966581	0.973299		HALLMARK_WNT_BETA_CATENIN_SIGNALING	0.265286	0.791956	0.782991	0.94651		HALLMARK_APICAL_JUNCTION	-0.241646	-1.09138	0.241901	0.487871
HALLMARK_HEME_METABOLISM	0.0932756	0.407674	1	1		HALLMARK_APICAL_JUNCTION	0.117747	0.568309	0.98	1		HALLMARK_SPERMATOGENESIS	0.131851	0.63074	0.886179	0.914626		HALLMARK_BILE_ACID_METABOLISM	-0.270236	-0.908339	0.680412	0.776234		HALLMARK_WNT_BETA_CATENIN_SIGNALING	-0.210863	-0.666636	0.953704	0.982631		HALLMARK_COAGULATION	0.23576	0.804792	0.816825	0.947742		HALLMARK_ANGIOGENESIS	-0.327007	-1.07002	0.322245	0.4774
HALLMARK_SPERMATOGENESIS	0.0913058	0.376331	0.995	1		HALLMARK_APICAL_SURFACE	0.124622	0.494406	0.965625	1		HALLMARK_E2F_TARGETS	-0.192838			1		HALLMARK_PEROXISOME	-0.243873	-0.840692	0.827338	0.886793		HALLMARK_NOTCH_SIGNALING	-0.261206	-0.789695	0.790831	0.984477		HALLMARK_CHOLESTEROL_HOMEOSTASIS	-0.185101	-0.694523	0.964968	0.979295		HALLMARK_PEROXISOME	-0.219081	-0.923345	0.63617	0.883029
HALLMARK_PEROXISOME	0.0885422	0.368994	0.993988	1		HALLMARK_ANDROGEN_RESPONSE	0.091128	0.411365	0.996979	1		HALLMARK_MYC_TARGETS_V1	-0.20427			1		HALLMARK_PI3K_AKT_MTOR_SIGNALING	-0.228011	-0.794032	0.929577	0.90805		HALLMARK_BILE_ACID_METABOLISM	-0.227314	-0.840123	0.829268	1		HALLMARK_PROTEIN_SECRETION	0.198544	0.686987	0.958678	0.991275		HALLMARK_PANCREAS_BETA_CELLS	-0.284978	-0.865495	0.681363	0.95288
HALLMARK_UV_RESPONSE_DN	0.04542	0.19527	1	1								HALLMARK_OXIDATIVE_PHOSPHORYLATION	-0.245239			1		HALLMARK_NOTCH_SIGNALING	0.261509	0.666836	0.947883	0.98184		HALLMARK_CHOLESTEROL_HOMEOSTASIS	-0.232105	-0.81664	0.859922	1		HALLMARK_PI3K_AKT_MTOR_SIGNALING	0.176206	0.60108	0.997179	0.993268		HALLMARK_UV_RESPONSE_DN	-0.195302	-0.862554	0.824445	0.865054
																		HALLMARK_PROTEIN_SECRETION	0.226934	0.701031	0.961165	0.995678		HALLMARK_PANCREAS_BETA_CELLS	-0.289751	-0.79989	0.759003	1		HALLMARK_NOTCH_SIGNALING	-0.243154	-0.788362	0.803713	1		HALLMARK_FATTY_ACID_METABOLISM	-0.196274	-0.859275	0.816994	0.79312
