# Supplementary material for: Diabetes-associated breast cancer is molecularly distinct and shows a DNA damage repair deficiency
Source: JCI Insight. 2023 Dec 8;8(23):e170105. doi: 10.1172/jci.insight.170105 (PMC10795835; doi:10.1172/jci.insight.170105)
Supplement: Supplemental table 7 [file jciinsight-8-170105-s191.xlsx]

## Sheet: GSEA_KEGG
Table S7. Enrichment scores in GSEA KEGG pathways contrasting the transcriptome of tumor xenografts from diabetic with non-diabetic mice and breast cancer cells cultured under high vs. low glucose
Pathways enriched in MDA-MB-231 xenografts						Pathways enriched in MDA-MB-468 xenografts						Pathways enriched in Hs578T xenografts						Pathways enriched in MDA-MB-175 breast cancer cells						Pathways enriched in ZR-75-30 breast cancer cells						Pathways enriched in HCC1500 breast cancer cells						Pathways enriched in MDA-MB-157 breast cancer cells
NAME	ES	NES	p	q		NAME	ES	NES	p	q		NAME	ES	NES	p	q		NAME	ES	NES	p	q		NAME	ES	NES	p	q		NAME	ES	NES	p	q		NAME	ES	NES	p	q
KEGG_RIBOSOME	0.685763	2.70127	0	0.000351351		KEGG_SMALL_CELL_LUNG_CANCER	-0.299477	-3.30223	0	0		KEGG_RIBOSOME	-0.601203	-6.35095	0	0		KEGG_CYTOKINE_CYTOKINE_RECEPTOR_INTERACTION	0.570195	1.83683	0	0.129147		KEGG_DNA_REPLICATION	-0.772698	-2.44944	0	0		KEGG_RIBOSOME	0.708026	2.39038	0	0		KEGG_DRUG_METABOLISM_CYTOCHROME_P450	-0.610486	-2.07348	0	0.00192105		ES- Enrichment score, NES- Normalized enrichment score
KEGG_VIRAL_MYOCARDITIS	0.696952	2.72244	0	0.000702703		KEGG_PROGESTERONE_MEDIATED_OOCYTE_MATURATION	-0.207475	-2.64329	0	0		KEGG_VIRAL_MYOCARDITIS	0.739165	3.18401	0	0		KEGG_HISTIDINE_METABOLISM	0.690228	1.65223	0.00655738	0.264669		KEGG_HOMOLOGOUS_RECOMBINATION	-0.749567	-2.2107	0	0.00347286		KEGG_DNA_REPLICATION	-0.578608	-1.88716	0	0.0157972		KEGG_PENTOSE_AND_GLUCURONATE_INTERCONVERSIONS	-0.74542	-2.02052	0.00209205	0.00310392
KEGG_VALINE_LEUCINE_AND_ISOLEUCINE_DEGRADATION	-0.299491	-2.32964	0	0.00517843		KEGG_CHRONIC_MYELOID_LEUKEMIA	-0.253077	-2.57846	0	0		KEGG_TIGHT_JUNCTION	0.60602	3.06552	0	0		KEGG_DNA_REPLICATION	-0.611451	-1.78034	0.00607903	0.283194		KEGG_RIBOSOME	0.596149	1.88979	0	0.0104887		KEGG_HOMOLOGOUS_RECOMBINATION	-0.584846	-1.81363	0.00296736	0.0250531		KEGG_RIBOSOME	-0.485107	-1.94687	0	0.00627259		positive enrichment score indicates activation with diabetes/hyperglycemia
KEGG_CHRONIC_MYELOID_LEUKEMIA	-0.179772	-2.12951	0	0.00749023		KEGG_NON_SMALL_CELL_LUNG_CANCER	-0.300992	-2.40905	0	0		KEGG_HYPERTROPHIC_CARDIOMYOPATHY_HCM	0.55456	2.51919	0	0.000222656		KEGG_OXIDATIVE_PHOSPHORYLATION	-0.464924	-1.60853	0.00673401	0.307802		KEGG_MISMATCH_REPAIR	-0.720654	-2.00644	0.00265957	0.0178746		KEGG_CELL_CYCLE	-0.406438	-1.67353	0	0.0703362		KEGG_GLUTATHIONE_METABOLISM	-0.502877	-1.72861	0.00209205	0.069412
KEGG_TIGHT_JUNCTION	0.569117	2.43101	0	0.0159189		KEGG_ENDOMETRIAL_CANCER	-0.322334	-2.37992	0	0.000484395		KEGG_NEUROACTIVE_LIGAND_RECEPTOR_INTERACTION	0.505825	2.55637	0	0.000296875		KEGG_NOD_LIKE_RECEPTOR_SIGNALING_PATHWAY	0.598347	1.67301	0.00608828	0.319204		KEGG_NUCLEOTIDE_EXCISION_REPAIR	-0.601177	-1.88917	0	0.0229041		KEGG_MISMATCH_REPAIR	-0.532611	-1.57178	0.0173267	0.13204		KEGG_ARACHIDONIC_ACID_METABOLISM	-0.491862	-1.63643	0.0121457	0.120942		negative enrichment score indicates inhibition with diabetes/hyperglycemia
KEGG_PEROXISOME	-0.209726	-2.03012	0	0.0207877		KEGG_PROSTATE_CANCER	-0.207204	-2.27423	0	0.00234994		KEGG_DILATED_CARDIOMYOPATHY	0.539594	2.45259	0	0.000349554		KEGG_ALZHEIMERS_DISEASE	-0.415066	-1.50556	0.0075188	0.43929		KEGG_CELL_CYCLE	-0.488096	-1.89503	0	0.0268368		KEGG_GLYCOSYLPHOSPHATIDYLINOSITOL_GPI_ANCHOR_BIOSYNTHESIS	-0.496209	-1.50298	0.0437018	0.177059		KEGG_PROPANOATE_METABOLISM	-0.494653	-1.59811	0.0188679	0.146187
KEGG_LYSINE_DEGRADATION	-0.237813	-1.97404	0	0.0385547		KEGG_ACUTE_MYELOID_LEUKEMIA	-0.261241	-2.27496	0	0.00254576		KEGG_ECM_RECEPTOR_INTERACTION	0.516647	2.32575	0	0.0026313		KEGG_PARKINSONS_DISEASE	-0.466087	-1.6099	0.00377358	0.458288		KEGG_CELL_ADHESION_MOLECULES_CAMS	0.551581	1.76377	0	0.0278973		KEGG_GLUTATHIONE_METABOLISM	-0.418507	-1.46271	0.04	0.198511		KEGG_METABOLISM_OF_XENOBIOTICS_BY_CYTOCHROME_P450	-0.456811	-1.55211	0.0266393	0.177464
KEGG_CARDIAC_MUSCLE_CONTRACTION	0.576939	2.26519	0.00100908	0.0444324		KEGG_LYSINE_DEGRADATION	-0.307385	-2.21539	0	0.00265825		KEGG_CARDIAC_MUSCLE_CONTRACTION	0.495794	2.3268	0.00103093	0.0029237		KEGG_BASE_EXCISION_REPAIR	-0.488215	-1.35464	0.0818713	0.477111		KEGG_HEMATOPOIETIC_CELL_LINEAGE	0.616088	1.75281	0	0.0280594		KEGG_BASE_EXCISION_REPAIR	-0.451856	-1.43403	0.0289855	0.208437		KEGG_ECM_RECEPTOR_INTERACTION	-0.391508	-1.55163	0.0122699	0.15552
KEGG_PROPANOATE_METABOLISM	-0.284167	-1.83762	0	0.0545862		KEGG_DNA_REPLICATION	-0.293577	-2.22222	0	0.00284813		KEGG_FOCAL_ADHESION	0.418565	2.20756	0	0.00612273		KEGG_NEUROACTIVE_LIGAND_RECEPTOR_INTERACTION	-0.385827	-1.37259	0.03	0.485528		KEGG_AUTOIMMUNE_THYROID_DISEASE	0.738251	1.76771	0	0.0339946		KEGG_PENTOSE_PHOSPHATE_PATHWAY	0.627947	1.61779	0.0359477	0.214502		KEGG_STARCH_AND_SUCROSE_METABOLISM	-0.472003	-1.52931	0.028866	0.165176
KEGG_ECM_RECEPTOR_INTERACTION	-0.153943	-1.84595	0	0.0579456		KEGG_ARRHYTHMOGENIC_RIGHT_VENTRICULAR_CARDIOMYOPATHY_ARVC	-0.272932	-2.15759	0	0.0030749		KEGG_ARRHYTHMOGENIC_RIGHT_VENTRICULAR_CARDIOMYOPATHY_ARVC	0.489231	2.16388	0	0.00834618		KEGG_MISMATCH_REPAIR	-0.522805	-1.38806	0.0872641	0.506943		KEGG_METABOLISM_OF_XENOBIOTICS_BY_CYTOCHROME_P450	0.649128	1.78666	0	0.0363082		KEGG_LINOLEIC_ACID_METABOLISM	0.678829	1.62492	0.021164	0.225273		KEGG_HISTIDINE_METABOLISM	-0.518321	-1.52193	0.0399202	0.156513
KEGG_FRUCTOSE_AND_MANNOSE_METABOLISM	-0.324966	-1.74384	0.037037	0.0865784		KEGG_COLORECTAL_CANCER	-0.237859	-2.14392	0	0.00432623		KEGG_PROTEASOME	-0.265751	-2.03144	0	0.0159699		KEGG_NUCLEOTIDE_EXCISION_REPAIR	-0.435979	-1.32134	0.09375	0.514464		KEGG_HYPERTROPHIC_CARDIOMYOPATHY_HCM	0.564217	1.69597	0	0.0383085		KEGG_DRUG_METABOLISM_OTHER_ENZYMES	0.489601	1.43017	0.0712025	0.231627		KEGG_BUTANOATE_METABOLISM	-0.47635	-1.50127	0.0490798	0.166813
KEGG_PARKINSONS_DISEASE	0.480359	2.01918	0.001	0.0929853		KEGG_AXON_GUIDANCE	-0.150506	-1.83729	0	0.0196088		KEGG_NUCLEOTIDE_EXCISION_REPAIR	-0.251765	-2.00218	0	0.0164639		KEGG_HOMOLOGOUS_RECOMBINATION	-0.468997	-1.2888	0.148718	0.555437		KEGG_TYPE_I_DIABETES_MELLITUS	0.660515	1.69625	0.00324149	0.0437811		KEGG_LONG_TERM_DEPRESSION	0.457241	1.41765	0.0489297	0.232987		KEGG_PEROXISOME	-0.385369	-1.48712	0.0140187	0.170186
KEGG_FATTY_ACID_METABOLISM	-0.237458	-1.53429	0.0789474	0.0930184		KEGG_WNT_SIGNALING_PATHWAY	-0.162006	-1.75704	0	0.0287762		KEGG_VALINE_LEUCINE_AND_ISOLEUCINE_DEGRADATION	-0.307558	-2.1569	0	0.0174952		KEGG_PROPANOATE_METABOLISM	-0.456166	-1.27173	0.141388	0.557239		KEGG_SPLICEOSOME	-0.44886	-1.7571	0	0.0472313		KEGG_PARKINSONS_DISEASE	0.410757	1.41312	0.0364865	0.233181		KEGG_GLYCOSYLPHOSPHATIDYLINOSITOL_GPI_ANCHOR_BIOSYNTHESIS	-0.482502	-1.47055	0.0477178	0.178027
KEGG_ENDOMETRIAL_CANCER	-0.207726	-1.65123	0	0.0936386		KEGG_GAP_JUNCTION	-0.20005	-1.73563	0	0.0316022		KEGG_PYRIMIDINE_METABOLISM	-0.192201	-2.05297	0	0.0181942		KEGG_LYSINE_DEGRADATION	-0.422097	-1.24531	0.16156	0.587935		KEGG_DILATED_CARDIOMYOPATHY	0.545861	1.67215	0	0.0477382		KEGG_TGF_BETA_SIGNALING_PATHWAY	0.432793	1.43371	0.0477569	0.234238		KEGG_TASTE_TRANSDUCTION	-0.506007	-1.46287	0.0646465	0.175641
KEGG_OXIDATIVE_PHOSPHORYLATION	0.484288	2.05994	0.002	0.093736		KEGG_UBIQUITIN_MEDIATED_PROTEOLYSIS	-0.167877	-1.71004	0	0.033843		KEGG_ANTIGEN_PROCESSING_AND_PRESENTATION	0.487364	2.05159	0.00321543	0.0221198		KEGG_DRUG_METABOLISM_CYTOCHROME_P450	-0.461114	-1.38855	0.0517711	0.590546		KEGG_GRAFT_VERSUS_HOST_DISEASE	0.729142	1.69917	0.00825082	0.0487357		KEGG_PENTOSE_AND_GLUCURONATE_INTERCONVERSIONS	0.581294	1.42197	0.0836178	0.234419		KEGG_FATTY_ACID_METABOLISM	-0.429365	-1.45277	0.049676	0.176026
KEGG_CITRATE_CYCLE_TCA_CYCLE	-0.244669	-1.52813	0.0454545	0.0937698		KEGG_AMINOACYL_TRNA_BIOSYNTHESIS	-0.347876	-1.71818	0.0119048	0.0342508		KEGG_ARGININE_AND_PROLINE_METABOLISM	-0.275966	-2.0553	0	0.0227427		KEGG_HUNTINGTONS_DISEASE	-0.380793	-1.39888	0.0265487	0.66898		KEGG_BASE_EXCISION_REPAIR	-0.547634	-1.7196	0.00649351	0.0501824		KEGG_GLYCOSPHINGOLIPID_BIOSYNTHESIS_LACTO_AND_NEOLACTO_SERIES	0.534104	1.40269	0.0861789	0.234962		KEGG_AUTOIMMUNE_THYROID_DISEASE	-0.495245	-1.40322	0.0878661	0.232841
KEGG_SMALL_CELL_LUNG_CANCER	-0.127876	-1.68439	0	0.0944778		KEGG_RIBOSOME	0.52068	2.38533	0	0.0347765		KEGG_DNA_REPLICATION	-0.309325	-2.20601	0	0.0235429		KEGG_MTOR_SIGNALING_PATHWAY	0.407781	1.12721	0.30094	0.70548		KEGG_VIRAL_MYOCARDITIS	0.56613	1.65184	0.00141443	0.0561444		KEGG_OXIDATIVE_PHOSPHORYLATION	0.431285	1.51632	0.0217687	0.235903		KEGG_VALINE_LEUCINE_AND_ISOLEUCINE_DEGRADATION	-0.392793	-1.37401	0.0603448	0.264342
KEGG_BUTANOATE_METABOLISM	-0.239594	-1.54059	0.0333333	0.0959472		KEGG_BASE_EXCISION_REPAIR	-0.257865	-1.68047	0.025641	0.0362816		KEGG_RNA_POLYMERASE	-0.289058	-1.86026	0	0.027039		KEGG_CELL_CYCLE	-0.344261	-1.19428	0.131086	0.706572		KEGG_ADIPOCYTOKINE_SIGNALING_PATHWAY	0.535854	1.62814	0.00137363	0.0619857		KEGG_DRUG_METABOLISM_CYTOCHROME_P450	0.46621	1.4057	0.06875	0.236282		KEGG_OLFACTORY_TRANSDUCTION	-0.444933	-1.35638	0.1167	0.279905
KEGG_GALACTOSE_METABOLISM	-0.336996	-1.62891	0.010101	0.0981656		KEGG_CITRATE_CYCLE_TCA_CYCLE	-0.259135	-1.60726	0.0153846	0.0442359		KEGG_BUTANOATE_METABOLISM	-0.330881	-1.79843	0.00840336	0.0289483		KEGG_TYROSINE_METABOLISM	0.431953	1.11933	0.308623	0.715691		KEGG_ALLOGRAFT_REJECTION	0.696056	1.63483	0.00809062	0.062539		KEGG_VIRAL_MYOCARDITIS	0.511242	1.50763	0.0373134	0.23642		KEGG_PYRUVATE_METABOLISM	-0.392443	-1.34407	0.108974	0.284691
KEGG_BASE_EXCISION_REPAIR	-0.242688	-1.55409	0.05	0.0982354		KEGG_ECM_RECEPTOR_INTERACTION	-0.155487	-1.61094	0	0.0457682		KEGG_MISMATCH_REPAIR	-0.353892	-1.86618	0	0.0301189		KEGG_TGF_BETA_SIGNALING_PATHWAY	0.374828	1.12805	0.248889	0.71883		KEGG_CYTOKINE_CYTOKINE_RECEPTOR_INTERACTION	0.463638	1.5927	0.00247525	0.0672379		KEGG_ARACHIDONIC_ACID_METABOLISM	0.522402	1.49924	0.0404531	0.23646		KEGG_RETINOL_METABOLISM	-0.403305	-1.33056	0.0947581	0.293461
KEGG_MISMATCH_REPAIR	-0.307447	-1.65405	0.0128205	0.0994999		KEGG_PANCREATIC_CANCER	-0.205368	-1.57927	0	0.0486968		KEGG_PURINE_METABOLISM	-0.134508	-1.7524	0	0.0320328		KEGG_ARACHIDONIC_ACID_METABOLISM	0.425523	1.13095	0.297659	0.72695		KEGG_DRUG_METABOLISM_CYTOCHROME_P450	0.587559	1.59677	0.0172911	0.0689089		KEGG_FC_EPSILON_RI_SIGNALING_PATHWAY	0.470319	1.48907	0.0502959	0.239707		KEGG_GLYCOLYSIS_GLUCONEOGENESIS	-0.377657	-1.30469	0.095339	0.329227
KEGG_RENAL_CELL_CARCINOMA	-0.160068	-1.5442	0	0.100162		KEGG_MELANOMA	-0.169888	-1.55302	0	0.0541693		KEGG_PROTEIN_EXPORT	-0.29052	-1.72962	0.0120482	0.0325461		KEGG_PRION_DISEASES	0.485728	1.17419	0.252912	0.730418		KEGG_ANTIGEN_PROCESSING_AND_PRESENTATION	0.555336	1.59884	0.0084507	0.0718918		KEGG_NEUROACTIVE_LIGAND_RECEPTOR_INTERACTION	0.408869	1.43534	0.0394366	0.24014		KEGG_PORPHYRIN_AND_CHLOROPHYLL_METABOLISM	-0.404007	-1.29802	0.108384	0.327898
KEGG_HOMOLOGOUS_RECOMBINATION	-0.299911	-1.70081	0	0.100702		KEGG_BASAL_CELL_CARCINOMA	-0.200386	-1.52624	0.0740741	0.0596943		KEGG_NICOTINATE_AND_NICOTINAMIDE_METABOLISM	-0.338185	-1.64905	0.027027	0.0491171		KEGG_METABOLISM_OF_XENOBIOTICS_BY_CYTOCHROME_P450	0.417593	1.13179	0.286154	0.74202		KEGG_DORSO_VENTRAL_AXIS_FORMATION	0.635181	1.57625	0.0176849	0.0765194		KEGG_PORPHYRIN_AND_CHLOROPHYLL_METABOLISM	0.524534	1.45136	0.0425197	0.241566		KEGG_COMPLEMENT_AND_COAGULATION_CASCADES	-0.369205	-1.28592	0.106383	0.336777
KEGG_PHOSPHATIDYLINOSITOL_SIGNALING_SYSTEM	-0.20835	-1.55486	0	0.103693		KEGG_MISMATCH_REPAIR	-0.271857	-1.45792	0.108434	0.0796623		KEGG_GLUTATHIONE_METABOLISM	-0.20849	-1.61063	0.0384615	0.0549115		KEGG_LEUKOCYTE_TRANSENDOTHELIAL_MIGRATION	0.371088	1.14146	0.23324	0.744624		KEGG_ALDOSTERONE_REGULATED_SODIUM_REABSORPTION	0.600654	1.59927	0.0124417	0.0773351		KEGG_TERPENOID_BACKBONE_BIOSYNTHESIS	0.60119	1.43912	0.0829268	0.243091		KEGG_STEROID_HORMONE_BIOSYNTHESIS	-0.388215	-1.279	0.13786	0.336889
KEGG_O_GLYCAN_BIOSYNTHESIS	-0.270471	-1.50386	0.030303	0.104008		KEGG_BLADDER_CANCER	-0.196199	-1.38486	0	0.104349		KEGG_CALCIUM_SIGNALING_PATHWAY	0.378166	1.91366	0.00100402	0.0568826		KEGG_ALDOSTERONE_REGULATED_SODIUM_REABSORPTION	0.454729	1.1761	0.229133	0.745261		KEGG_BETA_ALANINE_METABOLISM	0.634857	1.56197	0.0207006	0.07912		KEGG_SYSTEMIC_LUPUS_ERYTHEMATOSUS	0.603135	1.62543	0.0226537	0.247068		KEGG_LINOLEIC_ACID_METABOLISM	-0.464695	-1.25682	0.175476	0.367119
KEGG_NUCLEOTIDE_EXCISION_REPAIR	-0.189813	-1.56012	0	0.109058		KEGG_GLIOMA	-0.152046	-1.38533	0.166667	0.107828		KEGG_MELANOGENESIS	0.408858	1.86091	0.0134436	0.0753028		KEGG_CARDIAC_MUSCLE_CONTRACTION	0.403855	1.13515	0.277941	0.748237		KEGG_COMPLEMENT_AND_COAGULATION_CASCADES	0.550017	1.56536	0.0138313	0.0807459		KEGG_ALDOSTERONE_REGULATED_SODIUM_REABSORPTION	0.503664	1.44146	0.0613208	0.247594		KEGG_STEROID_BIOSYNTHESIS	-0.446829	-1.23191	0.182008	0.406692
KEGG_COLORECTAL_CANCER	-0.140103	-1.56902	0	0.111623		KEGG_TYPE_II_DIABETES_MELLITUS	-0.185826	-1.35986	0.105263	0.116886		KEGG_PRION_DISEASES	0.526542	1.83188	0.0129564	0.0842334		KEGG_PATHWAYS_IN_CANCER	0.339672	1.18145	0.127273	0.748685		KEGG_STEROID_HORMONE_BIOSYNTHESIS	0.611757	1.54597	0.030581	0.0895748		KEGG_HEDGEHOG_SIGNALING_PATHWAY	0.511576	1.51678	0.0341615	0.247949		KEGG_ABC_TRANSPORTERS	-0.35828	-1.22729	0.176221	0.401896
KEGG_DNA_REPLICATION	-0.233084	-1.58246	0.0689655	0.112177		KEGG_ARACHIDONIC_ACID_METABOLISM	0.504141	1.8384	0.00949367	0.204156		KEGG_HEMATOPOIETIC_CELL_LINEAGE	0.4538	1.80148	0.00776053	0.088217		KEGG_BLADDER_CANCER	0.421579	1.14472	0.269985	0.751659		KEGG_AXON_GUIDANCE	0.452066	1.52491	0.00645995	0.0993699		KEGG_GLYCOLYSIS_GLUCONEOGENESIS	0.476226	1.45346	0.0396947	0.248111		KEGG_DRUG_METABOLISM_OTHER_ENZYMES	-0.390143	-1.20971	0.203905	0.422957
KEGG_N_GLYCAN_BIOSYNTHESIS	-0.168678	-1.46291	0.0714286	0.119853		KEGG_OXIDATIVE_PHOSPHORYLATION	0.398642	1.90161	0.001001	0.206727		KEGG_JAK_STAT_SIGNALING_PATHWAY	0.36547	1.78504	0.00805639	0.0908988		KEGG_AMINO_SUGAR_AND_NUCLEOTIDE_SUGAR_METABOLISM	0.42675	1.14539	0.249216	0.769659		KEGG_PROXIMAL_TUBULE_BICARBONATE_RECLAMATION	0.646668	1.52717	0.0196672	0.101264		KEGG_RETINOL_METABOLISM	0.607189	1.71404	0.0161031	0.249368		KEGG_PURINE_METABOLISM	-0.270325	-1.19702	0.123667	0.437161
KEGG_TRYPTOPHAN_METABOLISM	-0.265696	-1.42435	0.148936	0.138781		KEGG_ABC_TRANSPORTERS	-0.205561	-1.22837	0.211538	0.208074		KEGG_CHRONIC_MYELOID_LEUKEMIA	0.386637	1.80528	0.0081716	0.0924048		KEGG_GRAFT_VERSUS_HOST_DISEASE	0.513604	1.18176	0.275685	0.771675		KEGG_LYSOSOME	0.437804	1.48771	0.0117188	0.133626		KEGG_ANTIGEN_PROCESSING_AND_PRESENTATION	0.501691	1.52455	0.0430267	0.251982		KEGG_FOCAL_ADHESION	-0.257132	-1.15942	0.125	0.509058
KEGG_BIOSYNTHESIS_OF_UNSATURATED_FATTY_ACIDS	-0.257549	-1.39624	0.0555556	0.147107		KEGG_APOPTOSIS	-0.155902	-1.2201	0.142857	0.209275		KEGG_HOMOLOGOUS_RECOMBINATION	-0.275976	-1.48352	0.0564516	0.0934429		KEGG_PATHOGENIC_ESCHERICHIA_COLI_INFECTION	0.419534	1.195	0.192529	0.772345		KEGG_VEGF_SIGNALING_PATHWAY	0.488956	1.47537	0.0154062	0.143243		KEGG_RNA_POLYMERASE	0.516701	1.45355	0.0545746	0.257985		KEGG_VASCULAR_SMOOTH_MUSCLE_CONTRACTION	-0.278763	-1.14453	0.198661	0.530694
KEGG_INOSITOL_PHOSPHATE_METABOLISM	-0.203883	-1.39731	0.0909091	0.15221		KEGG_ALZHEIMERS_DISEASE	0.336795	1.60669	0.009	0.233546		KEGG_ADHERENS_JUNCTION	0.379222	1.74054	0.0123584	0.114023		KEGG_GLYCEROPHOSPHOLIPID_METABOLISM	0.359216	1.04201	0.383333	0.774038		KEGG_PYRIMIDINE_METABOLISM	-0.381617	-1.45064	0.0244898	0.226612		KEGG_CHEMOKINE_SIGNALING_PATHWAY	0.452455	1.63376	0.00130208	0.260922		KEGG_ONE_CARBON_POOL_BY_FOLATE	-0.406312	-1.12549	0.29666	0.565694
KEGG_SPHINGOLIPID_METABOLISM	-0.202655	-1.35576	0.0681818	0.155266		KEGG_HEMATOPOIETIC_CELL_LINEAGE	0.437363	1.76454	0.0103413	0.238459		KEGG_ACUTE_MYELOID_LEUKEMIA	0.394158	1.71493	0.0202559	0.125683		KEGG_GLYCOSAMINOGLYCAN_BIOSYNTHESIS_CHONDROITIN_SULFATE	0.453756	1.08516	0.362712	0.774954		KEGG_TYPE_II_DIABETES_MELLITUS	0.50791	1.41567	0.0537313	0.229037		KEGG_GLYCOSAMINOGLYCAN_BIOSYNTHESIS_CHONDROITIN_SULFATE	0.534557	1.36974	0.0988468	0.261286		KEGG_DILATED_CARDIOMYOPATHY	-0.282123	-1.09769	0.277533	0.627
KEGG_AMINOACYL_TRNA_BIOSYNTHESIS	-0.228441	-1.36492	0.111111	0.156101		KEGG_DORSO_VENTRAL_AXIS_FORMATION	0.465112	1.62733	0.0383795	0.249006		KEGG_RNA_DEGRADATION	-0.145693	-1.39848	0.0909091	0.126681		KEGG_GLYCOLYSIS_GLUCONEOGENESIS	0.430969	1.18774	0.204236	0.77543		KEGG_HEDGEHOG_SIGNALING_PATHWAY	-0.447264	-1.42697	0.0420712	0.229119		KEGG_CALCIUM_SIGNALING_PATHWAY	0.39308	1.37945	0.0636605	0.261381		KEGG_CITRATE_CYCLE_TCA_CYCLE	-0.338545	-1.09196	0.337278	0.624457
KEGG_NON_SMALL_CELL_LUNG_CANCER	-0.171165	-1.37127	0	0.157244		KEGG_SNARE_INTERACTIONS_IN_VESICULAR_TRANSPORT	0.411771	1.60876	0.0350691	0.252135		KEGG_COMPLEMENT_AND_COAGULATION_CASCADES	0.401156	1.69925	0.0385027	0.132029		KEGG_HYPERTROPHIC_CARDIOMYOPATHY_HCM	0.374981	1.09444	0.297904	0.778087		KEGG_MAPK_SIGNALING_PATHWAY	0.391211	1.39765	0.011655	0.255333		KEGG_STEROID_HORMONE_BIOSYNTHESIS	0.575558	1.56603	0.034202	0.261632		KEGG_HYPERTROPHIC_CARDIOMYOPATHY_HCM	-0.279752	-1.09078	0.284797	0.610061
KEGG_BASAL_CELL_CARCINOMA	-0.171764	-1.32905	0.105263	0.172545		KEGG_COMPLEMENT_AND_COAGULATION_CASCADES	0.433543	1.68639	0.0145682	0.256976		KEGG_MELANOMA	0.375851	1.68302	0.0283613	0.137879		KEGG_COMPLEMENT_AND_COAGULATION_CASCADES	0.447474	1.20755	0.19702	0.779333		KEGG_ETHER_LIPID_METABOLISM	0.547286	1.38766	0.0821485	0.26622		KEGG_B_CELL_RECEPTOR_SIGNALING_PATHWAY	0.450191	1.45803	0.0361272	0.261825		KEGG_GLYCINE_SERINE_AND_THREONINE_METABOLISM	-0.333684	-1.02939	0.371901	0.778398
KEGG_NOTCH_SIGNALING_PATHWAY	-0.175037	-1.30147	0.214286	0.1795		KEGG_VIRAL_MYOCARDITIS	0.422181	1.70486	0.0266667	0.270334		KEGG_RIG_I_LIKE_RECEPTOR_SIGNALING_PATHWAY	-0.20033	-1.36736	0.0806452	0.137926		KEGG_LONG_TERM_DEPRESSION	0.375617	1.03036	0.400307	0.782122		KEGG_CARDIAC_MUSCLE_CONTRACTION	0.457809	1.36897	0.0626741	0.298198		KEGG_TYPE_I_DIABETES_MELLITUS	0.758143	1.87845	0.00341297	0.26219		KEGG_ETHER_LIPID_METABOLISM	-0.314303	-0.989133	0.452569	0.890605
KEGG_SELENOAMINO_ACID_METABOLISM	-0.238024	-1.30804	0.131579	0.180458		KEGG_PROTEIN_EXPORT	0.46057	1.63095	0.0321152	0.270942		KEGG_SNARE_INTERACTIONS_IN_VESICULAR_TRANSPORT	-0.204196	-1.34423	0.0677966	0.146695		KEGG_ENDOCYTOSIS	0.31804	1.04345	0.363158	0.783495		KEGG_INTESTINAL_IMMUNE_NETWORK_FOR_IGA_PRODUCTION	0.565604	1.33999	0.108766	0.342259		KEGG_INTESTINAL_IMMUNE_NETWORK_FOR_IGA_PRODUCTION	0.602003	1.528	0.0530822	0.262371		KEGG_TYPE_I_DIABETES_MELLITUS	-0.319895	-0.981342	0.469136	0.893921
KEGG_VASCULAR_SMOOTH_MUSCLE_CONTRACTION	-0.122939	-1.27104	0	0.195895		KEGG_ANTIGEN_PROCESSING_AND_PRESENTATION	0.382503	1.56719	0.0490798	0.272688		KEGG_PROSTATE_CANCER	0.351743	1.65409	0.0298047	0.155525		KEGG_GLYCEROLIPID_METABOLISM	0.434856	1.14739	0.268987	0.784299		KEGG_ENDOCYTOSIS	0.385744	1.34254	0.0194647	0.348509		KEGG_CELL_ADHESION_MOLECULES_CAMS	0.458435	1.55289	0.0246377	0.262928		KEGG_ARGININE_AND_PROLINE_METABOLISM	-0.275808	-0.975551	0.484407	0.889445
KEGG_RNA_DEGRADATION	-0.139738	-1.22982	0	0.214082		KEGG_PRIMARY_IMMUNODEFICIENCY	0.503067	1.64426	0.0280899	0.283475		KEGG_PATHWAYS_IN_CANCER	0.295005	1.63824	0.006	0.163585		KEGG_EPITHELIAL_CELL_SIGNALING_IN_HELICOBACTER_PYLORI_INFECTION	0.355313	1.04694	0.390922	0.786976		KEGG_SYSTEMIC_LUPUS_ERYTHEMATOSUS	0.50826	1.32638	0.127055	0.363709		KEGG_TOLL_LIKE_RECEPTOR_SIGNALING_PATHWAY	0.445417	1.46475	0.0554745	0.264662		KEGG_GLYCOSAMINOGLYCAN_DEGRADATION	-0.339517	-0.96627	0.495833	0.898154
KEGG_PANCREATIC_CANCER	-0.128476	-1.2322	0.166667	0.21912		KEGG_TYROSINE_METABOLISM	0.405658	1.54608	0.0496829	0.284239		KEGG_SELENOAMINO_ACID_METABOLISM	-0.260706	-1.29692	0.15873	0.175639		KEGG_ERBB_SIGNALING_PATHWAY	0.346123	1.05152	0.348266	0.787724		KEGG_JAK_STAT_SIGNALING_PATHWAY	0.396691	1.30729	0.0803109	0.399987		KEGG_APOPTOSIS	0.417679	1.37165	0.0648801	0.265295		KEGG_TRYPTOPHAN_METABOLISM	-0.292155	-0.961011	0.497934	0.893239
KEGG_GLYCEROLIPID_METABOLISM	-0.151612	-1.20573	0.208333	0.233894		KEGG_PARKINSONS_DISEASE	0.413702	1.91198	0.001	0.291938		KEGG_TYPE_II_DIABETES_MELLITUS	0.404209	1.59907	0.0502732	0.18593		KEGG_DILATED_CARDIOMYOPATHY	0.369428	1.08595	0.319708	0.78877		KEGG_GLYCOSYLPHOSPHATIDYLINOSITOL_GPI_ANCHOR_BIOSYNTHESIS	-0.455323	-1.29934	0.113314	0.419567		KEGG_GALACTOSE_METABOLISM	0.590415	1.5377	0.0318792	0.265613		KEGG_ARRHYTHMOGENIC_RIGHT_VENTRICULAR_CARDIOMYOPATHY_ARVC	-0.247232	-0.945174	0.564756	0.92239
KEGG_GLYCOSYLPHOSPHATIDYLINOSITOL_GPI_ANCHOR_BIOSYNTHESIS	-0.218058	-1.18683	0.166667	0.246534		KEGG_CELL_ADHESION_MOLECULES_CAMS	0.340926	1.51979	0.0291457	0.306143		KEGG_ENDOMETRIAL_CANCER	0.385355	1.58927	0.0545455	0.187855		KEGG_PROXIMAL_TUBULE_BICARBONATE_RECLAMATION	0.448629	1.03233	0.422735	0.790168		KEGG_ARGININE_AND_PROLINE_METABOLISM	0.441998	1.28604	0.118234	0.445053		KEGG_PROTEIN_EXPORT	0.506729	1.34642	0.12398	0.276156		KEGG_PENTOSE_PHOSPHATE_PATHWAY	-0.324703	-0.944984	0.532803	0.901353
KEGG_PROTEASOME	0.472409	1.72733	0.0215164	0.269156		KEGG_STEROID_HORMONE_BIOSYNTHESIS	0.413563	1.4861	0.0721206	0.31002		KEGG_ENDOCYTOSIS	0.299838	1.60276	0.008	0.190281		KEGG_LINOLEIC_ACID_METABOLISM	0.469572	1.05508	0.41331	0.792056		KEGG_INSULIN_SIGNALING_PATHWAY	0.363267	1.22576	0.127921	0.483622		KEGG_CYTOKINE_CYTOKINE_RECEPTOR_INTERACTION	0.463795	1.64392	0.0105402	0.276771		KEGG_AMINOACYL_TRNA_BIOSYNTHESIS	-0.314585	-0.943971	0.540323	0.883979
KEGG_PENTOSE_PHOSPHATE_PATHWAY	-0.221557	-1.13356	0.296875	0.292428		KEGG_PROTEASOME	0.369229	1.47157	0.0780437	0.318624		KEGG_GLYCEROPHOSPHOLIPID_METABOLISM	0.359945	1.57673	0.0373134	0.194005		KEGG_PPAR_SIGNALING_PATHWAY	0.383926	1.06972	0.355958	0.792608		KEGG_PATHOGENIC_ESCHERICHIA_COLI_INFECTION	0.418006	1.25578	0.135593	0.489346		KEGG_VEGF_SIGNALING_PATHWAY	0.417695	1.3491	0.1	0.278604		KEGG_NICOTINATE_AND_NICOTINAMIDE_METABOLISM	-0.316038	-0.943556	0.534836	0.865538
KEGG_AMYOTROPHIC_LATERAL_SCLEROSIS_ALS	-0.167784	-1.13686	0.27027	0.295719		KEGG_CARDIAC_MUSCLE_CONTRACTION	0.371055	1.49881	0.0591233	0.323696		KEGG_N_GLYCAN_BIOSYNTHESIS	-0.184203	-1.25478	0.171875	0.199635		KEGG_STARCH_AND_SUCROSE_METABOLISM	0.419435	1.06438	0.384095	0.792768		KEGG_STARCH_AND_SUCROSE_METABOLISM	0.473724	1.22683	0.193303	0.492621		KEGG_SPLICEOSOME	0.371222	1.335	0.0656635	0.28005		KEGG_LYSINE_DEGRADATION	-0.257395	-0.925967	0.5803	0.898773
KEGG_PROGESTERONE_MEDIATED_OOCYTE_MATURATION	-0.0852912	-1.10221	0	0.323718		KEGG_SYSTEMIC_LUPUS_ERYTHEMATOSUS	0.444164	1.48777	0.0769231	0.324888		KEGG_REGULATION_OF_ACTIN_CYTOSKELETON	0.289454	1.55487	0.0190381	0.210134		KEGG_SPHINGOLIPID_METABOLISM	-0.395951	-1.12776	0.257895	0.794724		KEGG_NEUROACTIVE_LIGAND_RECEPTOR_INTERACTION	0.386422	1.26361	0.104922	0.494919		KEGG_NATURAL_KILLER_CELL_MEDIATED_CYTOTOXICITY	0.398966	1.33895	0.0764951	0.280497		KEGG_PRIMARY_IMMUNODEFICIENCY	-0.31605	-0.908567	0.592593	0.931359
KEGG_MELANOMA	-0.14091	-1.08829	0.272727	0.325748		KEGG_RETINOL_METABOLISM	0.394813	1.45613	0.07173	0.329061		KEGG_SMALL_CELL_LUNG_CANCER	0.327704	1.54232	0.0410256	0.217549		KEGG_MAPK_SIGNALING_PATHWAY	0.382537	1.29651	0.0451613	0.795137		KEGG_NATURAL_KILLER_CELL_MEDIATED_CYTOTOXICITY	0.394267	1.25821	0.121011	0.496662		KEGG_BETA_ALANINE_METABOLISM	0.533618	1.351	0.121311	0.282259		KEGG_ALANINE_ASPARTATE_AND_GLUTAMATE_METABOLISM	-0.287142	-0.888073	0.614286	0.971557
KEGG_GLYCOSAMINOGLYCAN_BIOSYNTHESIS_HEPARAN_SULFATE	-0.235073	-1.09274	0.293578	0.326831		KEGG_HOMOLOGOUS_RECOMBINATION	-0.188311	-1.09705	0.322581	0.33233		KEGG_RETINOL_METABOLISM	0.389787	1.4798	0.0928412	0.246759		KEGG_SMALL_CELL_LUNG_CANCER	0.399295	1.19583	0.195815	0.797284		KEGG_GLYCINE_SERINE_AND_THREONINE_METABOLISM	0.484087	1.24824	0.156495	0.496899		KEGG_ABC_TRANSPORTERS	0.451996	1.31804	0.106154	0.293992		KEGG_GNRH_SIGNALING_PATHWAY	-0.221903	-0.881195	0.713675	0.969019
KEGG_DORSO_VENTRAL_AXIS_FORMATION	-0.200962	-1.07481	0.328767	0.336492		KEGG_NOTCH_SIGNALING_PATHWAY	-0.145571	-1.06289	0.351351	0.368702		KEGG_CHEMOKINE_SIGNALING_PATHWAY	0.292913	1.48631	0.0502513	0.246984		KEGG_TYPE_II_DIABETES_MELLITUS	0.458561	1.2096	0.200297	0.799452		KEGG_LEISHMANIA_INFECTION	0.419513	1.2279	0.156559	0.501378		KEGG_MAPK_SIGNALING_PATHWAY	0.353372	1.3216	0.0738007	0.294402		KEGG_AXON_GUIDANCE	-0.206433	-0.879627	0.754881	0.95371
KEGG_CYTOKINE_CYTOKINE_RECEPTOR_INTERACTION	0.390023	1.64672	0.015	0.344359		KEGG_HUNTINGTONS_DISEASE	0.288393	1.41259	0.033	0.380342		KEGG_GLIOMA	0.337495	1.49143	0.0712788	0.248322		KEGG_PANCREATIC_CANCER	0.355191	1.05715	0.377001	0.800217		KEGG_GLYCOSAMINOGLYCAN_BIOSYNTHESIS_CHONDROITIN_SULFATE	0.489781	1.22864	0.208723	0.51209		KEGG_PROTEASOME	0.438458	1.31163	0.117199	0.297955		KEGG_GAP_JUNCTION	-0.218386	-0.862617	0.756813	0.978598
KEGG_ARACHIDONIC_ACID_METABOLISM	0.457234	1.56028	0.0491453	0.422977		KEGG_METABOLISM_OF_XENOBIOTICS_BY_CYTOCHROME_P450	0.377605	1.4172	0.103485	0.388436		KEGG_CELL_ADHESION_MOLECULES_CAMS	0.327849	1.50944	0.0673575	0.249599		KEGG_LEISHMANIA_INFECTION	0.386942	1.07159	0.356601	0.802656		KEGG_FOCAL_ADHESION	0.358882	1.23513	0.0978261	0.519439		KEGG_METABOLISM_OF_XENOBIOTICS_BY_CYTOCHROME_P450	0.564239	1.71465	0.0138249	0.298763		KEGG_HOMOLOGOUS_RECOMBINATION	-0.268705	-0.848738	0.688559	0.994596
KEGG_METABOLISM_OF_XENOBIOTICS_BY_CYTOCHROME_P450	0.467943	1.56439	0.0535332	0.459665		KEGG_BASAL_TRANSCRIPTION_FACTORS	-0.15435	-1.0164	0.438597	0.405578		KEGG_WNT_SIGNALING_PATHWAY	0.295281	1.50161	0.038191	0.251963		KEGG_FC_EPSILON_RI_SIGNALING_PATHWAY	0.396263	1.14844	0.265007	0.802814		KEGG_CALCIUM_SIGNALING_PATHWAY	0.368646	1.22994	0.123737	0.520743		KEGG_LEISHMANIA_INFECTION	0.587392	1.79803	0.0106061	0.305949		KEGG_LONG_TERM_DEPRESSION	-0.230877	-0.843946	0.745223	0.987092
KEGG_ALZHEIMERS_DISEASE	0.348488	1.48187	0.033033	0.483117		KEGG_TGF_BETA_SIGNALING_PATHWAY	-0.123885	-1.02184	0.625	0.410324		KEGG_PHOSPHATIDYLINOSITOL_SIGNALING_SYSTEM	0.340968	1.46891	0.0989474	0.253848		KEGG_TIGHT_JUNCTION	-0.330365	-1.15245	0.185053	0.807862		KEGG_PHENYLALANINE_METABOLISM	0.500168	1.19698	0.254457	0.540517		KEGG_STARCH_AND_SUCROSE_METABOLISM	0.583295	1.644	0.0189573	0.31631		KEGG_SELENOAMINO_ACID_METABOLISM	-0.273709	-0.83243	0.708419	0.995434
KEGG_HUNTINGTONS_DISEASE	0.337751	1.46353	0.029	0.493544		KEGG_RIG_I_LIKE_RECEPTOR_SIGNALING_PATHWAY	-0.127652	-0.987699	0.473684	0.430632		KEGG_PANCREATIC_CANCER	0.32838	1.49186	0.0740355	0.255765		KEGG_HEDGEHOG_SIGNALING_PATHWAY	-0.361527	-1.07515	0.341737	0.814546		KEGG_NOD_LIKE_RECEPTOR_SIGNALING_PATHWAY	0.409501	1.19066	0.179191	0.546606		KEGG_NOD_LIKE_RECEPTOR_SIGNALING_PATHWAY	0.423419	1.28794	0.139357	0.324338		KEGG_GLYCEROLIPID_METABOLISM	-0.22921	-0.811212	0.818584	1
KEGG_HYPERTROPHIC_CARDIOMYOPATHY_HCM	0.37736	1.5061	0.0491968	0.50277		KEGG_PROPANOATE_METABOLISM	-0.173522	-0.974714	0.428571	0.441349		KEGG_BASE_EXCISION_REPAIR	-0.186947	-1.16239	0.239437	0.266498		KEGG_JAK_STAT_SIGNALING_PATHWAY	0.444175	1.38085	0.0383037	0.818182		KEGG_GLYCOSPHINGOLIPID_BIOSYNTHESIS_LACTO_AND_NEOLACTO_SERIES	0.491994	1.19843	0.257904	0.548693		KEGG_HEMATOPOIETIC_CELL_LINEAGE	0.423556	1.2893	0.129323	0.328412		KEGG_LYSOSOME	-0.194604	-0.808632	0.892704	1
KEGG_DILATED_CARDIOMYOPATHY	0.35958	1.44619	0.0826613	0.503583		KEGG_CYTOKINE_CYTOKINE_RECEPTOR_INTERACTION	0.282763	1.32777	0.0930931	0.539627		KEGG_BASAL_CELL_CARCINOMA	0.395944	1.44469	0.109966	0.27235		KEGG_BETA_ALANINE_METABOLISM	0.517161	1.21902	0.238832	0.823212		KEGG_ECM_RECEPTOR_INTERACTION	0.386651	1.18078	0.211566	0.561313		KEGG_PATHOGENIC_ESCHERICHIA_COLI_INFECTION	0.411865	1.27915	0.133824	0.332649		KEGG_PHOSPHATIDYLINOSITOL_SIGNALING_SYSTEM	-0.200282	-0.785822	0.863265	1
KEGG_HEMATOPOIETIC_CELL_LINEAGE	0.390274	1.48658	0.0547667	0.510826		KEGG_NEUROACTIVE_LIGAND_RECEPTOR_INTERACTION	0.292881	1.33501	0.0964824	0.542482		KEGG_COLORECTAL_CANCER	0.302056	1.37034	0.119959	0.27274		KEGG_GLYCINE_SERINE_AND_THREONINE_METABOLISM	0.492233	1.21027	0.219626	0.827728		KEGG_ALANINE_ASPARTATE_AND_GLUTAMATE_METABOLISM	0.442865	1.17167	0.262222	0.577131		KEGG_PHENYLALANINE_METABOLISM	0.517223	1.27121	0.196864	0.33337		KEGG_ALLOGRAFT_REJECTION	-0.264606	-0.753779	0.814655	1
KEGG_TYPE_I_DIABETES_MELLITUS	0.434588	1.39878	0.120087	0.562059		KEGG_GLYCEROLIPID_METABOLISM	-0.138373	-0.861337	0.816327	0.589742		KEGG_ABC_TRANSPORTERS	0.345327	1.37507	0.137017	0.272892		KEGG_LYSOSOME	0.314116	1.00481	0.447658	0.82799		KEGG_PORPHYRIN_AND_CHLOROPHYLL_METABOLISM	0.45183	1.16353	0.260671	0.588476		KEGG_GLYCEROPHOSPHOLIPID_METABOLISM	0.390695	1.27278	0.122987	0.33678		KEGG_FRUCTOSE_AND_MANNOSE_METABOLISM	-0.23493	-0.748589	0.853175	1
KEGG_PRION_DISEASES	0.432983	1.40704	0.112527	0.572813		KEGG_CYSTEINE_AND_METHIONINE_METABOLISM	-0.140884	-0.836332	0.736842	0.610185		KEGG_GLYCOSYLPHOSPHATIDYLINOSITOL_GPI_ANCHOR_BIOSYNTHESIS	-0.216152	-1.16887	0.235294	0.273002		KEGG_GAP_JUNCTION	0.332737	0.990325	0.459538	0.829205		KEGG_ARACHIDONIC_ACID_METABOLISM	0.428496	1.15767	0.241581	0.593884		KEGG_ETHER_LIPID_METABOLISM	0.660198	1.71508	0.010118	0.373454		KEGG_FC_EPSILON_RI_SIGNALING_PATHWAY	-0.187258	-0.71818	0.945652	1
KEGG_STEROID_HORMONE_BIOSYNTHESIS	0.449118	1.37011	0.138767	0.610819		KEGG_SPLICEOSOME	0.277063	1.29136	0.103206	0.621293		KEGG_NEUROTROPHIN_SIGNALING_PATHWAY	0.289779	1.4492	0.0716448	0.273328		KEGG_T_CELL_RECEPTOR_SIGNALING_PATHWAY	0.325695	0.985623	0.477745	0.829499		KEGG_FATTY_ACID_METABOLISM	0.410622	1.1409	0.274709	0.59614		KEGG_ACUTE_MYELOID_LEUKEMIA	0.400933	1.22953	0.178788	0.404954		KEGG_GRAFT_VERSUS_HOST_DISEASE	-0.243474	-0.68728	0.888412	1
KEGG_RETINOL_METABOLISM	0.420859	1.3313	0.156182	0.658109		KEGG_REGULATION_OF_AUTOPHAGY	0.387834	1.28051	0.187154	0.629016		KEGG_OLFACTORY_TRANSDUCTION	0.380082	1.36417	0.145455	0.275287		KEGG_AMINOACYL_TRNA_BIOSYNTHESIS	-0.421209	-1.08206	0.336066	0.830312		KEGG_TYROSINE_METABOLISM	0.416244	1.13182	0.309091	0.598436		KEGG_FATTY_ACID_METABOLISM	-0.380617	-1.24892	0.142473	0.454278		KEGG_PROTEASOME	-0.176752	-0.613791	0.96861	1
KEGG_INTESTINAL_IMMUNE_NETWORK_FOR_IGA_PRODUCTION	0.395574	1.34165	0.147679	0.659335		KEGG_DILATED_CARDIOMYOPATHY	-0.0952809	-0.799361	0.625	0.643973		KEGG_TGF_BETA_SIGNALING_PATHWAY	0.284325	1.37568	0.118541	0.277629		KEGG_PORPHYRIN_AND_CHLOROPHYLL_METABOLISM	0.393942	0.98056	0.495922	0.831625		KEGG_ARRHYTHMOGENIC_RIGHT_VENTRICULAR_CARDIOMYOPATHY_ARVC	0.374732	1.13431	0.261735	0.602475		KEGG_AMINO_SUGAR_AND_NUCLEOTIDE_SUGAR_METABOLISM	0.402137	1.18766	0.208931	0.488271		KEGG_PARKINSONS_DISEASE	-0.143548	-0.606783	1	1
KEGG_CYTOSOLIC_DNA_SENSING_PATHWAY	0.360368	1.32107	0.14811	0.660024		KEGG_DRUG_METABOLISM_CYTOCHROME_P450	0.343677	1.23793	0.233333	0.740494		KEGG_ERBB_SIGNALING_PATHWAY	0.296455	1.37899	0.131767	0.279385		KEGG_ACUTE_MYELOID_LEUKEMIA	-0.357437	-1.13089	0.268212	0.833174		KEGG_LEUKOCYTE_TRANSENDOTHELIAL_MIGRATION	0.353118	1.14223	0.217899	0.60359		KEGG_VALINE_LEUCINE_AND_ISOLEUCINE_DEGRADATION	-0.355024	-1.21562	0.16954	0.498135		KEGG_BASE_EXCISION_REPAIR	-0.181582	-0.604182	0.960581	1
KEGG_THYROID_CANCER	-0.131352	-0.85263	0.7	0.683718		KEGG_RNA_DEGRADATION	0.281488	1.18239	0.258427	0.907949		KEGG_INOSITOL_PHOSPHATE_METABOLISM	0.327227	1.39685	0.114823	0.280191		KEGG_DRUG_METABOLISM_OTHER_ENZYMES	0.503245	1.29923	0.135303	0.83372		KEGG_PRIMARY_IMMUNODEFICIENCY	0.489913	1.14259	0.305733	0.614078		KEGG_FC_GAMMA_R_MEDIATED_PHAGOCYTOSIS	0.35492	1.17975	0.189729	0.498442		KEGG_CARDIAC_MUSCLE_CONTRACTION	-0.158518	-0.597486	0.997959	1
KEGG_LEUKOCYTE_TRANSENDOTHELIAL_MIGRATION	0.304244	1.29074	0.136409	0.727314		KEGG_GLYCINE_SERINE_AND_THREONINE_METABOLISM	0.322658	1.15001	0.298715	0.997994		KEGG_MAPK_SIGNALING_PATHWAY	0.254227	1.38711	0.0671343	0.280558		KEGG_HEMATOPOIETIC_CELL_LINEAGE	0.463136	1.27811	0.112121	0.834697		KEGG_MTOR_SIGNALING_PATHWAY	0.389869	1.14294	0.259684	0.624899		KEGG_OOCYTE_MEIOSIS	-0.309091	-1.24959	0.0766283	0.503204		KEGG_MTOR_SIGNALING_PATHWAY	-0.165503	-0.596952	0.982178	1
KEGG_MTOR_SIGNALING_PATHWAY	-0.111126	-0.806834	0.8125	0.736729		KEGG_HYPERTROPHIC_CARDIOMYOPATHY_HCM	0.0735323	0.304056	0.99898	0.999441		KEGG_AXON_GUIDANCE	0.274291	1.38155	0.106275	0.281636		KEGG_VEGF_SIGNALING_PATHWAY	0.42273	1.22378	0.14526	0.837086		KEGG_GLYCOSAMINOGLYCAN_BIOSYNTHESIS_HEPARAN_SULFATE	0.447201	1.11796	0.287267	0.625812		KEGG_SELENOAMINO_ACID_METABOLISM	-0.424907	-1.26982	0.155313	0.504256		KEGG_VEGF_SIGNALING_PATHWAY	-0.152025	-0.580623	0.993521	1
KEGG_SNARE_INTERACTIONS_IN_VESICULAR_TRANSPORT	0.333528	1.23027	0.226337	0.780391		KEGG_CHEMOKINE_SIGNALING_PATHWAY	-0.0838856			1		KEGG_B_CELL_RECEPTOR_SIGNALING_PATHWAY	0.330435	1.42952	0.102236	0.284725		KEGG_CHRONIC_MYELOID_LEUKEMIA	0.3332	0.996714	0.451799	0.837666		KEGG_TIGHT_JUNCTION	0.339303	1.11411	0.264201	0.625883		KEGG_FRUCTOSE_AND_MANNOSE_METABOLISM	0.418462	1.15757	0.272876	0.542498		KEGG_GLYCOSAMINOGLYCAN_BIOSYNTHESIS_CHONDROITIN_SULFATE	-0.191331	-0.568511	0.973843	1
KEGG_DRUG_METABOLISM_OTHER_ENZYMES	0.375738	1.23288	0.224249	0.801029		KEGG_CELL_CYCLE	-0.118899			1		KEGG_LONG_TERM_POTENTIATION	0.325042	1.39768	0.123418	0.285529		KEGG_PRIMARY_IMMUNODEFICIENCY	0.439939	0.991899	0.498299	0.837668		KEGG_GLYCEROPHOSPHOLIPID_METABOLISM	0.360197	1.10781	0.311203	0.633516		KEGG_GAP_JUNCTION	0.349588	1.15315	0.217454	0.543257		KEGG_N_GLYCAN_BIOSYNTHESIS	-0.147606	-0.53692	1	1
KEGG_NEUROACTIVE_LIGAND_RECEPTOR_INTERACTION	0.294732	1.23374	0.166	0.830003		KEGG_FOCAL_ADHESION	-0.10526			1		KEGG_MTOR_SIGNALING_PATHWAY	0.316854	1.38797	0.125392	0.285672		KEGG_CALCIUM_SIGNALING_PATHWAY	0.313606	1.00589	0.445767	0.838893		KEGG_GLUTATHIONE_METABOLISM	-0.355679	-1.17947	0.159875	0.640356		KEGG_DILATED_CARDIOMYOPATHY	0.354321	1.1482	0.225108	0.545839		KEGG_ALZHEIMERS_DISEASE	-0.100083	-0.44056	1	0.999285
KEGG_DRUG_METABOLISM_CYTOCHROME_P450	0.376553	1.23896	0.242263	0.844286		KEGG_NEUROTROPHIN_SIGNALING_PATHWAY	-0.135091			1		KEGG_NOTCH_SIGNALING_PATHWAY	0.319156	1.35027	0.139935	0.287916		KEGG_PENTOSE_AND_GLUCURONATE_INTERCONVERSIONS	-0.448906	-1.09127	0.349882	0.840713		KEGG_PPAR_SIGNALING_PATHWAY	-0.352757	-1.19126	0.17603	0.658381		KEGG_PRIMARY_IMMUNODEFICIENCY	0.469164	1.13712	0.304795	0.563767		KEGG_MISMATCH_REPAIR	0.163162	0.475888	0.998054	0.998142
KEGG_CYSTEINE_AND_METHIONINE_METABOLISM	-0.13581	-0.705924	0.861538	0.852798		KEGG_REGULATION_OF_ACTIN_CYTOSKELETON	-0.130207			1		KEGG_VIBRIO_CHOLERAE_INFECTION	0.31308	1.40041	0.109845	0.288459		KEGG_GLUTATHIONE_METABOLISM	-0.357915	-1.10275	0.28771	0.842053		KEGG_NICOTINATE_AND_NICOTINAMIDE_METABOLISM	0.433422	1.07816	0.378378	0.675196		KEGG_FOCAL_ADHESION	0.307145	1.12285	0.218045	0.589403		KEGG_HUNTINGTONS_DISEASE	0.111619	0.484774	1	1
KEGG_COMPLEMENT_AND_COAGULATION_CASCADES	0.333284	1.24056	0.217436	0.874941		KEGG_PATHWAYS_IN_CANCER	-0.103589			1		KEGG_GAP_JUNCTION	0.306115	1.40148	0.105967	0.293907		KEGG_STEROID_HORMONE_BIOSYNTHESIS	0.502245	1.26674	0.155143	0.844081		KEGG_BUTANOATE_METABOLISM	0.408354	1.08785	0.338279	0.680477		KEGG_GNRH_SIGNALING_PATHWAY	0.327347	1.11001	0.284286	0.612437		KEGG_VASOPRESSIN_REGULATED_WATER_REABSORPTION	0.159922	0.540543	0.996109	1
KEGG_OLFACTORY_TRANSDUCTION	0.338858	1.1839	0.263598	0.916412		KEGG_VIBRIO_CHOLERAE_INFECTION	0.262183	1.1119	0.331301	1		KEGG_LONG_TERM_DEPRESSION	0.324322	1.40176	0.10911	0.300671		KEGG_ETHER_LIPID_METABOLISM	0.546043	1.32009	0.129139	0.848554		KEGG_GLYCOSAMINOGLYCAN_DEGRADATION	0.443719	1.07843	0.364207	0.685274		KEGG_PPAR_SIGNALING_PATHWAY	0.351565	1.09116	0.30236	0.613215		KEGG_OXIDATIVE_PHOSPHORYLATION	0.152495	0.639429	0.99823	0.998312
KEGG_NOD_LIKE_RECEPTOR_SIGNALING_PATHWAY	0.294373	1.15433	0.277946	0.963112		KEGG_GLYCOSPHINGOLIPID_BIOSYNTHESIS_LACTO_AND_NEOLACTO_SERIES	0.311136	1.05419	0.392179	1		KEGG_NON_SMALL_CELL_LUNG_CANCER	0.352167	1.40292	0.112957	0.306391		KEGG_NITROGEN_METABOLISM	0.569124	1.30762	0.140984	0.849511		KEGG_B_CELL_RECEPTOR_SIGNALING_PATHWAY	0.349357	1.07992	0.321669	0.692211		KEGG_JAK_STAT_SIGNALING_PATHWAY	0.315582	1.09348	0.286296	0.616428		KEGG_BIOSYNTHESIS_OF_UNSATURATED_FATTY_ACIDS	0.23659	0.69131	0.889535	0.977919
KEGG_PATHOGENIC_ESCHERICHIA_COLI_INFECTION	0.297504	1.15984	0.262944	0.974372		KEGG_VASOPRESSIN_REGULATED_WATER_REABSORPTION	0.264852	1.04097	0.422153	1		KEGG_HEDGEHOG_SIGNALING_PATHWAY	0.362684	1.40464	0.138158	0.311894		KEGG_TOLL_LIKE_RECEPTOR_SIGNALING_PATHWAY	0.414648	1.22432	0.153846	0.872902		KEGG_RNA_POLYMERASE	-0.380612	-1.13255	0.277457	0.744326		KEGG_VASCULAR_SMOOTH_MUSCLE_CONTRACTION	0.327434	1.10447	0.284091	0.617334		KEGG_AMINO_SUGAR_AND_NUCLEOTIDE_SUGAR_METABOLISM	0.201038	0.692269	0.932271	0.988077
KEGG_WNT_SIGNALING_PATHWAY	0.0652032	0.275459	1	0.999723		KEGG_AMYOTROPHIC_LATERAL_SCLEROSIS_ALS	0.260234	1.03931	0.403946	1		KEGG_METABOLISM_OF_XENOBIOTICS_BY_CYTOCHROME_P450	0.331982	1.32126	0.160388	0.320932		KEGG_APOPTOSIS	0.320655	0.958886	0.531296	0.880981		KEGG_HISTIDINE_METABOLISM	0.417978	1.04487	0.406646	0.746503		KEGG_TASTE_TRANSDUCTION	0.41878	1.09644	0.360684	0.617582		KEGG_ENDOMETRIAL_CANCER	0.201582	0.721039	0.925996	0.973175
KEGG_UBIQUITIN_MEDIATED_PROTEOLYSIS	-0.0839503			1		KEGG_PRION_DISEASES	0.280957	1.02528	0.427957	1		KEGG_AMINOACYL_TRNA_BIOSYNTHESIS	-0.214877	-1.09187	0.377778	0.335733		KEGG_ADIPOCYTOKINE_SIGNALING_PATHWAY	0.337483	0.951328	0.533835	0.890402		KEGG_PEROXISOME	-0.306547	-1.11464	0.245211	0.751707		KEGG_PROXIMAL_TUBULE_BICARBONATE_RECLAMATION	0.439316	1.10036	0.339869	0.617631		KEGG_NUCLEOTIDE_EXCISION_REPAIR	0.209395	0.727792	0.868979	0.97751
KEGG_PATHWAYS_IN_CANCER	-0.0635768			1		KEGG_STARCH_AND_SUCROSE_METABOLISM	0.274647	1.01707	0.457844	1		KEGG_CITRATE_CYCLE_TCA_CYCLE	0.314995	1.27167	0.202882	0.356389		KEGG_GNRH_SIGNALING_PATHWAY	0.401597	1.22937	0.140556	0.890748		KEGG_FC_EPSILON_RI_SIGNALING_PATHWAY	0.342873	1.03856	0.389281	0.753534		KEGG_LEUKOCYTE_TRANSENDOTHELIAL_MIGRATION	0.319541	1.08438	0.292414	0.62124		KEGG_DORSO_VENTRAL_AXIS_FORMATION	0.26053	0.760789	0.782123	0.947221
KEGG_PRIMARY_IMMUNODEFICIENCY	0.356319	1.12486	0.321232	1		KEGG_GLYCOLYSIS_GLUCONEOGENESIS	0.237768	0.999784	0.494382	1		KEGG_T_CELL_RECEPTOR_SIGNALING_PATHWAY	0.271434	1.27493	0.188139	0.35742		KEGG_ECM_RECEPTOR_INTERACTION	0.475425	1.38515	0.0430906	0.893783		KEGG_NOTCH_SIGNALING_PATHWAY	0.354166	1.04588	0.387464	0.75531		KEGG_VIBRIO_CHOLERAE_INFECTION	0.348203	1.06851	0.353659	0.651996		KEGG_O_GLYCAN_BIOSYNTHESIS	0.252343	0.760832	0.807466	0.95818
KEGG_SYSTEMIC_LUPUS_ERYTHEMATOSUS	0.308791	1.09588	0.356394	1		KEGG_PEROXISOME	0.227189	0.988765	0.503525	1		KEGG_CYTOKINE_CYTOKINE_RECEPTOR_INTERACTION	0.252009	1.2833	0.153614	0.362772		KEGG_PHENYLALANINE_METABOLISM	0.586733	1.3367	0.128501	0.9031		KEGG_NEUROTROPHIN_SIGNALING_PATHWAY	0.304915	1.02799	0.388116	0.759425		KEGG_REGULATION_OF_ACTIN_CYTOSKELETON	-0.264141	-1.14676	0.141463	0.652661		KEGG_INOSITOL_PHOSPHATE_METABOLISM	0.214108	0.773166	0.869565	0.951954
KEGG_SPLICEOSOME	0.244259	1.05462	0.395395	1		KEGG_GLUTATHIONE_METABOLISM	0.248958	0.987143	0.469556	1		KEGG_LYSINE_DEGRADATION	0.318181	1.27524	0.18716	0.363018		KEGG_FOCAL_ADHESION	0.413623	1.35146	0.030343	0.904945		KEGG_REGULATION_OF_AUTOPHAGY	0.421095	1.03067	0.424765	0.763483		KEGG_PATHWAYS_IN_CANCER	0.273663	1.06044	0.327402	0.654132		KEGG_GLYCOSAMINOGLYCAN_BIOSYNTHESIS_HEPARAN_SULFATE	0.255844	0.789599	0.786853	0.937376
KEGG_MAPK_SIGNALING_PATHWAY	0.235614	1.04065	0.399	1		KEGG_RNA_POLYMERASE	0.262452	0.980302	0.509033	1		KEGG_VEGF_SIGNALING_PATHWAY	0.305322	1.2867	0.182692	0.364301		KEGG_FC_GAMMA_R_MEDIATED_PHAGOCYTOSIS	0.435948	1.32176	0.0834532	0.909886		KEGG_RETINOL_METABOLISM	0.393927	1.02175	0.430882	0.765697		KEGG_REGULATION_OF_AUTOPHAGY	0.414522	1.06208	0.384486	0.659221		KEGG_NOTCH_SIGNALING_PATHWAY	0.235811	0.823627	0.782771	0.8872
KEGG_P53_SIGNALING_PATHWAY	0.256924	1.03499	0.436436	1		KEGG_NATURAL_KILLER_CELL_MEDIATED_CYTOTOXICITY	0.213541	0.964607	0.518556	1		KEGG_TYROSINE_METABOLISM	0.321026	1.27715	0.207158	0.366387		KEGG_RETINOL_METABOLISM	0.36798	0.939109	0.549296	0.911233		KEGG_SNARE_INTERACTIONS_IN_VESICULAR_TRANSPORT	0.357087	1.0114	0.460624	0.783468		KEGG_BASAL_TRANSCRIPTION_FACTORS	0.370422	1.05474	0.375	0.659353		KEGG_GALACTOSE_METABOLISM	0.288712	0.826895	0.701961	0.892117
KEGG_PORPHYRIN_AND_CHLOROPHYLL_METABOLISM	0.312484	1.0335	0.427505	1		KEGG_FRUCTOSE_AND_MANNOSE_METABOLISM	0.270788	0.944563	0.537363	1		KEGG_DRUG_METABOLISM_CYTOCHROME_P450	0.308642	1.26037	0.218103	0.366903		KEGG_REGULATION_OF_AUTOPHAGY	0.536458	1.23316	0.213445	0.91537		KEGG_ERBB_SIGNALING_PATHWAY	0.305002	0.984068	0.489276	0.828288		KEGG_P53_SIGNALING_PATHWAY	0.323109	1.04153	0.387191	0.665402		KEGG_UBIQUITIN_MEDIATED_PROTEOLYSIS	0.199024	0.833581	0.835564	0.889825
KEGG_TYROSINE_METABOLISM	0.323026	1.02729	0.427163	1		KEGG_ETHER_LIPID_METABOLISM	0.285536	0.941942	0.526857	1		KEGG_STARCH_AND_SUCROSE_METABOLISM	0.326635	1.24245	0.225523	0.387869		KEGG_INTESTINAL_IMMUNE_NETWORK_FOR_IGA_PRODUCTION	0.499217	1.24182	0.203947	0.920498		KEGG_PROTEASOME	0.341924	0.985532	0.463623	0.83537		KEGG_LYSOSOME	0.296512	1.04197	0.384211	0.673456		KEGG_PANCREATIC_CANCER	0.223363	0.849391	0.76145	0.868136
KEGG_GLYCEROPHOSPHOLIPID_METABOLISM	0.251276	0.993969	0.477912	1		KEGG_OOCYTE_MEIOSIS	0.200266	0.941598	0.560561	1		KEGG_NOD_LIKE_RECEPTOR_SIGNALING_PATHWAY	0.282579	1.23818	0.232632	0.388579		KEGG_TASTE_TRANSDUCTION	0.385327	0.924649	0.570681	0.925784		KEGG_RENAL_CELL_CARCINOMA	0.32016	0.986727	0.487671	0.843392		KEGG_COMPLEMENT_AND_COAGULATION_CASCADES	-0.330148	-1.10785	0.269341	0.675602		KEGG_SNARE_INTERACTIONS_IN_VESICULAR_TRANSPORT	0.255036	0.861291	0.674044	0.85283
KEGG_BLADDER_CANCER	0.273648	0.990778	0.481903	1		KEGG_LYSOSOME	0.192065	0.896995	0.645646	1		KEGG_FC_EPSILON_RI_SIGNALING_PATHWAY	0.282463	1.2322	0.240294	0.391198		KEGG_INSULIN_SIGNALING_PATHWAY	0.289627	0.919399	0.636364	0.92734		KEGG_GLYCOLYSIS_GLUCONEOGENESIS	0.334417	0.969748	0.52381	0.856721		KEGG_MTOR_SIGNALING_PATHWAY	0.342569	1.04416	0.373134	0.677254		KEGG_SYSTEMIC_LUPUS_ERYTHEMATOSUS	0.273526	0.862978	0.684825	0.860024
KEGG_GLYCINE_SERINE_AND_THREONINE_METABOLISM	0.304811	0.984802	0.477273	1		KEGG_JAK_STAT_SIGNALING_PATHWAY	0.186096	0.854629	0.701507	1		KEGG_RENAL_CELL_CARCINOMA	0.272144	1.20976	0.255959	0.419406		KEGG_AXON_GUIDANCE	0.293304	0.926161	0.618847	0.934403		KEGG_SELENOAMINO_ACID_METABOLISM	-0.363775	-1.04985	0.36236	0.886784		KEGG_BLADDER_CANCER	0.350899	1.03259	0.408805	0.678248		KEGG_RIG_I_LIKE_RECEPTOR_SIGNALING_PATHWAY	0.247078	0.88732	0.662162	0.814388
KEGG_AMINO_SUGAR_AND_NUCLEOTIDE_SUGAR_METABOLISM	0.264649	0.982677	0.480453	1		KEGG_AMINO_SUGAR_AND_NUCLEOTIDE_SUGAR_METABOLISM	0.218071	0.845618	0.676042	1		KEGG_LEUKOCYTE_TRANSENDOTHELIAL_MIGRATION	0.257561	1.2042	0.263534	0.421826		KEGG_SYSTEMIC_LUPUS_ERYTHEMATOSUS	0.365287	0.910685	0.592775	0.93845		KEGG_DRUG_METABOLISM_OTHER_ENZYMES	0.359896	0.94962	0.539611	0.901562		KEGG_PRION_DISEASES	0.366699	1.0061	0.442834	0.707486		KEGG_ACUTE_MYELOID_LEUKEMIA	0.246986	0.892407	0.652672	0.813083
KEGG_CALCIUM_SIGNALING_PATHWAY	0.232314	0.979318	0.496	1		KEGG_ADHERENS_JUNCTION	0.189601	0.841152	0.71371	1		KEGG_VASOPRESSIN_REGULATED_WATER_REABSORPTION	0.284344	1.19811	0.26096	0.4253		KEGG_B_CELL_RECEPTOR_SIGNALING_PATHWAY	0.306558	0.901811	0.630657	0.950181		KEGG_FC_GAMMA_R_MEDIATED_PHAGOCYTOSIS	0.298187	0.941404	0.583562	0.912048		KEGG_T_CELL_RECEPTOR_SIGNALING_PATHWAY	0.302589	1.01626	0.426207	0.707823		KEGG_CALCIUM_SIGNALING_PATHWAY	0.212532	0.901199	0.684882	0.802982
KEGG_GLYCOSPHINGOLIPID_BIOSYNTHESIS_LACTO_AND_NEOLACTO_SERIES	0.311994	0.967414	0.503311	1		KEGG_BUTANOATE_METABOLISM	0.235197	0.836682	0.660256	1		KEGG_VASCULAR_SMOOTH_MUSCLE_CONTRACTION	0.261762	1.19129	0.276923	0.429793		KEGG_BASAL_CELL_CARCINOMA	-0.319059	-0.980973	0.494505	0.9702		KEGG_PROTEIN_EXPORT	-0.36803	-1.05436	0.388406	0.92596		KEGG_BASAL_CELL_CARCINOMA	0.33529	1.00843	0.42381	0.710101		KEGG_COLORECTAL_CANCER	0.246271	0.906876	0.628037	0.800314
KEGG_ANTIGEN_PROCESSING_AND_PRESENTATION	0.25088	0.959345	0.518256	1		KEGG_TRYPTOPHAN_METABOLISM	0.222109	0.818463	0.710831	1		KEGG_GNRH_SIGNALING_PATHWAY	0.255658	1.18615	0.272634	0.430838		KEGG_RNA_POLYMERASE	-0.362412	-0.988727	0.492683	0.979106		KEGG_APOPTOSIS	0.288471	0.918434	0.607578	0.937596		KEGG_HISTIDINE_METABOLISM	0.37888	1.0008	0.445172	0.711836		KEGG_HEMATOPOIETIC_CELL_LINEAGE	0.252537	0.911594	0.606299	0.800178
KEGG_ARRHYTHMOGENIC_RIGHT_VENTRICULAR_CARDIOMYOPATHY_ARVC	0.232651	0.933839	0.581489	1		KEGG_NUCLEOTIDE_EXCISION_REPAIR	0.195763	0.813839	0.699897	1		KEGG_PATHOGENIC_ESCHERICHIA_COLI_INFECTION	-0.130908	-0.999179	0.477273	0.435095		KEGG_OOCYTE_MEIOSIS	-0.280657	-0.957238	0.521127	0.985308		KEGG_AMYOTROPHIC_LATERAL_SCLEROSIS_ALS	0.318134	0.926892	0.606936	0.939432		KEGG_GLYCINE_SERINE_AND_THREONINE_METABOLISM	0.375721	1.00955	0.450727	0.716202		KEGG_REGULATION_OF_ACTIN_CYTOSKELETON	0.206623	0.911775	0.690476	0.810786
KEGG_RNA_POLYMERASE	0.273822	0.931485	0.546681	1		KEGG_CYTOSOLIC_DNA_SENSING_PATHWAY	0.213637	0.811044	0.703549	1		KEGG_ARACHIDONIC_ACID_METABOLISM	0.318652	1.1631	0.304	0.448527		KEGG_VALINE_LEUCINE_AND_ISOLEUCINE_DEGRADATION	-0.337627	-1.00707	0.436578	0.988178		KEGG_MELANOMA	0.30678	0.921215	0.57563	0.94209		KEGG_LYSINE_DEGRADATION	-0.332266	-1.10793	0.280105	0.727301		KEGG_PYRIMIDINE_METABOLISM	0.239968	0.952541	0.533454	0.718986
KEGG_ALANINE_ASPARTATE_AND_GLUTAMATE_METABOLISM	0.256669	0.880527	0.60587	1		KEGG_PORPHYRIN_AND_CHLOROPHYLL_METABOLISM	0.232871	0.790656	0.707182	1		KEGG_SPHINGOLIPID_METABOLISM	0.32306	1.16649	0.292096	0.448972		KEGG_RENAL_CELL_CARCINOMA	0.299874	0.880979	0.656672	0.991066		KEGG_ABC_TRANSPORTERS	0.323631	0.907868	0.59633	0.952925		KEGG_RNA_DEGRADATION	0.313314	0.981296	0.474085	0.742483		KEGG_PROGESTERONE_MEDIATED_OOCYTE_MATURATION	0.246776	0.962177	0.521024	0.705617
KEGG_GLUTATHIONE_METABOLISM	0.220839	0.814982	0.697626	1		KEGG_N_GLYCAN_BIOSYNTHESIS	0.192975	0.789442	0.742268	1		KEGG_ADIPOCYTOKINE_SIGNALING_PATHWAY	0.276434	1.16906	0.280553	0.451143		KEGG_RNA_DEGRADATION	-0.167693	-0.522304	1	0.993556		KEGG_TRYPTOPHAN_METABOLISM	0.336196	0.896638	0.642541	0.970939		KEGG_ECM_RECEPTOR_INTERACTION	0.303071	0.982341	0.472222	0.748756		KEGG_CELL_ADHESION_MOLECULES_CAMS	0.240263	0.967847	0.492832	0.701507
KEGG_REGULATION_OF_AUTOPHAGY	0.249024	0.813687	0.686253	1		KEGG_PURINE_METABOLISM	0.164655	0.788846	0.82	1		KEGG_TOLL_LIKE_RECEPTOR_SIGNALING_PATHWAY	0.251002	1.15404	0.301867	0.456497		KEGG_CELL_ADHESION_MOLECULES_CAMS	-0.289803	-0.994154	0.423913	0.997925		KEGG_CYSTEINE_AND_METHIONINE_METABOLISM	0.326681	0.884111	0.633968	0.991152		KEGG_INSULIN_SIGNALING_PATHWAY	0.272798	0.95728	0.522876	0.756659		KEGG_MELANOMA	0.260171	0.970472	0.480545	0.705187
KEGG_ARGININE_AND_PROLINE_METABOLISM	0.218611	0.809058	0.717503	1		KEGG_O_GLYCAN_BIOSYNTHESIS	0.2211	0.780159	0.73523	1		KEGG_O_GLYCAN_BIOSYNTHESIS	0.317034	1.14212	0.314543	0.469085		KEGG_CITRATE_CYCLE_TCA_CYCLE	0.155349	0.398661	0.99835	0.999564		KEGG_THYROID_CANCER	-0.157309	-0.469747	1	0.997845		KEGG_CARDIAC_MUSCLE_CONTRACTION	0.306604	0.960315	0.50304	0.758021		KEGG_RENAL_CELL_CARCINOMA	0.258444	0.973019	0.466905	0.709554
KEGG_BETA_ALANINE_METABOLISM	0.254302	0.804502	0.665574	1		KEGG_OLFACTORY_TRANSDUCTION	0.210477	0.771559	0.746767	1		KEGG_INSULIN_SIGNALING_PATHWAY	0.217601	1.13162	0.312249	0.479918		KEGG_PEROXISOME	-0.307679	-1.01451	0.380952	1		KEGG_PARKINSONS_DISEASE	0.129216	0.427639	1	0.999223		KEGG_HUNTINGTONS_DISEASE	0.264855	0.966543	0.493369	0.760774		KEGG_TYROSINE_METABOLISM	0.307025	0.97589	0.464427	0.713093
KEGG_ALLOGRAFT_REJECTION	0.251099	0.787689	0.698257	1		KEGG_THYROID_CANCER	0.208817	0.769786	0.734979	1		KEGG_GLYCOLYSIS_GLUCONEOGENESIS	0.268133	1.12204	0.336853	0.488337		KEGG_SPLICEOSOME	-0.26739	-0.959708	0.549242	1		KEGG_PURINE_METABOLISM	-0.253659	-1.00205	0.409836	1		KEGG_PURINE_METABOLISM	0.265983	0.960619	0.541507	0.765992		KEGG_BETA_ALANINE_METABOLISM	0.346706	0.983019	0.465517	0.705333
KEGG_JAK_STAT_SIGNALING_PATHWAY	0.187865	0.785216	0.791	1		KEGG_B_CELL_RECEPTOR_SIGNALING_PATHWAY	0.175928	0.768378	0.773185	1		KEGG_GLYCEROLIPID_METABOLISM	0.288821	1.11643	0.337416	0.490986		KEGG_DORSO_VENTRAL_AXIS_FORMATION	-0.353051	-0.925124	0.544974	1		KEGG_OOCYTE_MEIOSIS	-0.259474	-0.981622	0.465753	1		KEGG_PROSTATE_CANCER	0.287201	0.967506	0.522599	0.767584		KEGG_NON_SMALL_CELL_LUNG_CANCER	0.274884	0.988185	0.487427	0.702787
KEGG_STARCH_AND_SUCROSE_METABOLISM	0.229478	0.783917	0.711253	1		KEGG_RENAL_CELL_CARCINOMA	0.176648	0.761575	0.790909	1		KEGG_NATURAL_KILLER_CELL_MEDIATED_CYTOTOXICITY	0.231091	1.10722	0.336373	0.49247		KEGG_OLFACTORY_TRANSDUCTION	-0.342921	-0.904456	0.629268	1		KEGG_RNA_DEGRADATION	-0.277307	-0.945235	0.52669	1		KEGG_MELANOMA	0.303651	0.936857	0.553648	0.779804		KEGG_GLYCEROPHOSPHOLIPID_METABOLISM	0.266749	0.999117	0.44592	0.685202
KEGG_AUTOIMMUNE_THYROID_DISEASE	0.246208	0.765578	0.744395	1		KEGG_ENDOCYTOSIS	0.154303	0.760376	0.855	1		KEGG_BLADDER_CANCER	0.293721	1.10919	0.348786	0.49538		KEGG_BUTANOATE_METABOLISM	-0.325169	-0.902762	0.581218	1		KEGG_BASAL_CELL_CARCINOMA	-0.292647	-0.939939	0.532738	1		KEGG_CYTOSOLIC_DNA_SENSING_PATHWAY	0.330479	0.938236	0.550725	0.785146		KEGG_FC_GAMMA_R_MEDIATED_PHAGOCYTOSIS	0.258981	1.02823	0.395948	0.620393
KEGG_ETHER_LIPID_METABOLISM	0.22894	0.744412	0.772579	1		KEGG_MTOR_SIGNALING_PATHWAY	0.181479	0.745996	0.777778	1		KEGG_PYRUVATE_METABOLISM	0.275852	1.09811	0.347312	0.500264		KEGG_PURINE_METABOLISM	-0.246837	-0.893844	0.723485	1		KEGG_TASTE_TRANSDUCTION	-0.341617	-0.923484	0.540741	1		KEGG_HYPERTROPHIC_CARDIOMYOPATHY_HCM	0.292061	0.930507	0.554252	0.787331		KEGG_CHEMOKINE_SIGNALING_PATHWAY	0.246009	1.03159	0.378136	0.622631
KEGG_RIG_I_LIKE_RECEPTOR_SIGNALING_PATHWAY	0.193773	0.741637	0.803427	1		KEGG_PPAR_SIGNALING_PATHWAY	0.192866	0.741545	0.782241	1		KEGG_PEROXISOME	0.223626	1.06147	0.404908	0.537439		KEGG_FATTY_ACID_METABOLISM	-0.312152	-0.888688	0.64058	1		KEGG_NITROGEN_METABOLISM	-0.345683	-0.897131	0.576832	1		KEGG_ADIPOCYTOKINE_SIGNALING_PATHWAY	0.298549	0.939444	0.54173	0.790925		KEGG_APOPTOSIS	0.264391	1.03265	0.384473	0.630237
KEGG_LEISHMANIA_INFECTION	0.191179	0.740728	0.806452	1		KEGG_GLYCEROPHOSPHOLIPID_METABOLISM	0.175857	0.729639	0.801223	1		KEGG_FATTY_ACID_METABOLISM	0.259638	1.06272	0.413348	0.541913		KEGG_N_GLYCAN_BIOSYNTHESIS	-0.292043	-0.887775	0.645669	1		KEGG_P53_SIGNALING_PATHWAY	-0.255479	-0.885256	0.690392	1		KEGG_TIGHT_JUNCTION	0.270265	0.917865	0.58971	0.809419		KEGG_PROSTATE_CANCER	0.260649	1.03676	0.368522	0.629805
KEGG_NICOTINATE_AND_NICOTINAMIDE_METABOLISM	0.226151	0.738123	0.762898	1		KEGG_CALCIUM_SIGNALING_PATHWAY	0.150286	0.705349	0.895	1		KEGG_FC_GAMMA_R_MEDIATED_PHAGOCYTOSIS	0.230279	1.06289	0.390674	0.548276		KEGG_PYRIMIDINE_METABOLISM	-0.256892	-0.878574	0.736677	1		KEGG_COLORECTAL_CANCER	-0.254238	-0.883266	0.66065	1		KEGG_RIG_I_LIKE_RECEPTOR_SIGNALING_PATHWAY	0.300174	0.908619	0.595455	0.82297		KEGG_GLIOMA	0.286726	1.04639	0.382643	0.614692
KEGG_CELL_ADHESION_MOLECULES_CAMS	0.183191	0.73731	0.831	1		KEGG_PENTOSE_PHOSPHATE_PATHWAY	0.209536	0.69023	0.832207	1		KEGG_AMYOTROPHIC_LATERAL_SCLEROSIS_ALS	0.247765	1.04676	0.403001	0.553987		KEGG_MELANOGENESIS	-0.256776	-0.855834	0.766667	1		KEGG_PROGESTERONE_MEDIATED_OOCYTE_MATURATION	-0.242451	-0.877383	0.718518	1		KEGG_NEUROTROPHIN_SIGNALING_PATHWAY	0.261177	0.902002	0.625503	0.829819		KEGG_LEUKOCYTE_TRANSENDOTHELIAL_MIGRATION	0.265183	1.05482	0.360595	0.605012
KEGG_TOLL_LIKE_RECEPTOR_SIGNALING_PATHWAY	0.180417	0.735918	0.828485	1		KEGG_PYRIMIDINE_METABOLISM	0.14981	0.686931	0.890891	1		KEGG_P53_SIGNALING_PATHWAY	0.217043	1.01612	0.452405	0.596826		KEGG_GLYCOSYLPHOSPHATIDYLINOSITOL_GPI_ANCHOR_BIOSYNTHESIS	-0.311613	-0.844449	0.692722	1		KEGG_SMALL_CELL_LUNG_CANCER	-0.244544	-0.876382	0.696429	1		KEGG_ERBB_SIGNALING_PATHWAY	0.263207	0.87593	0.684814	0.880574		KEGG_B_CELL_RECEPTOR_SIGNALING_PATHWAY	0.284733	1.05647	0.358416	0.611629
KEGG_HEDGEHOG_SIGNALING_PATHWAY	0.199589	0.729582	0.784394	1		KEGG_EPITHELIAL_CELL_SIGNALING_IN_HELICOBACTER_PYLORI_INFECTION	0.159128	0.686352	0.837045	1		KEGG_BASAL_TRANSCRIPTION_FACTORS	0.23576	0.99854	0.460722	0.604146		KEGG_ARGININE_AND_PROLINE_METABOLISM	-0.277762	-0.834195	0.752	1		KEGG_STEROID_BIOSYNTHESIS	-0.348684	-0.866387	0.646766	1		KEGG_CITRATE_CYCLE_TCA_CYCLE	-0.332893	-1.03245	0.395778	0.89098		KEGG_AMYOTROPHIC_LATERAL_SCLEROSIS_ALS	0.307338	1.07032	0.333333	0.587469
KEGG_GNRH_SIGNALING_PATHWAY	0.17648	0.717196	0.843687	1		KEGG_LONG_TERM_POTENTIATION	0.162931	0.683907	0.841463	1		KEGG_UBIQUITIN_MEDIATED_PROTEOLYSIS	0.189404	1.00119	0.478873	0.606707		KEGG_PROSTATE_CANCER	-0.239761	-0.808013	0.85	1		KEGG_ONE_CARBON_POOL_BY_FOLATE	-0.324069	-0.859727	0.655827	1		KEGG_GLIOMA	0.269547	0.861091	0.66766	0.904924		KEGG_SMALL_CELL_LUNG_CANCER	0.276141	1.07518	0.290909	0.585922
KEGG_VIBRIO_CHOLERAE_INFECTION	0.182013	0.695332	0.847166	1		KEGG_PYRUVATE_METABOLISM	0.176151	0.682572	0.866388	1		KEGG_TRYPTOPHAN_METABOLISM	0.263692	1.00293	0.457048	0.610941		KEGG_P53_SIGNALING_PATHWAY	-0.243849	-0.78213	0.892308	1		KEGG_PROSTATE_CANCER	-0.223553	-0.822397	0.872659	1		KEGG_ALZHEIMERS_DISEASE	0.227779	0.82029	0.7982	0.930838		KEGG_WNT_SIGNALING_PATHWAY	0.253716	1.07676	0.311195	0.593087
KEGG_TYPE_II_DIABETES_MELLITUS	0.194073	0.687662	0.837977	1		KEGG_P53_SIGNALING_PATHWAY	0.157432	0.68165	0.870804	1		KEGG_APOPTOSIS	0.209202	0.986905	0.500511	0.615749		KEGG_NICOTINATE_AND_NICOTINAMIDE_METABOLISM	-0.302871	-0.780824	0.790698	1		KEGG_CHEMOKINE_SIGNALING_PATHWAY	-0.215709	-0.8222	0.869767	1		KEGG_COLORECTAL_CANCER	0.255099	0.828024	0.741556	0.932778		KEGG_MELANOGENESIS	0.278114	1.08839	0.29207	0.57444
KEGG_ALDOSTERONE_REGULATED_SODIUM_REABSORPTION	0.1942	0.682772	0.843816	1		KEGG_DRUG_METABOLISM_OTHER_ENZYMES	0.189762	0.673782	0.851485	1		KEGG_PPAR_SIGNALING_PATHWAY	0.231607	0.980917	0.493063	0.618004		KEGG_ABC_TRANSPORTERS	-0.270714	-0.774669	0.833333	1		KEGG_BIOSYNTHESIS_OF_UNSATURATED_FATTY_ACIDS	-0.30091	-0.809167	0.741144	1		KEGG_PROGESTERONE_MEDIATED_OOCYTE_MATURATION	0.251075	0.831598	0.74858	0.934492		KEGG_VIRAL_MYOCARDITIS	0.317889	1.12385	0.266402	0.497094
KEGG_EPITHELIAL_CELL_SIGNALING_IN_HELICOBACTER_PYLORI_INFECTION	0.165464	0.653263	0.883182	1		KEGG_PATHOGENIC_ESCHERICHIA_COLI_INFECTION	0.163585	0.66931	0.851626	1		KEGG_EPITHELIAL_CELL_SIGNALING_IN_HELICOBACTER_PYLORI_INFECTION	0.224217	0.972567	0.503131	0.624178		KEGG_TYPE_I_DIABETES_MELLITUS	-0.289958	-0.76157	0.798526	1		KEGG_N_GLYCAN_BIOSYNTHESIS	-0.207739	-0.682867	0.971963	1		KEGG_MELANOGENESIS	0.245818	0.821911	0.767575	0.936505		KEGG_REGULATION_OF_AUTOPHAGY	0.397407	1.12512	0.305118	0.504125
KEGG_ADHERENS_JUNCTION	0.155855	0.633273	0.92485	1		KEGG_FC_EPSILON_RI_SIGNALING_PATHWAY	0.152727	0.654885	0.870576	1		KEGG_CYSTEINE_AND_METHIONINE_METABOLISM	0.231668	0.918306	0.54655	0.701906		KEGG_COLORECTAL_CANCER	-0.232697	-0.751363	0.926984	1		KEGG_WNT_SIGNALING_PATHWAY	-0.174131	-0.678354	0.994975	1		KEGG_GLYCEROLIPID_METABOLISM	-0.268329	-0.878271	0.698895	0.939728		KEGG_PPAR_SIGNALING_PATHWAY	0.311061	1.12676	0.258716	0.510675
KEGG_PYRIMIDINE_METABOLISM	0.155153	0.633042	0.927638	1		KEGG_ARGININE_AND_PROLINE_METABOLISM	0.164361	0.646375	0.870968	1		KEGG_GLYCINE_SERINE_AND_THREONINE_METABOLISM	0.24031	0.900708	0.571429	0.719803		KEGG_ALLOGRAFT_REJECTION	-0.300457	-0.736332	0.817961	1		KEGG_PENTOSE_PHOSPHATE_PATHWAY	-0.240769	-0.666402	0.92246	1		KEGG_LONG_TERM_POTENTIATION	0.265048	0.836927	0.719585	0.941275		KEGG_VIBRIO_CHOLERAE_INFECTION	0.315805	1.13078	0.243948	0.511602
KEGG_VEGF_SIGNALING_PATHWAY	0.153402	0.618691	0.907445	1		KEGG_ERBB_SIGNALING_PATHWAY	0.140056	0.637596	0.912826	1		KEGG_AMINO_SUGAR_AND_NUCLEOTIDE_SUGAR_METABOLISM	0.20764	0.884335	0.607487	0.73716		KEGG_PROGESTERONE_MEDIATED_OOCYTE_MATURATION	-0.221672	-0.728587	0.953947	1		KEGG_CITRATE_CYCLE_TCA_CYCLE	-0.220624	-0.65388	0.93994	1		KEGG_NON_SMALL_CELL_LUNG_CANCER	-0.239571	-0.847719	0.743363	0.942481		KEGG_TYPE_II_DIABETES_MELLITUS	0.340091	1.14979	0.257089	0.478001
KEGG_B_CELL_RECEPTOR_SIGNALING_PATHWAY	0.156091	0.612498	0.928858	1		KEGG_FC_GAMMA_R_MEDIATED_PHAGOCYTOSIS	0.140634	0.63214	0.900602	1		KEGG_REGULATION_OF_AUTOPHAGY	0.232265	0.850249	0.632236	0.779792		KEGG_SELENOAMINO_ACID_METABOLISM	-0.252928	-0.67985	0.917313	1		KEGG_FRUCTOSE_AND_MANNOSE_METABOLISM	-0.217241	-0.652372	0.978916	1		KEGG_ARGININE_AND_PROLINE_METABOLISM	0.2686	0.831607	0.69419	0.943837		KEGG_ANTIGEN_PROCESSING_AND_PRESENTATION	0.325124	1.14988	0.239382	0.488084
KEGG_CHEMOKINE_SIGNALING_PATHWAY	0.14424	0.608872	0.963	1		KEGG_VALINE_LEUCINE_AND_ISOLEUCINE_DEGRADATION	0.160387	0.630874	0.888083	1		KEGG_LEISHMANIA_INFECTION	0.198162	0.844061	0.645263	0.780249		KEGG_RIBOSOME	-0.190307	-0.632761	1	1		KEGG_PYRUVATE_METABOLISM	-0.203401	-0.629365	0.953988	1		KEGG_PROPANOATE_METABOLISM	-0.279812	-0.86037	0.658602	0.947838		KEGG_INSULIN_SIGNALING_PATHWAY	0.278807	1.16224	0.173184	0.468563
KEGG_PYRUVATE_METABOLISM	0.167397	0.600359	0.907216	1		KEGG_FATTY_ACID_METABOLISM	0.16587	0.622625	0.891835	1		KEGG_DRUG_METABOLISM_OTHER_ENZYMES	0.235483	0.825485	0.649022	0.798661		KEGG_NOTCH_SIGNALING_PATHWAY	-0.205899	-0.619666	0.981183	1		KEGG_PROPANOATE_METABOLISM	-0.19933	-0.59835	0.967427	1		KEGG_CHRONIC_MYELOID_LEUKEMIA	0.255706	0.837068	0.715758	0.950517		KEGG_ENDOCYTOSIS	0.267376	1.17858	0.139147	0.441217
KEGG_ABC_TRANSPORTERS	0.170179	0.599499	0.898446	1		KEGG_LEISHMANIA_INFECTION	0.155849	0.616559	0.899281	1		KEGG_CYTOSOLIC_DNA_SENSING_PATHWAY	0.210345	0.814769	0.69	0.805366		KEGG_ENDOMETRIAL_CANCER	-0.193194	-0.593437	0.994681	1		KEGG_AMINOACYL_TRNA_BIOSYNTHESIS	-0.174928	-0.505916	0.980609	1		KEGG_NUCLEOTIDE_EXCISION_REPAIR	-0.2719	-0.943594	0.545189	0.954882		KEGG_PROTEIN_EXPORT	0.397082	1.18714	0.231068	0.432703
KEGG_FC_EPSILON_RI_SIGNALING_PATHWAY	0.15267	0.59631	0.923771	1		KEGG_MAPK_SIGNALING_PATHWAY	0.119435	0.592278	0.984	1		KEGG_SPLICEOSOME	0.151946	0.807267	0.775776	0.807022		KEGG_PYRUVATE_METABOLISM	-0.206794	-0.580458	0.987469	1		KEGG_GAP_JUNCTION	0.276334	0.871492	0.694892	1		KEGG_EPITHELIAL_CELL_SIGNALING_IN_HELICOBACTER_PYLORI_INFECTION	0.247597	0.803323	0.785185	0.954991		KEGG_DNA_REPLICATION	0.36314	1.18964	0.21499	0.437626
KEGG_T_CELL_RECEPTOR_SIGNALING_PATHWAY	0.143638	0.595256	0.95491	1		KEGG_ADIPOCYTOKINE_SIGNALING_PATHWAY	0.140028	0.592014	0.920283	1		KEGG_PROPANOATE_METABOLISM	0.200104	0.796803	0.685285	0.812723		KEGG_PROTEIN_EXPORT	-0.210469	-0.546546	0.976127	1		KEGG_TGF_BETA_SIGNALING_PATHWAY	0.269858	0.858421	0.703552	1		KEGG_TYROSINE_METABOLISM	-0.319588	-0.999353	0.428941	0.958698		KEGG_THYROID_CANCER	0.383731	1.19146	0.203846	0.444119
KEGG_BASAL_TRANSCRIPTION_FACTORS	0.163527	0.583636	0.920833	1		KEGG_ALANINE_ASPARTATE_AND_GLUTAMATE_METABOLISM	0.163489	0.57698	0.921053	1		KEGG_STEROID_HORMONE_BIOSYNTHESIS	0.21888	0.790243	0.703704	0.813122		KEGG_NATURAL_KILLER_CELL_MEDIATED_CYTOTOXICITY	0.47772	1.43575	0.0300752	1		KEGG_INOSITOL_PHOSPHATE_METABOLISM	0.285889	0.847182	0.755245	1		KEGG_SMALL_CELL_LUNG_CANCER	-0.254686	-0.98461	0.493333	0.960253		KEGG_LONG_TERM_POTENTIATION	0.331605	1.20717	0.161165	0.41844
KEGG_PPAR_SIGNALING_PATHWAY	0.14884	0.563407	0.932186	1		KEGG_NOD_LIKE_RECEPTOR_SIGNALING_PATHWAY	0.140114	0.570163	0.929534	1		KEGG_PROGESTERONE_MEDIATED_OOCYTE_MATURATION	0.163118	0.779794	0.74898	0.818433		KEGG_GLYCOSAMINOGLYCAN_DEGRADATION	0.612679	1.42927	0.0632479	1		KEGG_ADHERENS_JUNCTION	0.273282	0.847118	0.736477	1		KEGG_PANCREATIC_CANCER	-0.215244	-0.818104	0.838188	0.967468		KEGG_ADIPOCYTOKINE_SIGNALING_PATHWAY	0.335201	1.22614	0.136961	0.387405
KEGG_PURINE_METABOLISM	0.127896	0.546378	0.99	1		KEGG_TIGHT_JUNCTION	0.120267	0.565669	0.967	1		KEGG_BIOSYNTHESIS_OF_UNSATURATED_FATTY_ACIDS	0.207483	0.757923	0.749428	0.837102		KEGG_CHEMOKINE_SIGNALING_PATHWAY	0.434098	1.40333	0.0272851	1		KEGG_GLYCEROLIPID_METABOLISM	0.302493	0.845463	0.714502	1		KEGG_AXON_GUIDANCE	0.221234	0.781659	0.871658	0.967903		KEGG_CYSTEINE_AND_METHIONINE_METABOLISM	0.377039	1.23454	0.157088	0.379379
KEGG_ADIPOCYTOKINE_SIGNALING_PATHWAY	0.139453	0.539913	0.955734	1		KEGG_T_CELL_RECEPTOR_SIGNALING_PATHWAY	0.123127	0.562242	0.953769	1		KEGG_OOCYTE_MEIOSIS	0.146594	0.751136	0.789527	0.837178		KEGG_ONE_CARBON_POOL_BY_FOLATE	0.608137	1.38541	0.10017	1		KEGG_OLFACTORY_TRANSDUCTION	0.332146	0.841458	0.681458	1		KEGG_ARRHYTHMOGENIC_RIGHT_VENTRICULAR_CARDIOMYOPATHY_ARVC	-0.241349	-0.881655	0.707602	0.969297		KEGG_TGF_BETA_SIGNALING_PATHWAY	0.322887	1.23665	0.127886	0.385001
KEGG_VASOPRESSIN_REGULATED_WATER_REABSORPTION	0.142012	0.534702	0.944898	1		KEGG_SELENOAMINO_ACID_METABOLISM	0.15523	0.553363	0.941368	1		KEGG_CELL_CYCLE	0.136996	0.737538	0.851852	0.844618		KEGG_GLYCOSPHINGOLIPID_BIOSYNTHESIS_LACTO_AND_NEOLACTO_SERIES	0.351838	0.86968	0.667224	1		KEGG_T_CELL_RECEPTOR_SIGNALING_PATHWAY	0.260861	0.833889	0.764075	1		KEGG_INOSITOL_PHOSPHATE_METABOLISM	-0.269496	-0.953213	0.543131	0.969982		KEGG_RNA_DEGRADATION	0.342194	1.24579	0.136538	0.376957
KEGG_FOCAL_ADHESION	0.12324	0.534685	0.985	1		KEGG_GLYCOSYLPHOSPHATIDYLINOSITOL_GPI_ANCHOR_BIOSYNTHESIS	0.158499	0.552046	0.94214	1		KEGG_PARKINSONS_DISEASE	0.132708	0.708255	0.877878	0.851658		KEGG_REGULATION_OF_ACTIN_CYTOSKELETON	0.258252	0.862114	0.782609	1		KEGG_VASCULAR_SMOOTH_MUSCLE_CONTRACTION	0.258901	0.832175	0.771883	1		KEGG_OLFACTORY_TRANSDUCTION	-0.309458	-0.895722	0.615183	0.971889		KEGG_GLYCOSPHINGOLIPID_BIOSYNTHESIS_GANGLIO_SERIES	0.466979	1.24735	0.20381	0.38441
KEGG_OOCYTE_MEIOSIS	0.125162	0.532855	0.97998	1		KEGG_ALDOSTERONE_REGULATED_SODIUM_REABSORPTION	0.139999	0.536953	0.95383	1		KEGG_FRUCTOSE_AND_MANNOSE_METABOLISM	0.193552	0.710781	0.804124	0.856959		KEGG_CYSTEINE_AND_METHIONINE_METABOLISM	0.330273	0.839489	0.6912	1		KEGG_TOLL_LIKE_RECEPTOR_SIGNALING_PATHWAY	0.262974	0.831067	0.780455	1		KEGG_GLYCOSAMINOGLYCAN_DEGRADATION	0.313841	0.787456	0.756219	0.975239		KEGG_RNA_POLYMERASE	0.388501	1.24745	0.165428	0.395584
KEGG_MELANOGENESIS	0.128839	0.523291	0.970854	1		KEGG_VEGF_SIGNALING_PATHWAY	0.121256	0.522336	0.961421	1		KEGG_OXIDATIVE_PHOSPHORYLATION	0.129628	0.690222	0.881764	0.861586		KEGG_RIG_I_LIKE_RECEPTOR_SIGNALING_PATHWAY	0.29634	0.8343	0.723824	1		KEGG_PATHWAYS_IN_CANCER	0.225361	0.820891	0.897407	1		KEGG_GLYCOSAMINOGLYCAN_BIOSYNTHESIS_HEPARAN_SULFATE	0.296054	0.782153	0.757674	0.976072		KEGG_PRION_DISEASES	0.412695	1.26145	0.17154	0.376995
KEGG_FC_GAMMA_R_MEDIATED_PHAGOCYTOSIS	0.124766	0.51296	0.972	1		KEGG_TOLL_LIKE_RECEPTOR_SIGNALING_PATHWAY	0.119956	0.520107	0.964575	1		KEGG_HUNTINGTONS_DISEASE	0.13097	0.713795	0.892893	0.861882		KEGG_MELANOMA	0.294805	0.830471	0.766617	1		KEGG_GLIOMA	0.25839	0.798997	0.805866	1		KEGG_NICOTINATE_AND_NICOTINAMIDE_METABOLISM	0.293731	0.744538	0.818038	0.984318		KEGG_ADHERENS_JUNCTION	0.338641	1.2785	0.121818	0.352736
KEGG_TGF_BETA_SIGNALING_PATHWAY	0.12462	0.508836	0.972919	1		KEGG_INSULIN_SIGNALING_PATHWAY	0.106835	0.502402	0.984985	1		KEGG_ALANINE_ASPARTATE_AND_GLUTAMATE_METABOLISM	0.186978	0.667782	0.829324	0.874865		KEGG_VIRAL_MYOCARDITIS	0.298104	0.818809	0.771903	1		KEGG_O_GLYCAN_BIOSYNTHESIS	0.316194	0.796724	0.750789	1		KEGG_PHOSPHATIDYLINOSITOL_SIGNALING_SYSTEM	-0.207879	-0.7896	0.921147	0.984668		KEGG_ERBB_SIGNALING_PATHWAY	0.332599	1.28137	0.0852273	0.358066
KEGG_ENDOCYTOSIS	0.115147	0.499223	0.993	1		KEGG_INOSITOL_PHOSPHATE_METABOLISM	0.123487	0.492968	0.964029	1		KEGG_PORPHYRIN_AND_CHLOROPHYLL_METABOLISM	0.161612	0.613646	0.884444	0.896473		KEGG_AUTOIMMUNE_THYROID_DISEASE	0.359111	0.816482	0.718855	1		KEGG_PANCREATIC_CANCER	0.253285	0.784775	0.843962	1		KEGG_ALANINE_ASPARTATE_AND_GLUTAMATE_METABOLISM	0.226178	0.609257	0.93617	0.986403		KEGG_TIGHT_JUNCTION	0.31509	1.28182	0.0820895	0.369235
KEGG_NATURAL_KILLER_CELL_MEDIATED_CYTOTOXICITY	0.115021	0.469048	0.985972	1		KEGG_LEUKOCYTE_TRANSENDOTHELIAL_MIGRATION	0.102051	0.45941	0.990946	1		KEGG_LYSOSOME	0.123232	0.62108	0.913044	0.898718		KEGG_VASOPRESSIN_REGULATED_WATER_REABSORPTION	0.292168	0.790622	0.792248	1		KEGG_CHRONIC_MYELOID_LEUKEMIA	0.250014	0.782266	0.861538	1		KEGG_TYPE_II_DIABETES_MELLITUS	0.213695	0.625535	0.947853	0.987244		KEGG_LEISHMANIA_INFECTION	0.358843	1.28484	0.108411	0.375454
KEGG_LONG_TERM_DEPRESSION	0.122523	0.463064	0.980885	1		KEGG_SPHINGOLIPID_METABOLISM	0.114574	0.43225	0.986287	1		KEGG_ALZHEIMERS_DISEASE	0.116196	0.623218	0.939	0.905229		KEGG_NON_SMALL_CELL_LUNG_CANCER	0.275665	0.769245	0.84326	1		KEGG_REGULATION_OF_ACTIN_CYTOSKELETON	0.221753	0.778441	0.919952	1		KEGG_STEROID_BIOSYNTHESIS	0.270534	0.650208	0.897084	0.988499		KEGG_PATHOGENIC_ESCHERICHIA_COLI_INFECTION	0.361668	1.29513	0.106542	0.366234
KEGG_CELL_CYCLE	0.108313	0.461102	0.995	1		KEGG_HEDGEHOG_SIGNALING_PATHWAY	0.0990252	0.384167	0.995881	1								KEGG_VIBRIO_CHOLERAE_INFECTION	0.277533	0.768015	0.816024	1		KEGG_CYTOSOLIC_DNA_SENSING_PATHWAY	0.270151	0.750637	0.82641	1		KEGG_PYRIMIDINE_METABOLISM	0.22134	0.752589	0.898187	0.989863		KEGG_JAK_STAT_SIGNALING_PATHWAY	0.319806	1.3005	0.0602837	0.367567
KEGG_GLYCOLYSIS_GLUCONEOGENESIS	0.121864	0.457442	0.970348	1		KEGG_LONG_TERM_DEPRESSION	0.0899215	0.376594	0.995914	1								KEGG_TRYPTOPHAN_METABOLISM	0.299835	0.765526	0.808868	1		KEGG_GNRH_SIGNALING_PATHWAY	0.232028	0.748478	0.909934	1		KEGG_NITROGEN_METABOLISM	0.296272	0.746593	0.822742	0.990111		KEGG_CHRONIC_MYELOID_LEUKEMIA	0.347301	1.31545	0.0817844	0.349357
KEGG_LONG_TERM_POTENTIATION	0.115369	0.440906	0.980885	1		KEGG_PHOSPHATIDYLINOSITOL_SIGNALING_SYSTEM	0.0848192	0.362931	0.997965	1								KEGG_ANTIGEN_PROCESSING_AND_PRESENTATION	0.26893	0.751368	0.872786	1		KEGG_ALZHEIMERS_DISEASE	0.21604	0.739141	0.941029	1		KEGG_SPHINGOLIPID_METABOLISM	0.248837	0.720411	0.874598	0.990511		KEGG_CYTOSOLIC_DNA_SENSING_PATHWAY	0.410374	1.35084	0.0994264	0.288478
KEGG_GAP_JUNCTION	0.107929	0.43022	0.986987	1		KEGG_MELANOGENESIS	0.0803122	0.361676	0.997992	1								KEGG_ALANINE_ASPARTATE_AND_GLUTAMATE_METABOLISM	0.297178	0.745264	0.837246	1		KEGG_RIG_I_LIKE_RECEPTOR_SIGNALING_PATHWAY	0.246421	0.730379	0.870015	1		KEGG_O_GLYCAN_BIOSYNTHESIS	-0.319172	-0.918091	0.58209	0.993118		KEGG_PATHWAYS_IN_CANCER	0.295149	1.3836	0.0127737	0.246453
KEGG_APOPTOSIS	0.101798	0.418484	0.992	1		KEGG_GNRH_SIGNALING_PATHWAY	0.0782536	0.356782	0.998993	1								KEGG_ARRHYTHMOGENIC_RIGHT_VENTRICULAR_CARDIOMYOPATHY_ARVC	0.254194	0.732195	0.895613	1		KEGG_PRION_DISEASES	0.278961	0.721911	0.837539	1		KEGG_NOTCH_SIGNALING_PATHWAY	0.206316	0.628656	0.964561	0.993206		KEGG_TOLL_LIKE_RECEPTOR_SIGNALING_PATHWAY	0.359234	1.38704	0.0451128	0.251655
KEGG_AXON_GUIDANCE	0.0959132	0.407208	0.997	1		KEGG_VASCULAR_SMOOTH_MUSCLE_CONTRACTION	0.071934	0.319711	1	1								KEGG_VASCULAR_SMOOTH_MUSCLE_CONTRACTION	0.230641	0.709462	0.944759	1		KEGG_VASOPRESSIN_REGULATED_WATER_REABSORPTION	0.25179	0.72126	0.888071	1		KEGG_DORSO_VENTRAL_AXIS_FORMATION	-0.180081	-0.518124	0.985	0.994936		KEGG_NEUROTROPHIN_SIGNALING_PATHWAY	0.337086	1.39993	0.0276243	0.242443
KEGG_ACUTE_MYELOID_LEUKEMIA	0.100079	0.392446	0.993927	1														KEGG_AMYOTROPHIC_LATERAL_SCLEROSIS_ALS	0.250387	0.693917	0.925697	1		KEGG_ACUTE_MYELOID_LEUKEMIA	0.241245	0.716155	0.914408	1		KEGG_ONE_CARBON_POOL_BY_FOLATE	0.303362	0.755279	0.805369	0.995022		KEGG_OOCYTE_MEIOSIS	0.34782	1.40175	0.0205224	0.250959
KEGG_LYSOSOME	0.0867705	0.371147	1	1														KEGG_ADHERENS_JUNCTION	0.23403	0.690119	0.950581	1		KEGG_PHOSPHATIDYLINOSITOL_SIGNALING_SYSTEM	0.228536	0.712582	0.938804	1		KEGG_SNARE_INTERACTIONS_IN_VESICULAR_TRANSPORT	0.218143	0.651395	0.929713	0.995574		KEGG_T_CELL_RECEPTOR_SIGNALING_PATHWAY	0.361677	1.40266	0.0365631	0.26163
KEGG_INSULIN_SIGNALING_PATHWAY	0.0878043	0.370452	0.998	1														KEGG_LONG_TERM_POTENTIATION	0.235393	0.673977	0.956127	1		KEGG_LONG_TERM_DEPRESSION	0.240058	0.708008	0.910128	1		KEGG_VASOPRESSIN_REGULATED_WATER_REABSORPTION	0.217952	0.660144	0.941896	0.997701		KEGG_BASAL_CELL_CARCINOMA	0.397706	1.40788	0.0475285	0.265247
KEGG_NEUROTROPHIN_SIGNALING_PATHWAY	0.0872785	0.368852	0.998	1														KEGG_STEROID_BIOSYNTHESIS	0.294525	0.658316	0.878307	1		KEGG_LONG_TERM_POTENTIATION	0.231161	0.699232	0.931721	1		KEGG_CYSTEINE_AND_METHIONINE_METABOLISM	0.259672	0.728426	0.857362	0.997902		KEGG_MAPK_SIGNALING_PATHWAY	0.319833	1.44008	0.0107914	0.223938
KEGG_PROSTATE_CANCER	0.0886144	0.362192	0.998999	1														KEGG_GLIOMA	0.22833	0.655328	0.968037	1		KEGG_EPITHELIAL_CELL_SIGNALING_IN_HELICOBACTER_PYLORI_INFECTION	0.21712	0.679604	0.956461	1		KEGG_BUTANOATE_METABOLISM	-0.286823	-0.902022	0.633423	0.997961		KEGG_NEUROACTIVE_LIGAND_RECEPTOR_INTERACTION	0.337431	1.45184	0.00863558	0.218712
KEGG_GLIOMA	0.0818631	0.329217	1	1														KEGG_GLYCOSAMINOGLYCAN_BIOSYNTHESIS_HEPARAN_SULFATE	0.257089	0.63122	0.934426	1		KEGG_BLADDER_CANCER	0.222783	0.634679	0.962291	1		KEGG_AMYOTROPHIC_LATERAL_SCLEROSIS_ALS	0.238113	0.720572	0.891849	0.998905		KEGG_NATURAL_KILLER_CELL_MEDIATED_CYTOTOXICITY	0.378029	1.45608	0.0239411	0.225308
KEGG_REGULATION_OF_ACTIN_CYTOSKELETON	0.0742413	0.323906	1	1														KEGG_FRUCTOSE_AND_MANNOSE_METABOLISM	0.245698	0.631151	0.948882	1		KEGG_SPHINGOLIPID_METABOLISM	0.23279	0.628647	0.953148	1		KEGG_RENAL_CELL_CARCINOMA	0.23721	0.758698	0.863502	0.998909		KEGG_INTESTINAL_IMMUNE_NETWORK_FOR_IGA_PRODUCTION	0.486728	1.45704	0.0485075	0.238642
KEGG_ERBB_SIGNALING_PATHWAY	0.0773964	0.322595	1	1														KEGG_UBIQUITIN_MEDIATED_PROTEOLYSIS	0.194525	0.623162	0.995924	1		KEGG_ENDOMETRIAL_CANCER	0.209893	0.626246	0.983918	1		KEGG_UBIQUITIN_MEDIATED_PROTEOLYSIS	0.102098	0.368028	1	0.999879		KEGG_CYTOKINE_CYTOKINE_RECEPTOR_INTERACTION	0.343495	1.4634	0.0127042	0.244642
																		KEGG_NEUROTROPHIN_SIGNALING_PATHWAY	0.186714	0.595161	0.998605	1		KEGG_NON_SMALL_CELL_LUNG_CANCER	0.207178	0.604119	0.974755	1		KEGG_PEROXISOME	-0.259208	-0.954639	0.552189	1		KEGG_PROXIMAL_TUBULE_BICARBONATE_RECLAMATION	0.531142	1.47487	0.0568182	0.243863
																		KEGG_PROTEASOME	0.22434	0.59312	0.971787	1		KEGG_VIBRIO_CHOLERAE_INFECTION	0.202198	0.598046	0.983847	1		KEGG_AMINOACYL_TRNA_BIOSYNTHESIS	-0.257239	-0.743393	0.835165	1		KEGG_HEDGEHOG_SIGNALING_PATHWAY	0.452554	1.5784	0.0132576	0.117504
																		KEGG_O_GLYCAN_BIOSYNTHESIS	0.242963	0.589184	0.954323	1		KEGG_VALINE_LEUCINE_AND_ISOLEUCINE_DEGRADATION	0.202477	0.579451	0.991177	1		KEGG_WNT_SIGNALING_PATHWAY	-0.173587	-0.718723	0.98419	1		KEGG_SPHINGOLIPID_METABOLISM	0.489178	1.6034	0.00588235	0.101482
																		KEGG_WNT_SIGNALING_PATHWAY	0.183758	0.586585	1	1		KEGG_LYSINE_DEGRADATION	0.20031	0.570733	0.976155	1		KEGG_TRYPTOPHAN_METABOLISM	-0.210588	-0.643738	0.957105	1		KEGG_EPITHELIAL_CELL_SIGNALING_IN_HELICOBACTER_PYLORI_INFECTION	0.43398	1.60567	0.00578035	0.109446
																		KEGG_INOSITOL_PHOSPHATE_METABOLISM	0.208072	0.582719	0.991124	1		KEGG_UBIQUITIN_MEDIATED_PROTEOLYSIS	0.161428	0.550435	1	1		KEGG_ADHERENS_JUNCTION	-0.162634	-0.607898	0.987382	1		KEGG_NITROGEN_METABOLISM	0.582668	1.62157	0.0257937	0.104623
																		KEGG_CYTOSOLIC_DNA_SENSING_PATHWAY	0.221324	0.57492	0.985197	1		KEGG_MELANOGENESIS	0.171403	0.540708	1	1		KEGG_THYROID_CANCER	0.248524	0.699197	0.884555	1		KEGG_GLYCOSPHINGOLIPID_BIOSYNTHESIS_LACTO_AND_NEOLACTO_SERIES	0.556204	1.63188	0.0207547	0.107216
																		KEGG_PENTOSE_PHOSPHATE_PATHWAY	0.233744	0.563496	0.962233	1		KEGG_GALACTOSE_METABOLISM	0.216335	0.534657	0.9888	1		KEGG_ENDOCYTOSIS	0.188453	0.68899	0.97954	1		KEGG_BLADDER_CANCER	0.481459	1.63208	0.0176125	0.122232
																		KEGG_THYROID_CANCER	0.223278	0.560755	0.965517	1		KEGG_HUNTINGTONS_DISEASE	0.144234	0.495995	1	1		KEGG_PYRUVATE_METABOLISM	0.23471	0.684027	0.8736	1		KEGG_BASAL_TRANSCRIPTION_FACTORS	0.515502	1.66146	0.0130841	0.113249
																		KEGG_PHOSPHATIDYLINOSITOL_SIGNALING_SYSTEM	0.184592	0.543674	0.994039	1		KEGG_AMINO_SUGAR_AND_NUCLEOTIDE_SUGAR_METABOLISM	0.164843	0.470098	0.997054	1		KEGG_BIOSYNTHESIS_OF_UNSATURATED_FATTY_ACIDS	0.256247	0.670549	0.88027	1		KEGG_P53_SIGNALING_PATHWAY	0.447281	1.66794	0.00189753	0.126934
																		KEGG_GALACTOSE_METABOLISM	0.230142	0.527109	0.987322	1		KEGG_OXIDATIVE_PHOSPHORYLATION	0.13427	0.438758	1	1		KEGG_ENDOMETRIAL_CANCER	0.217297	0.667978	0.943642	1		KEGG_NOD_LIKE_RECEPTOR_SIGNALING_PATHWAY	0.457658	1.67053	0.0019685	0.154264
																		KEGG_BASAL_TRANSCRIPTION_FACTORS	0.16008	0.411418	1	1		KEGG_BASAL_TRANSCRIPTION_FACTORS	0.156443	0.43111	0.998501	1		KEGG_N_GLYCAN_BIOSYNTHESIS	0.157414	0.482928	0.998514	1		KEGG_ALDOSTERONE_REGULATED_SODIUM_REABSORPTION	0.54974	1.74898	0	0.103185
																		KEGG_BIOSYNTHESIS_OF_UNSATURATED_FATTY_ACIDS	0.172747	0.40982	0.998296	1														KEGG_SPLICEOSOME	0.445565	1.86943	0	0.0419432
																		KEGG_SNARE_INTERACTIONS_IN_VESICULAR_TRANSPORT	0.148533	0.402213	1	1														KEGG_CELL_CYCLE	0.459806	1.92361	0	0.0374356
