# Supplementary material for: Diabetes-associated breast cancer is molecularly distinct and shows a DNA damage repair deficiency
Source: JCI Insight. 2023 Dec 8;8(23):e170105. doi: 10.1172/jci.insight.170105 (PMC10795835; doi:10.1172/jci.insight.170105)
Supplement: Supplemental table 8 [file jciinsight-8-170105-s192.xlsx]

## Sheet: Integrated GSEA
Table S8: GSEA Hallmark and KEGG pathways enriched with transcripts/genes that showed significant correlation with commonly altered metabolites in breast tumor xenografts of diabetic Akita mice
Enriched GSEA Hallmark pathways
Pathway	ES	pval	padj	n_leading_edge_genes	List of leading_edge_genes
HALLMARK_MYOGENESIS	0.373558	1.52482e-06	1.90602e-05	51	ACTA1,ACTC1,ACTN2,ACTN3,AEBP1,AGRN,APOD,ATP2A1,BDKRB2,CAMK2B,CKM,COL1A1,CRYAB,DAPK2,DES,DMPK,EFS,ENO3,FGF2,GABARAPL2,GADD45B,GNAO1,HSPB8,IFRD1,LDB3,MAPRE3,MYBPH,MYH1,MYH2,MYH3,MYH4,MYH7,MYL6B,MYOM1,MYOZ1,NQO1,PDE4DIP,PYGM,RYR1,SH2B1,SH3BGR,SLC6A8,SORBS3,SPEG,STC2,TNNC2,TNNI1,TNNI2,TNNT3,TPD52L1,TPM2
HALLMARK_INTERFERON_ALPHA_RESPONSE	0.425183	1.38674e-05	0.000138674	41	B2M,C1S,CASP1,CASP8,CMPK2,DHX58,ELF1,HELZ2,HLA-C,IFI27,IFI30,IFI44,IFI44L,IFITM1,IFITM3,IRF1,IRF7,IRF9,ISG15,LPAR6,LY6E,MOV10,MX1,OAS1,PARP12,PARP14,PARP9,PLSCR1,PSMA3,PSMB9,PSME2,RIPK2,RSAD2,RTP4,SLC25A28,SP110,TAP1,TENT5A,TMEM140,TRIM5,USP18
HALLMARK_OXIDATIVE_PHOSPHORYLATION	0.323892	7.02704e-05	0.000579766	77	ACAA1,ACADVL,ATP5F1D,ATP5MC1,ATP5ME,ATP5MF,ATP5MG,ATP5PD,ATP5PF,ATP5PO,ATP6AP1,ATP6V0B,ATP6V0C,ATP6V0E1,ATP6V1F,COX17,COX4I1,COX5A,COX5B,COX6B1,COX6C,COX7A2,COX7A2L,COX7B,COX8A,CYC1,CYCS,ECH1,ECI1,ETFB,FDX1,GPX4,HTRA2,IDH3G,MGST3,MPC1,MRPL34,MRPS12,MRPS15,MRPS22,MRPS30,MTRF1,MTX2,NDUFA1,NDUFA2,NDUFA3,NDUFA4,NDUFA5,NDUFA6,NDUFA7,NDUFA8,NDUFAB1,NDUFB1,NDUFB2,NDUFB3,NDUFB4,NDUFB7,NDUFC2,NDUFS6,NDUFS…
HALLMARK_INTERFERON_GAMMA_RESPONSE	0.326851	0.000126728	0.000923038	67	APOL6,ARID5B,B2M,BANK1,BPGM,C1S,CASP1,CASP4,CASP8,CCL2,CCL5,CMPK2,CXCL10,DHX58,HELZ2,HLA-A,HLA-B,IFI27,IFI30,IFI44,IFI44L,IFIH1,IFIT1,IFITM3,IFNAR2,IL18BP,IL2RB,IL6,IRF1,IRF7,IRF9,ISG15,JAK2,LY6E,LYSMD2,MARCHF1,MTHFD2,MX1,MX2,OAS2,PARP12,PARP14,PLSCR1,PSMA3,PSMB10,PSMB8,PSMB9,PSME2,RBCK1,RIPK2,RSAD2,RTP4,SECTM1,SLC25A28,SOCS1,SOD2,SP110,STAT2,TAP1,TAPBP,TNFAIP3,TNFAIP6,UPP1,USP18,VAMP5,VCAM1,XAF1
HALLMARK_MITOTIC_SPINDLE	-0.556977	1.13722e-21	5.68608e-20	113	ABI1,ABL1,ABR,ACTN4,AKAP13,ALMS1,ANLN,ARAP3,ARHGAP10,ARHGAP29,ARHGAP5,ARHGEF12,ARHGEF7,AURKA,BCL2L11,BIRC5,BRCA2,BUB1,CCNB2,CDC27,CDC42,CDC42BPA,CDK5RAP2,CENPE,CENPF,CEP192,CEP250,CEP57,CEP72,CKAP5,CLASP1,CLIP1,CNTRL,CYTH2,DLGAP5,DOCK2,DOCK4,DST,DYNC1H1,DYNLL2,ECT2,EPB41,EPB41L2,ESPL1,EZR,FBXO5,FGD6,FLNB,GEMIN4,GSN,HDAC6,INCENP,KATNA1,KATNB1,KIF11,KIF15,KIF1B,KIF20B,KIF23,KIF2C,KIF3B,KIF3C,KIF4A,…
HALLMARK_G2M_CHECKPOINT	-0.509181	2.60798e-16	6.51996e-15	101	ABL1,ARID4A,ATRX,AURKA,BARD1,BIRC5,BRCA2,BUB1,CBX1,CCNA2,CCNB2,CCND1,CCNF,CCNT1,CDC27,CDC45,CDC6,CDC7,CDK4,CENPE,CENPF,CHAF1A,CHEK1,CKS1B,CTCF,CUL1,CUL3,CUL4A,CUL5,DKC1,DTYMK,ESPL1,EXO1,EZH2,FANCC,FBXO5,FOXN3,G3BP1,GSPT1,H2AZ2,HIF1A,HMGA1,HSPA8,INCENP,KATNA1,KIF11,KIF15,KIF20B,KIF23,KIF2C,KIF4A,KMT5A,KNL1,KPNA2,KPNB1,LBR,LIG3,MAD2L1,MAP3K20,MAPK14,MCM2,MCM3,MKI67,MNAT1,MYC,NOLC1,NOTCH2,NSD2,NUMA1…
HALLMARK_E2F_TARGETS	-0.496142	3.76391e-15	6.27319e-14	88	ATAD2,AURKA,BIRC5,BRCA1,BRCA2,BRMS1L,BUB1B,CCNB2,CCP110,CDCA8,CDK4,CENPE,CHEK1,CIT,CKS1B,CSE1L,CTCF,DCK,DCLRE1B,DCTPP1,DEK,DEPDC1,DIAPH3,DLGAP5,E2F8,EIF2S1,ESPL1,EZH2,GINS1,GINS4,GSPT1,HMGA1,IPO7,KIF18B,KIF2C,KIF4A,KPNA2,LBR,LIG1,MAD2L1,MCM2,MCM3,MCM7,MKI67,MLH1,MRE11,MSH2,MYC,NAP1L1,NCAPD2,NOLC1,NUP107,NUP153,NUP205,PLK1,PLK4,POLD3,PPM1D,PPP1R8,PRIM2,PRPS1,RACGAP1,RAD21,RAD50,RAN,RFC1,RFC3,RNASE…
HALLMARK_UV_RESPONSE_DN	-0.33764	0.00161499	0.0100937	76	ABCC1,ACVR2A,ADD3,ADGRL2,ADORA2B,AGGF1,AKT3,ANXA2,APBB2,ARHGEF9,ATP2B1,ATRN,ATRX,ATXN1,BCKDHB,BMPR1A,CAP2,CAV1,CDC42BPA,CDON,CELF2,CITED2,COL11A1,COL3A1,DMAC2L,DUSP1,EFEMP1,ERBB2,GRK5,HAS2,ID1,IGF1R,IGFBP5,INPP4B,IRS1,ITGB3,LAMC1,LDLR,LTBP1,MAP2K5,MAPK14,MET,MIOS,MYC,NFKB1,NIPBL,NOTCH2,NR1D2,NR3C1,NRP1,PEX14,PHF3,PIK3CD,PMP22,PRKCA,PRKCE,PTPN21,RASA2,RGS4,RUNX1,SCAF8,SDC2,SERPINE1,SFMBT1,SIPA1L1,…
HALLMARK_MYC_TARGETS_V1	-0.298811	0.00430695	0.0239275	62	ABCE1,APEX1,CAD,CCNA2,CCT2,CCT4,CCT7,CDC45,CDK2,CDK4,CUL1,DDX18,DDX21,DEK,DHX15,EIF2S1,EIF4A1,ETF1,G3BP1,GSPT1,HNRNPA1,HNRNPR,HSP90AB1,IARS1,IMPDH2,KPNA2,KPNB1,LDHA,MAD2L1,MCM2,MCM7,MRPS18B,MYC,NAP1L1,NCBP1,NOLC1,ODC1,PABPC1,PGK1,PHB,PHB2,POLE3,PRDX3,PSMC6,PSMD1,PTGES3,PWP1,RAN,RNPS1,RPLP0,RRM1,RSL1D1,SF3B3,SLC25A3,SMARCC1,SRPK1,STARD7,TYMS,USP1,XPO1,XRCC6,YWHAE
HALLMARK_ANDROGEN_RESPONSE	-0.345305	0.0083632	0.041816	34	ABCC4,ANKH,APPBP2,CAMKK2,CCND1,CDC14B,CDK6,CENPN,ELL2,FADS1,GNAI3,HERC3,HMGCR,IQGAP2,LIFR,MAK,MERTK,NCOA4,NDRG1,PIAS1,PMEPA1,PTPN21,RPS6KA3,SGK1,SLC26A2,SMS,SORD,SPCS3,SPDEF,TSC22D1,UBE2I,XRCC5,XRCC6,ZMIZ1
Enriched GSEA KEGG pathways
Pathway	ES	pval	padj	n_leading_edge_genes	leading_edge_genes
KEGG_OXIDATIVE_PHOSPHORYLATION	0.545865	7.09502e-14	2.2327e-11	72	ATP5F1D,ATP5MC1,ATP5ME,ATP5MF,ATP5MG,ATP5PD,ATP5PF,ATP5PO,ATP6AP1,ATP6V0B,ATP6V0C,ATP6V0E1,ATP6V1B1,ATP6V1C2,ATP6V1F,COX17,COX4I1,COX5A,COX5B,COX6B1,COX6C,COX7A2,COX7A2L,COX7B,COX8A,CYC1,LHPP,MT-ATP6,MT-ATP8,MT-CO1,MT-CO2,MT-CO3,MT-CYB,MT-ND1,MT-ND2,MT-ND3,MT-ND4,MT-ND4L,MT-ND5,MT-ND6,NDUFA1,NDUFA11,NDUFA2,NDUFA3,NDUFA4,NDUFA5,NDUFA6,NDUFA7,NDUFA8,NDUFAB1,NDUFB1,NDUFB10,NDUFB2,NDUFB3,NDUFB4,NDUFB…
KEGG_PARKINSONS_DISEASE	0.540348	3.89974e-13	8.79724e-11	52	ATP5F1D,ATP5MC1,ATP5PD,ATP5PF,COX4I1,COX5A,COX5B,COX6B1,COX6C,COX7B,COX8A,CYC1,CYCS,MT-ATP6,MT-ATP8,MT-CO1,MT-CO2,MT-CYB,MT-ND1,MT-ND2,MT-ND3,MT-ND4,MT-ND4L,MT-ND5,MT-ND6,NDUFA1,NDUFA2,NDUFA3,NDUFA5,NDUFA6,NDUFA7,NDUFA8,NDUFAB1,NDUFB1,NDUFB10,NDUFB2,NDUFB3,NDUFB4,NDUFB7,NDUFB9,NDUFC2,NDUFS6,NDUFS7,NDUFS8,NDUFV2,NDUFV3,UBE2J2,UBE2L3,UQCR10,UQCR11,UQCRH,UQCRQ
KEGG_ALZHEIMERS_DISEASE	0.42311	4.67427e-08	4.58157e-06	61	APOE,ATP2A1,ATP2A3,ATP5F1D,ATP5MC1,ATP5PD,ATP5PF,ATP5PO,BAD,CACNA1C,CASP8,CDK5,CHP1,COX4I1,COX5A,COX5B,COX6B1,COX6C,COX7A2L,COX7B,COX8A,CYC1,CYCS,GNAQ,MME,MT-ATP6,MT-ATP8,MT-CO1,MT-CO2,MT-CO3,MT-CYB,NDUFA1,NDUFA2,NDUFA3,NDUFA4,NDUFA5,NDUFA6,NDUFA7,NDUFA8,NDUFAB1,NDUFB1,NDUFB10,NDUFB2,NDUFB3,NDUFB4,NDUFB7,NDUFB9,NDUFC2,NDUFS5,NDUFS6,NDUFS7,NDUFS8,NDUFV2,NDUFV3,PSENEN,SDHB,UQCR10,UQCR11,UQCRB,UQCRH…
KEGG_RIBOSOME	0.46897	1.73307e-06	9.33833e-05	44	FAU,RPL10,RPL11,RPL12,RPL13,RPL14,RPL17,RPL18,RPL22,RPL22L1,RPL24,RPL26L1,RPL27A,RPL28,RPL30,RPL36,RPL36A,RPL37,RPL37A,RPL38,RPL39,RPL7,RPL7A,RPL8,RPL9,RPLP1,RPLP2,RPS11,RPS13,RPS15,RPS15A,RPS16,RPS17,RPS19,RPS2,RPS20,RPS25,RPS26,RPS27,RPS27L,RPS6,RPS7,RPS8,RPS9
KEGG_CELL_CYCLE	-0.431122	2.51528e-06	0.00012438	52	ABL1,ANAPC1,ANAPC4,ANAPC5,ANAPC7,ATM,BUB1,BUB1B,CCNA1,CCNA2,CCNB1,CCNB2,CCNB3,CCND1,CDC14A,CDC14B,CDC25C,CDC27,CDC45,CDC6,CDC7,CDK2,CDK4,CDK6,CHEK1,CREBBP,CUL1,E2F5,EP300,ESPL1,HDAC1,MAD2L1,MCM2,MCM3,MCM7,MDM2,MYC,ORC1,ORC4,PLK1,RAD21,RBL1,SKP1,SMAD3,SMC1A,SMC3,STAG2,TFDP2,TP53,YWHAB,YWHAE,YWHAZ
KEGG_PROGESTERONE_MEDIATED_OOCYTE_MATURATION	-0.483622	1.01792e-05	0.000369133	29	ADCY6,AKT2,ANAPC1,ANAPC4,ANAPC5,ARAF,BUB1,CCNA1,CCNA2,CCNB1,CCNB2,CCNB3,CDC25C,CDC27,CDK2,GNAI3,HSP90AA1,HSP90AB1,IGF1R,MAD2L1,MAPK13,MAPK14,MAPK8,PDE3B,PIK3CB,PIK3CG,PLK1,RAF1,RPS6KA3
KEGG_CHRONIC_MYELOID_LEUKEMIA	-0.486189	1.419e-05	0.000469484	44	ABL1,AKT2,ARAF,BCL2L1,BCR,CBL,CCND1,CDK4,CDK6,CHUK,CRK,CRKL,E2F2,E2F3,GAB2,GRB2,HDAC1,HDAC2,KRAS,MAP2K1,MAPK3,MDM2,MECOM,MYC,NFKB1,NRAS,PIK3CA,PIK3CB,PIK3CD,PIK3CG,PTPN11,RAF1,RUNX1,SHC3,SHC4,SMAD3,SMAD4,SOS1,SOS2,STAT5A,STAT5B,TGFBR1,TGFBR2,TP53
KEGG_PATHWAYS_IN_CANCER	-0.328081	1.48613e-05	0.000476486	94	ABL1,AKT2,APPL1,ARAF,ARNT,AXIN2,BCL2,BCL2L1,BIRC2,BIRC3,BIRC5,BRCA2,CASP3,CBL,CCDC6,CCNA1,CCND1,CDC42,CDK2,CDK4,CDK6,CHUK,CKS1B,CREBBP,CRK,CTNNA1,CTNNB1,CUL2,DVL2,EP300,ETS1,FADD,FGF14,FOXO1,HDAC1,HIF1A,HSP90AA1,HSP90AB1,IGF1R,ITGA2,ITGA3,ITGA6,ITGB1,LAMA3,LAMB3,LAMC2,MAPK8,MDM2,MECOM,MET,MITF,MLH1,MMP9,MSH2,MSH3,MSH6,MYC,NCOA4,NFKB1,NRAS,PIAS1,PIK3CB,PIK3CG,PLCG1,PLD1,PRKCA,PRKCG,PTK2,RAD51,RAF1…
KEGG_LYSINE_DEGRADATION	-0.566692	1.56517e-05	0.00050358	25	AADAT,AASDH,AASDHPPT,AASS,ALDH3A2,ALDH7A1,ALDH9A1,ASH1L,DLST,ECHS1,EHMT1,GCDH,HADH,HADHA,KMT5A,NSD1,NSD2,OGDH,SETD1A,SETD1B,SETD2,SETD7,SETMAR,SUV39H1,SUV39H2
KEGG_COLORECTAL_CANCER	-0.497959	3.86018e-05	0.00106463	34	AKT2,APC,APC2,APPL1,ARAF,AXIN2,BCL2,BIRC5,CASP3,CCND1,CTNNB1,MAP2K1,MAPK3,MAPK8,MLH1,MSH2,MSH3,MSH6,MYC,PIK3CA,PIK3CB,PIK3CD,PIK3CG,RAC1,RAC2,RAF1,RALGDS,RHOA,SMAD3,SMAD4,TCF7L2,TGFBR1,TGFBR2,TP53
KEGG_DNA_REPLICATION	-0.577604	6.63054e-05	0.00159394	16	DNA2,FEN1,MCM3,MCM7,POLA1,POLD3,POLE2,POLE3,PRIM1,PRIM2,RFC1,RFC3,RFC5,RNASEH2A,RPA1,RPA2
KEGG_HUNTINGTONS_DISEASE	0.341344	6.68482e-05	0.00161824	51	ATP5F1D,ATP5MC1,ATP5PD,ATP5PF,BBC3,COX4I1,COX5A,COX5B,COX6B1,COX6C,COX7B,COX8A,CYC1,CYCS,GNAQ,MT-ATP6,MT-ATP8,MT-CO1,MT-CO2,MT-CYB,NDUFA1,NDUFA2,NDUFA3,NDUFA5,NDUFA6,NDUFA7,NDUFA8,NDUFAB1,NDUFB1,NDUFB10,NDUFB2,NDUFB3,NDUFB4,NDUFB7,NDUFB9,NDUFC2,NDUFS6,NDUFS7,NDUFS8,NDUFV2,NDUFV3,POLR2F,POLR2I,POLR2J,POLR2K,SOD1,SOD2,UQCR10,UQCR11,UQCRH,UQCRQ
KEGG_UBIQUITIN_MEDIATED_PROTEOLYSIS	-0.388475	6.77004e-05	0.00163288	52	ANAPC1,ANAPC4,ANAPC5,BIRC2,BIRC3,BIRC6,BRCA1,BTRC,CBL,CDC27,CUL1,CUL2,CUL4A,CUL4B,CUL5,CUL7,DDB1,DDB2,ERCC8,FBXW11,FBXW8,HERC2,HUWE1,ITCH,MID1,NEDD4,NEDD4L,PIAS1,RCHY1,SAE1,SMURF1,SMURF2,TRAF6,TRIM32,TRIM37,TRIP12,UBA1,UBA3,UBE2E3,UBE2G2,UBE2I,UBE2K,UBE2Z,UBE3A,UBE3B,UBE3C,UBE4B,UBOX5,UBR5,VHL,WWP2,XIAP
KEGG_INSULIN_SIGNALING_PATHWAY	-0.392061	8.06614e-05	0.00192366	59	ACACA,ACACB,AKT2,ARAF,CALM1,CALM2,CBL,CRK,CRKL,EIF4E,ELK1,EXOC7,FBP1,FLOT2,FOXO1,GYS1,HK1,HK2,INPP5K,INSR,IRS1,IRS4,LIPE,MAP2K1,MAPK3,MAPK8,MKNK1,NRAS,PDE3B,PDPK1,PHKA1,PHKA2,PIK3CA,PIK3CB,PIK3CD,PIK3CG,PPARGC1A,PPP1CC,PRKAB1,PRKAR1A,PRKAR2A,PRKCI,PRKX,PTPN1,PTPRF,PYGB,RAF1,RAPGEF1,RPS6KB1,RPTOR,SHC3,SHC4,SOCS2,SOCS4,SOS1,SOS2,SREBF1,TSC1,TSC2
KEGG_CARDIAC_MUSCLE_CONTRACTION	0.471394	8.53606e-05	0.00199618	29	ACTC1,ATP1A2,ATP1B3,CACNA1C,CACNB3,COX4I1,COX5A,COX5B,COX6B1,COX6C,COX7A2,COX7A2L,COX7B,COX8A,CYC1,MT-CO1,MT-CO2,MT-CO3,MT-CYB,MYH6,MYH7,SLC8A1,TPM1,TPM2,UQCR10,UQCR11,UQCRB,UQCRH,UQCRQ
KEGG_NUCLEOTIDE_EXCISION_REPAIR	-0.535539	9.94624e-05	0.00223159	22	CUL4A,CUL4B,DDB1,DDB2,ERCC2,ERCC3,ERCC4,ERCC8,GTF2H1,GTF2H3,GTF2H4,LIG1,MNAT1,POLD3,POLE2,POLE3,RFC1,RFC3,RFC5,RPA1,RPA2,XPA
KEGG_SMALL_CELL_LUNG_CANCER	-0.439821	0.000127575	0.00273394	30	AKT2,APAF1,BCL2,BCL2L1,BIRC2,BIRC3,CCND1,CDK2,CDK4,CDK6,CHUK,CKS1B,ITGA2,ITGA3,ITGA6,ITGB1,LAMA3,LAMB3,LAMC2,MYC,NFKB1,PIAS1,PIK3CB,PIK3CG,PTK2,RXRB,TP53,TRAF1,TRAF6,XIAP
KEGG_OOCYTE_MEIOSIS	-0.412441	0.000148143	0.00306863	32	ANAPC1,ANAPC4,ANAPC5,AURKA,BTRC,BUB1,CALM2,CAMK2G,CCNB1,CCNB2,CDC25C,CDC27,CDK2,CUL1,ESPL1,FBXO5,FBXW11,IGF1R,ITPR1,PLK1,PPP1CC,PPP2R1A,PPP2R5C,PPP2R5D,PPP2R5E,PPP3R1,RPS6KA3,SLK,SMC1A,SMC3,YWHAB,YWHAE
KEGG_NEUROTROPHIN_SIGNALING_PATHWAY	-0.382243	0.000246714	0.00475647	54	ABL1,AKT2,BCL2,BEX3,CALM1,CALM2,CAMK2G,CDC42,CRK,CRKL,FRS2,GAB1,IRAK2,IRAK3,IRAK4,IRS1,IRS4,MAP2K1,MAP2K5,MAP2K7,MAP3K3,MAPK13,MAPK14,MAPK3,MAPK8,NFKB1,NGFR,NRAS,PDPK1,PIK3CA,PIK3CB,PIK3CG,PLCG1,PRDM4,PSEN1,PTPN11,RAC1,RAF1,RAPGEF1,RHOA,RPS6KA3,RPS6KA5,SH2B3,SHC3,SHC4,SORT1,SOS1,SOS2,TP53,TRAF6,YWHAB,YWHAE,YWHAZ,ZNF274
KEGG_REGULATION_OF_ACTIN_CYTOSKELETON	-0.34054	0.000253322	0.00476346	74	ACTG1,ACTN4,APC,APC2,ARAF,ARHGAP35,ARHGEF12,ARHGEF4,ARHGEF7,BAIAP2,CDC42,CRK,CRKL,CYFIP1,DIAPH1,DIAPH2,DIAPH3,DOCK1,EGFR,EZR,F2R,FGF14,FGFR2,FN1,GNA12,GNA13,GSN,IQGAP1,IQGAP2,IQGAP3,ITGA2,ITGA3,ITGA6,ITGA9,ITGB1,ITGB3,ITGB4,ITGB5,ITGB6,MAP2K1,MAPK3,MSN,MYLK,NCKAP1L,NRAS,PAK2,PDGFC,PDGFD,PIK3CA,PIK3CB,PIK3CD,PIK3CG,PIKFYVE,PIP4K2B,PIP5K1A,PPP1CC,PPP1R12A,PTK2,RAC1,RAC2,RAF1,RDX,RHOA,ROCK1,ROCK2,SC…
KEGG_ERBB_SIGNALING_PATHWAY	-0.424361	0.00029972	0.00547745	40	ABL1,ABL2,AKT2,ARAF,AREG,CAMK2G,CBL,CRK,CRKL,EGFR,ELK1,ERBB2,EREG,GAB1,MAP2K1,MAP2K4,MAP2K7,MAPK3,MAPK8,MYC,NRAS,NRG2,PAK2,PIK3CA,PIK3CB,PIK3CD,PIK3CG,PLCG1,PRKCA,PRKCG,PTK2,RAF1,RPS6KB1,SHC3,SHC4,SOS1,SOS2,SRC,STAT5A,STAT5B
KEGG_APOPTOSIS	-0.42022	0.000468132	0.00765272	37	AKT2,APAF1,ATM,BCL2,BCL2L1,BIRC2,BIRC3,CAPN2,CASP3,CASP6,CFLAR,CHUK,DFFA,DFFB,FADD,IL1RAP,IRAK2,IRAK3,IRAK4,MAP3K14,MYD88,NFKB1,PIK3CA,PIK3CB,PIK3CG,PPP3R1,PRKAR1A,PRKAR2A,PRKX,RIPK1,TNFRSF10A,TNFRSF10B,TNFRSF10D,TNFRSF1A,TNFSF10,TP53,XIAP
KEGG_ADHERENS_JUNCTION	-0.429213	0.000649416	0.0100493	41	ACTG1,ACTN4,AFDN,BAIAP2,CDC42,CREBBP,CSNK2A1,CTNNA1,CTNNB1,CTNND1,EGFR,EP300,ERBB2,FARP2,FER,IGF1R,INSR,IQGAP1,LMO7,MAP3K7,MAPK3,MET,NECTIN3,PARD3,PTPN1,PTPRB,PTPRF,PTPRJ,RAC1,RAC2,RHOA,SMAD3,SMAD4,SRC,TCF7L2,TGFBR1,TGFBR2,VCL,WASF2,WASF3,YES1
KEGG_PANCREATIC_CANCER	-0.431224	0.000710548	0.0106505	35	AKT2,ARAF,BCL2L1,BRCA2,CCND1,CDC42,CDK4,CDK6,CHUK,E2F2,E2F3,EGFR,ERBB2,MAP2K1,MAPK3,MAPK8,NFKB1,PGF,PIK3CA,PIK3CB,PIK3CD,PIK3CG,PLD1,RAC1,RAC2,RAD51,RAF1,RALBP1,RALGDS,SMAD3,SMAD4,STAT3,TGFBR1,TGFBR2,TP53
KEGG_PROSTATE_CANCER	-0.399538	0.000942552	0.0133534	37	AKT2,ARAF,BCL2,CCND1,CDK2,CHUK,CREB1,CREB3L3,CREB5,CREBBP,CTNNB1,E2F2,EGFR,EP300,ERBB2,FGFR2,FOXO1,HSP90AA1,HSP90AB1,IGF1R,MAP2K1,MAPK3,MDM2,NFKB1,NRAS,PDGFC,PDGFD,PDPK1,PIK3CA,PIK3CB,PIK3CD,PIK3CG,RAF1,SOS1,SOS2,TCF7L2,TP53
KEGG_ENDOMETRIAL_CANCER	-0.466997	0.00110377	0.0148811	29	AKT2,APC,APC2,ARAF,AXIN2,CCND1,CTNNA1,CTNNB1,EGFR,ELK1,ERBB2,GRB2,ILK,KRAS,MAP2K1,MAPK3,MLH1,MYC,NRAS,PDPK1,PIK3CA,PIK3CB,PIK3CD,PIK3CG,RAF1,SOS1,SOS2,TCF7L2,TP53
KEGG_MISMATCH_REPAIR	-0.596338	0.00120182	0.0163501	11	EXO1,MLH1,MLH3,MSH3,MSH6,POLD3,RFC1,RFC3,RFC5,RPA1,RPA2
KEGG_ENDOCYTOSIS	-0.3287	0.0013259	0.0172875	59	ADRB2,AGAP1,AP2A1,AP2A2,AP2B1,ARAP1,ARAP2,ARAP3,ARFGAP2,ARRB1,ASAP1,ASAP2,CBL,CDC42,CHMP3,CHMP6,CLTC,CLTCL1,CXCR4,DNM1L,DNM2,EHD1,EHD4,F2R,GIT2,GRK5,HSPA8,IGF1R,IQSEC1,ITCH,LDLR,MDM2,MET,NEDD4,NEDD4L,PARD3,PIKFYVE,PIP4K2B,PIP5K1A,PLD1,PRKCI,PSD3,RAB11B,RAB11FIP2,RAB31,RAB5C,RBSN,RNF41,SH3GLB2,SMURF1,SMURF2,SRC,STAMBP,TRAF6,USP8,VPS25,VPS36,VPS37B,VPS4B
KEGG_PHOSPHATIDYLINOSITOL_SIGNALING_SYSTEM	-0.417467	0.00144273	0.0184225	30	CALM1,CALM2,CDS2,DGKD,DGKQ,DGKZ,INPP4A,INPP5A,INPP5B,INPP5J,INPP5K,ITPR1,ITPR2,OCRL,PI4KB,PIK3C3,PIK3CA,PIK3CB,PIK3CD,PIK3CG,PIKFYVE,PIP4K2B,PIP5K1A,PLCD1,PLCD3,PLCE1,PLCG1,PRKCA,PRKCG,SYNJ2
KEGG_AMINOACYL_TRNA_BIOSYNTHESIS	-0.483563	0.00169425	0.021094	10	FARSA,HARS2,IARS1,IARS2,LARS1,LARS2,PARS2,QARS1,VARS1,WARS2
KEGG_RETINOL_METABOLISM	0.564908	0.00238588	0.0268228	10	ADH1B,ADH1C,CYP1A1,DGAT1,DHRS3,DHRS4L2,RDH10,RDH12,RDH5,UGT2B15
KEGG_ACUTE_MYELOID_LEUKEMIA	-0.436925	0.00266716	0.028304	18	AKT2,ARAF,CCNA1,CCND1,CHUK,MYC,NFKB1,NRAS,PIK3CB,PIK3CG,PIM2,RAF1,RPS6KB1,RUNX1,SOS2,STAT5A,STAT5B,TCF7L2
KEGG_NON_SMALL_CELL_LUNG_CANCER	-0.441654	0.00299547	0.031946	29	AKT2,ARAF,CCND1,CDK4,CDK6,E2F2,E2F3,EGFR,ERBB2,FHIT,GRB2,KRAS,MAP2K1,MAPK3,NRAS,PDPK1,PIK3CA,PIK3CB,PIK3CD,PIK3CG,PLCG1,PRKCA,PRKCG,RAF1,RXRB,SOS1,SOS2,STK4,TP53
KEGG_INOSITOL_PHOSPHATE_METABOLISM	-0.441103	0.00316261	0.0326498	16	ALDH6A1,INPP4A,INPP5A,INPP5K,OCRL,PIK3C3,PIK3CB,PIK3CG,PIKFYVE,PIP4K2B,PIP5K1A,PLCD1,PLCE1,PLCG1,SYNJ2,TPI1
KEGG_GLIOMA	-0.418322	0.00340044	0.033937	31	AKT2,ARAF,CALM1,CALM2,CAMK2G,CCND1,CDK4,CDK6,E2F2,E2F3,EGFR,GRB2,IGF1R,KRAS,MAP2K1,MAPK3,MDM2,NRAS,PIK3CA,PIK3CB,PIK3CD,PIK3CG,PLCG1,PRKCA,PRKCG,RAF1,SHC3,SHC4,SOS1,SOS2,TP53
KEGG_FC_GAMMA_R_MEDIATED_PHAGOCYTOSIS	-0.37694	0.0037415	0.0364315	35	AKT2,ASAP1,ASAP2,CDC42,CRK,CRKL,DNM1L,DNM2,DOCK2,GAB2,GSN,MAP2K1,MAPK3,MARCKSL1,MYO10,PIK3CA,PIK3CB,PIK3CD,PIK3CG,PIKFYVE,PIP4K2B,PIP5K1A,PLCG1,PLD1,PRKCA,PRKCE,PRKCG,RAC1,RAC2,RAF1,RPS6KB1,SCIN,SYK,WASF2,WASF3
KEGG_ONE_CARBON_POOL_BY_FOLATE	-0.624675	0.00374043	0.0365083	7	DHFR,GART,MTHFD1,MTHFD1L,MTHFR,MTR,TYMS
