# Supplementary material for: Diabetes-associated breast cancer is molecularly distinct and shows a DNA damage repair deficiency
Source: JCI Insight. 2023 Dec 8;8(23):e170105. doi: 10.1172/jci.insight.170105 (PMC10795835; doi:10.1172/jci.insight.170105)
Supplement: Supplemental table 9 [file jciinsight-8-170105-s193.xlsx]

## Sheet: Common Genes
Table S9. Gene lists for commonly altered genes
List of genes (n=461) whose expression is commonly altered by diabetes/hyperglycemia in both patient tumors and tumor xenografts (FDR < 0.3)															List of genes (n=311) whose expression is commonly altered by diabetes/hyperglycemia across the MDA-MB-231 and MDA-MB-468 xenografts and their corresponding cell lines (FDR < 0.3)
															Gene Symbol	Regulaton
Gene Symbol	Regulaton														AIG1	Up
TNXB	Up			Up = upregulated with diabetes											ARF5	Up		Up = upregulated with diabetes
ZFP36	Up														ARHGAP40	Up
ZNF503	Up														ATF4	Up
EGFL7	Up														ATP1B1	Up
PPARG	Up														ATP6V1F	Up
PCOLCE	Up														BET1L	Up
CDKN1C	Up														BLCAP	Up
MT-RNR1	Up														CARD9	Up
OSR2	Up														CD63	Up
OSGIN1	Up														CDK2AP2	Up
INPP1	Up														CEBPB	Up
AC129492.1	Up														COX6A1	Up
ID1	Up														CSTB	Up
MT-RNR2	Up														CYSTM1	Up
ARRDC4	Up														DAD1	Up
JUNB	Up														DBI	Up
RNASEK-C17orf49	Up														DHRS7	Up
EXD3	Up														DNAJB2	Up
YBX3	Up														DYRK4	Up
METRNL	Up														EFNA1	Up
AC016831.7	Up														FAM241A	Up
CCDC88B	Up														GDPD5	Up
TRIP10	Up														GET4	Up
INAFM1	Up														GLRX	Up
AL662899.2	Up														GPX1	Up
VEGFB	Up														H2BC5	Up
LPCAT4	Up														IFI27L1	Up
GADD45B	Up														IFT20	Up
GDPD5	Up														JTB	Up
NUMBL	Up														KRT18	Up
FLT3LG	Up														LGALS3	Up
RUFY3	Up														LPCAT4	Up
CCDC85B	Up														LRIF1	Up
ZNF865	Up														LURAP1L	Up
TNFRSF14	Up														MOSPD1	Up
PPP2R5B	Up														MPG	Up
AC027031.2	Up														MRPL18	Up
ZNF394	Up														MRPL40	Up
MED15	Up														NDUFA2	Up
CDK9	Up														NDUFB9	Up
PRKACA	Up														NUPR1	Up
WDR33	Down														OAZ1	Up
HDAC3	Down														OCIAD2	Up
MTR	Down														ORMDL3	Up
THRAP3	Down														OSTC	Up
ZKSCAN5	Down														PDCD6	Up
PPP6R3	Down														PFDN5	Up
UBE2Z	Down														PLAAT3	Up
UBE3C	Down														PLPP5	Up
UBQLN2	Down														PPIB	Up
ARAF	Down														PPIL3	Up
ASH1L	Down														PPP2R5B	Up
ZC3HAV1	Down														PQBP1	Up
DYM	Down														PSMG3	Up
STRN	Down														PYCARD	Up
PTPN9	Down														PYM1	Up
KIAA0586	Down														RAB13	Up
RTCB	Down														RABAC1	Up
RNF34	Down														REEP5	Up
ARID2	Down														RHOD	Up
EIF2AK4	Down														RNF149	Up
ELP1	Down														RNF208	Up
DCAF8	Down														RNF7	Up
HECTD1	Down														RPL15	Up
SNX17	Down														RPL27A	Up
VPS18	Down														RPP25	Up
DENR	Down														RPS18	Up
HUWE1	Down														RPS6	Up
EMC1	Down														RPS7	Up
AREL1	Down														S100A13	Up
ANGEL1	Down														S100A6	Up
TUBGCP4	Down														SEC61B	Up
ZDHHC7	Down														SERTAD3	Up
EIF5	Down														SLC50A1	Up
NDUFA10	Down														SLC9A3R2	Up
BIRC6	Down														SMIM30	Up
ZMYM4	Down														SNHG30	Up
PI4KB	Down														SNHG7	Up
FBH1	Down														SNX15	Up
LARS2	Down														STARD10	Up
FANCM	Down														SURF1	Up
KIF2A	Down														SYVN1	Up
TTC5	Down														TIMM8B	Up
EIF4G2	Down														TMSB10/TMSB4X	Up
MRPS27	Down														TOB1	Up
MAPK6	Down														TOR2A	Up
PSME3	Down														TPD52L1	Up
TTC37	Down														TRAPPC2L	Up
KCTD20	Down														TRIB3	Up
POLD3	Down														TSC22D4	Up
HK1	Down														VEGFB	Up
CNOT1	Down														YIPF2	Up
IREB2	Down														ZNF467	Up
RPRD1B	Down														ZNHIT2	Up
SLC25A44	Down														ABCF1	Down
CHD4	Down														ADAR	Down
ZNF41	Down														AGO2	Down
C6orf106	Down														AHNAK	Down
CUL4A	Down														AKAP13	Down
XRN1	Down														ANKFY1	Down
AVL9	Down														AP2B1	Down
NUP153	Down														AP3M1	Down
YWHAB	Down														AREL1	Down
GTF3C2	Down														ARHGAP19	Down
ZMYND11	Down														ARHGAP35	Down
CDK4	Down														ASAP1	Down
SMARCAD1	Down														ATAD5	Down
ZNF664	Down														ATP11A	Down
AASDH	Down														ATRX	Down
WDR11	Down														BICC1	Down
TUBGCP3	Down														BRCA1	Down
KHNYN	Down														BRCA2	Down
NOC3L	Down														BRIP1	Down
ZNF701	Down														CCN2	Down
PSME4	Down														CCP110	Down
ZNF260	Down														CDC42BPB	Down
USP9X	Down														CDCA5	Down
PRPF40A	Down														CDK5RAP2	Down
DAG1	Down														CEMIP2	Down
ARFGEF1	Down														CENPI	Down
PARG	Down														CENPO	Down
DHX29	Down														CEP78	Down
WDR48	Down														CEP85	Down
SPIDR	Down														CHML	Down
TAF5L	Down														CHST3	Down
RALBP1	Down														CKAP5	Down
PSMD1	Down														CLASP1	Down
CSNK1G1	Down														CLSPN	Down
DSTYK	Down														CNOT1	Down
EAF1	Down														COL4A2	Down
DHX15	Down														CREBBP	Down
MTMR12	Down														CSE1L	Down
ALG10	Down														DDIAS	Down
CNOT6	Down														DDX21	Down
SLC25A13	Down														DDX46	Down
SENP2	Down														DEPDC1	Down
SSRP1	Down														DHFR	Down
POFUT1	Down														DHX36	Down
DIS3L	Down														DIAPH3	Down
CHD8	Down														DIP2B	Down
VARS	Down														DIP2C	Down
GNPDA1	Down														DLD	Down
MED13	Down														DNA2	Down
ARPP19	Down														DOCK1	Down
FASTKD2	Down														DROSHA	Down
COMMD2	Down														DTL	Down
NAGA	Down														DYNC1H1	Down
MIB1	Down														EGFR	Down
VPS13B	Down														EHBP1L1	Down
PIK3R4	Down														EHMT1	Down
BRCC3	Down														ENC1	Down
ZBTB5	Down														EPC1	Down
HMGCS1	Down														ETS1	Down
DDX21	Down														EXO1	Down
ADSL	Down														FAM168B	Down
WAPL	Down														FANCC	Down
ATR	Down														FANCD2	Down
KAT14	Down														FANCI	Down
MAPK13	Down														FDPS	Down
ADNP2	Down														FOXM1	Down
VPS8	Down														FRAS1	Down
CS	Down														GINS4	Down
SF3B3	Down														GPATCH8	Down
RFWD3	Down														GPRIN1	Down
IPO11	Down														GSK3B	Down
CIPC	Down														HASPIN	Down
FCF1	Down														HCFC1	Down
UBAP2L	Down														HLTF	Down
ZNF776	Down														HUWE1	Down
TOP3A	Down														IGF2R	Down
BPHL	Down														ILF3	Down
SMCHD1	Down														IPO9	Down
KDM1A	Down														ITSN1	Down
XPO4	Down														KAT6A	Down
NCAPD3	Down														KAT7	Down
ANAPC1	Down														KIF14	Down
MAPK9	Down														KIF1B	Down
RAD18	Down														KIF23	Down
APEX1	Down														KIF2A	Down
VPS35	Down														KIRREL1	Down
NUCKS1	Down														KPNB1	Down
UHRF1BP1	Down														LINC01963	Down
IPO5	Down														MACF1	Down
NONO	Down														MCM10	Down
TTI1	Down														MCM7	Down
CKAP5	Down														MCM8	Down
ZNF646	Down														MCTS2	Down
API5	Down														MDC1	Down
ZNF669	Down														MICAL3	Down
BCL2L11	Down														MID1	Down
ZADH2	Down														MKI67	Down
NOP9	Down														MPHOSPH8	Down
MTMR1	Down														MPHOSPH9	Down
SP3	Down														MRTFB	Down
OPA1	Down														MSI2	Down
USP32	Down														MTHFD1	Down
NUBPL	Down														MYCBP2	Down
IPO9	Down														MYH10	Down
B3GALNT2	Down														MYOF	Down
ZNF468	Down														NCAPD2	Down
TRAPPC9	Down														NCAPG2	Down
RBM12	Down														NCOA6	Down
GEMIN5	Down														NEDD4L	Down
SUMO3	Down														NEMP1	Down
SELENOI	Down														NIPBL	Down
MFSD14A	Down														NOL11	Down
ADNP	Down														NUAK1	Down
ZNF200	Down														NUP153	Down
NOMO1	Down														NUP155	Down
NEMP1	Down														OBI1	Down
APEH	Down														OPA1	Down
PIGW	Down														ORC1	Down
PANK3	Down														PALS1	Down
IARS	Down														PBRM1	Down
AP3M1	Down														PCNT	Down
TMED8	Down														PCNX1	Down
RBMX	Down														PDS5B	Down
RGL2	Down														PFAS	Down
FANCG	Down														PHF19	Down
DCAF7	Down														PLCE1	Down
AFG3L2	Down														PLK4	Down
RBBP5	Down														POLH	Down
TASOR2	Down														POM121/POM121C	Down
NRAS	Down														PPP2R1B	Down
POLR2B	Down														PPP6R3	Down
CAND1	Down														PRC1	Down
HMGCR	Down														PRDM10	Down
INTS5	Down														PRIM1	Down
RNF8	Down														PRKDC	Down
USP1	Down														PRR11	Down
DLD	Down														PSMD1	Down
XPO6	Down														PSME4	Down
SPATA13	Down														PUM1	Down
BRI3BP	Down														PXDN	Down
UMPS	Down														QSER1	Down
ZNF518A	Down														RAD18	Down
COG2	Down														RAD54B	Down
CMTR2	Down														RANBP2	Down
SLC25A40	Down														RASAL2	Down
ICE2	Down														RBBP8	Down
SMC3	Down														RBSN	Down
SUPT16H	Down														RFWD3	Down
EFL1	Down														RGS12	Down
PTDSS1	Down														RIF1	Down
SAE1	Down														RNF182	Down
RAD50	Down														RNF213	Down
MFN1	Down														RP11_253E33	Down
ZNF28	Down														RRM1	Down
ISY1-RAB43	Down														RRM2	Down
ZBTB33	Down														SCAPER	Down
RPRD1A	Down														SEPTIN11	Down
ACLY	Down														SH3RF1	Down
LRBA	Down														SIK3	Down
ZKSCAN3	Down														SIPA1L1	Down
GART	Down														SLC12A2	Down
ZNF473	Down														SMARCC1	Down
SMG5	Down														SMC2	Down
ZXDB	Down														SMC3	Down
MBTPS2	Down														SMCHD1	Down
TRIM37	Down														SMURF1	Down
FAM210B	Down														SNRNP200	Down
SMCR8	Down														SOGA1	Down
SGPL1	Down														SPEN	Down
MSH6	Down														SPTAN1	Down
C5orf22	Down														SRCAP	Down
ZBTB24	Down														SREBF2	Down
PSMD2	Down														SRPK1	Down
ZNF765	Down														SRRM2	Down
YES1	Down														SSH1	Down
HLTF	Down														STAT3	Down
PEX19	Down														STIL	Down
STARD7	Down														SUPT16H	Down
SMC2	Down														SWAP70	Down
MCM3	Down														SYNE1	Down
GMFB	Down														SYNE2	Down
ZKSCAN4	Down														TBC1D5	Down
TMEM63B	Down														TEAD1	Down
POLD2	Down														TFRC	Down
NAA50	Down														TGOLN2	Down
TEX2	Down														THSD4	Down
RBBP9	Down														TMEM237	Down
PPA2	Down														TMEM97	Down
SLC39A10	Down														TNC	Down
GPD2	Down														TOP3A	Down
GPSM2	Down														TOPBP1	Down
INTS2	Down														TRAM2	Down
B3GNT10	Down														TSR1	Down
CPT2	Down														TTF2	Down
CDV3	Down														TTLL4	Down
XRN2	Down														TTLL5	Down
UBR5	Down														TULP4	Down
PATJ	Down														UBE3C	Down
GSR	Down														UGGT1	Down
RNF144B	Down														UTP20	Down
TBC1D31	Down														UTRN	Down
AAGAB	Down														WDHD1	Down
ATP5F1A	Down														WDR33	Down
TDP1	Down														WDR37	Down
BCL9	Down														WDR62	Down
DCAF11	Down														WEE1	Down
UTP25	Down														WLS	Down
MTHFD1	Down														XPO1	Down
NUP205	Down														XPO4	Down
APPBP2	Down														XPO5	Down
HACD3	Down														YEATS2	Down
HSPA8	Down														YLPM1	Down
ZNF623	Down														ZFP91	Down
INTS14	Down														ZNF318	Down
SNAP47	Down														ZNF609	Down
PRIM1	Down														ZNF724	Down
SLC39A9	Down
MCTS2P	Down
UBXN2B	Down
CHTF8	Down
TMTC4	Down
DHX9	Down
RNF219	Down
RUVBL1	Down
ERLIN2	Down
XPO1	Down
PARS2	Down
PI4K2B	Down
NCAPD2	Down
HEATR1	Down
ZNF670	Down
PPIL1	Down
QRSL1	Down
KLHL12	Down
MTMR4	Down
TFRC	Down
CCP110	Down
NCSTN	Down
GSTCD	Down
MIOS	Down
ARHGEF37	Down
TAF2	Down
ADAR	Down
NUP133	Down
TOPBP1	Down
C8orf33	Down
TFAM	Down
TTC30B	Down
ZNF845	Down
POP1	Down
MCM7	Down
INTS7	Down
TBL1XR1	Down
TMPO	Down
PTPN3	Down
EEF1AKNMT	Down
ANK3	Down
CHN2	Down
VWA8	Down
FEN1	Down
DSG2	Down
DHFR	Down
CCNF	Down
CTPS2	Down
PARP1	Down
PUF60	Down
RPN2	Down
PRMT5	Down
SRPK1	Down
RRM1	Down
ATAD5	Down
GALNT1	Down
URB2	Down
NRAV	Down
SLC11A2	Down
PRKDC	Down
FDPS	Down
CSE1L	Down
NCAPG2	Down
AL590327.1	Down
NUP155	Down
CHEK1	Down
WDHD1	Down
IPO4	Down
CANT1	Down
CERS6	Down
ZNF724	Down
ZNF281	Down
NDUFS2	Down
ACSL3	Down
DHCR7	Down
DSP	Down
WASHC5	Down
DDR1	Down
HASPIN	Down
SLC38A1	Down
DPP3	Down
PBX1	Down
WDR76	Down
NOMO3	Down
LAPTM4B	Down
DDIAS	Down
DHTKD1	Down
MBOAT1	Down
NDC1	Down
CLSPN	Down
CHML	Down
MST1R	Down
AHCY	Down
NIPSNAP1	Down
LRRC8E	Down
NOL11	Down
FASN	Down
HDGF	Down
STIL	Down
E2F8	Down
ZNF252P	Down
ARHGAP11A	Down
TRPS1	Down
PLK1	Down
MCM2	Down
SUV39H2	Down
EZH2	Down
SORD	Down
FOXM1	Down
FANCD2	Down
PRR11	Down
MCM4	Down
MKI67	Down
TRMT12	Down
IARS2	Down
ORC1	Down
TYMS	Down
RRM2	Down
RACGAP1	Down
CKAP2L	Down
BRCA2	Down
NCAPH	Down
KNL1	Down
KIFC1	Down
KIF2C	Down
DIAPH3	Down
DCTPP1	Down
JPT2	Down
CENPI	Down
FANCI	Down
DNA2	Down
ANLN	Down
PLK4	Down
BRIP1	Down
KIF11	Down
CDCA5	Down
KIF4A	Down
ECT2	Down
MCM10	Down
TOP2A	Down
GINS1	Down
PRC1	Down
RAD54B	Down
KIF14	Down
BUB1	Down
ASPM	Down
DTL	Down
BIRC5	Down
DEPDC1	Down
KIF23	Down
EXO1	Down
