# Supplementary material for: Diabetes-associated breast cancer is molecularly distinct and shows a DNA damage repair deficiency
Source: JCI Insight. 2023 Dec 8;8(23):e170105. doi: 10.1172/jci.insight.170105 (PMC10795835; doi:10.1172/jci.insight.170105)
Supplement: Supporting data values [file jciinsight-8-170105-s194.xlsx]

## Sheet: Fig 1
	Fig. 1D		MDA-MB-231 xenograft (Glucose)			MDA-MB-468 xenograft (Glucose)			Hs578T xenograft (Glucose)
			Control	Diabetes		Control	Diabetes		Control	Diabetes
			-4.32771	3.46218		-1.99424	5.11462		-0.760969	5.07352
			-2.24332	-0.0294408		-0.708632	4.62152		-1.59815	4.87863
			-3.79987	3.72759		-1.12249	3.88782		-1.75584	4.8212
			-3.91267	4.60045		0.028852	4.15088		-1.40202	4.8341
			MDA-MB-231 xenograft (1,5-AG)			MDA-MB-468 xenograft (1,5-AG)			Hs578T xenograft (1,5-AG)
			Control	Diabetes		Control	Diabetes		Control	Diabetes
			0.742265	-3.51293		1.50269	-5.74082		0.268434	-6.02093
			0.96547	-2.47393		-0.294774	-6.02093		0.166587	-6.02093
			1.34959	-3.93677		1.17402	-4.73312		-0.188365	-5.63666
			0.96584	-5.35107		0.475396	-6.02093		0.313826	-6.02093

## Sheet: Fig 3
	Fig. 3A		MYOGENESIS_ALL	Diabetes	0.194125	0.147182	0.238078	0.125648	0.227493	-0.240756	0.0209607	0.437131	-0.0705948	0.00635877	0.36624	0.431599	0.167377	0.42103	0.10172	-0.0903745	0.349255	-0.127001	0.168482	0.391458	-0.103129	0.21647	-0.164637	0.241457	0.0868175	0.070144	-0.0705037	0.0759831	-0.00155633	-0.219765	0.0366688	0.345149	0.532857	-0.00463406	-0.216738	-0.340981
				Non_Diab	-0.261226	-0.0440483	-0.291423	-0.171652	-0.486279	-0.195801	0.0851564	-0.237583	0.185569	-0.396608	-0.0861332	-0.0372993	0.00823406	-0.2934	0.00836675	-0.138719	-0.0740028	-0.0465846	-0.0675214	-0.0281521	0.0103419	0.129737	-0.144861	-0.0547326	-0.25897	-0.128421	-0.111495	0.0901269	0.0933339	0.116185	-0.0176039	-0.0550072	-0.150912	-0.143389	-0.138015	-0.183606	-0.232618
	Fig. 3B		MYOGENESIS_ER pos	Diabetes	0.411748	0.062744	-0.0588748	0.337669	-0.0932135	0.157006	0.385988	-0.115764	0.246659	-0.168437	0.198438	0.0805914	0.0618976	-0.078541	0.1024	-0.00610543	-0.223771	0.0334764	0.342729	0.559166	0.0229867	-0.211368	-0.347236
				Non_Diab	-0.147155	-0.00121789	-0.143515	-0.040981	-0.0213169	-0.0751859	-0.0395804	0.0351081	0.12087	-0.151767	-0.0212605	-0.270793	-0.169421	-0.0880519	0.0777931	0.0500809	0.0711426	0.00584887	-0.0661197	-0.160072	-0.116798	-0.107948	-0.19375	-0.246099
	Fig. 3C		MYOGENESIS_ER neg	Diabetes	0.168564	0.223489	0.298221	0.101281	0.209872	-0.275626	-0.0108623	0.426577	-0.0764856	-0.00807046	0.286974	0.33845	0.1754
				Non_Diab	-0.264599	0.0071962	-0.22407	-0.473159	-0.171269	0.126593	-0.284675	0.122335	-0.384901	-0.0389595	0.0636357	0.0460605	-0.381973
	Fig. 3D		HEDGEHOG_ALL	Diabetes	0.0765305	0.0743531	0.0240302	0.0649322	0.0730834	-0.186504	0.0659432	0.130578	0.385794	0.0245313	0.25509	0.118664	0.0565112	0.188379	-0.0464265	-0.0246339	0.258224	-0.222308	0.345346	0.264928	-0.0611645	0.336704	-0.271481	0.130791	0.0216305	0.272763	-0.0571759	0.310952	-0.0897446	0.177184	0.061189	0.204883	0.52568	0.227078	0.0137258	-0.128041
				Non_Diab	-0.37237	-0.0464049	-0.0951755	-0.162201	-0.150751	-0.0485438	-0.0297646	-0.219368	0.05689	0.0587974	0.0953064	0.0232854	-0.167328	-0.26811	-0.16096	-0.464771	0.0152847	-0.206422	0.0905432	0.27023	-0.152782	-0.042347	0.107487	-0.386512	-0.405465	-0.156528	-0.0641805	0.0822902	0.187782	-0.0110559	-0.0427816	-0.0330406	-0.185545	-0.182008	0.00907702	-0.189021	-0.355553
	Fig. 3E		HEDGEHOG_ER pos	Diabetes	0.179288	-0.0871589	-0.0404523	0.248985	-0.233014	0.324728	0.24248	-0.0700011	0.344804	-0.296282	0.157923	0.0961318	0.263505	-0.0702511	0.326976	-0.105556	0.165519	0.0487381	0.183024	0.510871	0.225817	-0.0187383	-0.131457
				Non_Diab	-0.153313	-0.123603	-0.476079	0.0782528	-0.220986	0.0753483	0.239357	-0.0750506	-0.0496525	0.156887	-0.294253	-0.433824	-0.160291	-0.0548089	0.0491972	0.19575	0.0155133	-0.0617172	-0.0509215	-0.146563	-0.201981	-0.00402054	-0.196736	-0.372384
	Fig. 3F		HEDGEHOG_ER neg	Diabetes	0.0149409	0.130887	0.0660381	-0.0728368	0.0904092	-0.14778	0.0466494	0.154744	0.297227	0.0315425	0.270202	0.121196	0.0814467
				Non_Diab	-0.340853	-0.110154	-0.0538377	-0.119546	-0.1259	0.0045917	-0.194014	0.0940926	0.0837481	0.0298302	0.0747901	-0.157655	-0.26976
	Fig. 3G		DNA_REPAIR_ALL	Diabetes	-0.112717	-0.14215	-0.292943	-0.285707	-0.263075	0.241068	0.0285419	-0.0281761	-0.20499	-0.195539	-0.192825	-0.458168	0.431178	-0.181427	-0.174845	0.287236	-0.457275	0.113696	-0.280063	-0.369647	-0.107675	-0.0250313	-0.11094	0.277985	-0.0572038	-0.0835277	0.126356	-0.118109	0.0456545	0.550422	-0.227887	-0.43485	-0.540481	-0.0065639	-0.161996	0.0410664
				Non_Diab	0.0946055	0.151221	0.0588116	0.144986	-0.048216	-0.0318056	0.0871289	0.375634	-0.0712668	0.343068	0.0997288	-0.0718502	0.214228	0.274214	0.145547	0.388045	0.366477	0.0333624	0.0805178	-0.0676548	-0.105677	0.0168303	-0.172624	0.166221	0.398048	0.297367	-0.0134399	-0.337338	-0.0208784	-0.109876	-0.156904	0.424536	-0.241671	-0.0666097	0.188401	0.293487	0.243951
	Fig. 3H		BASE_EXCISION_REPAIR_ALL	Diabetes	-0.189233	-0.320347	-0.278772	-0.130846	-0.286718	0.375797	0.0962256	0.347127	-0.0150059	-0.393512	-0.147256	-0.401924	0.163938	-0.189623	-0.000779729	0.477481	-0.411146	0.148152	-0.261664	-0.358992	-0.102888	-0.184584	-0.221911	0.364915	-0.0749384	-0.202906	0.14912	-0.0368657	0.0407802	0.335629	-0.241525	-0.393393	-0.394769	-0.065516	-0.140844	0.225094
				Non_Diab	0.0575197	0.149912	0.206911	0.0319024	-0.0377378	-0.175771	-0.0254523	0.219106	0.0177131	0.449313	-0.0395295	-0.0133122	0.0546113	0.317245	0.233377	0.365675	0.129824	-0.0148588	-0.0593224	-0.153817	0.0256293	0.0327647	-0.152905	0.153338	0.311312	0.283802	-0.0612535	-0.19844	-0.0442883	-0.13535	-0.0442569	0.441171	-0.196472	0.0379147	0.0664509	0.277026	0.211953
	Fig. 3I		HOMOLOGOUS_RECOMBINATION_ALL	Diabetes	-0.205144	-0.105262	-0.373521	-0.253378	-0.273171	0.470258	0.149197	0.319616	0.174645	-0.485475	-0.112548	-0.552616	0.0286468	-0.208086	-0.0595437	0.193502	-0.280251	0.273696	-0.108849	-0.269466	-0.11466	-0.0883741	-0.0829781	0.298205	0.0340808	0.0215276	0.0174503	-0.058885	-0.0326059	0.148728	-0.0911486	-0.285632	-0.408436	-0.130594	-0.172153	0.247084
				Non_Diab	-0.0245904	0.0679204	0.195877	0.147421	0.00940589	-0.133289	0.146261	0.187166	0.156781	0.457112	0.0375895	-0.157051	0.0496563	0.225912	0.269526	0.298466	-0.0361518	-0.0323426	-0.0268279	0.00251781	-0.0672195	0.206401	-0.152969	0.253932	0.315974	0.104126	-0.0222143	-0.307152	-0.0428514	-0.102752	-0.0909739	0.0779154	-0.148944	0.0968649	0.0329376	-0.011708	0.393414
	Fig. 3J		MISMATCH_REPAIR_ALL	Diabetes	-0.167471	-0.186388	-0.345812	-0.356558	-0.261995	0.382601	0.0960595	0.161976	0.131135	-0.437504	-0.221152	-0.435685	0.153977	-0.108043	-0.0117536	0.253528	-0.308616	0.257367	-0.112772	-0.278576	-0.130766	-0.214859	-0.126438	0.0183334	0.0622794	-0.0859829	0.108302	-0.0908431	-0.0198071	0.382878	-0.161128	-0.377065	-0.388068	-0.117589	-0.148161	0.327677
				Non_Diab	-0.0949998	0.115884	0.207628	0.102132	-0.0440466	-0.156306	0.208267	0.280523	0.127886	0.46362	0.0784952	-0.0728964	0.12778	0.244983	0.198197	0.282763	0.0831177	-0.13906	-0.0968333	-0.196226	0.00429265	0.0344436	-0.136513	0.246262	0.216084	0.264737	0.0104965	-0.20472	-0.0225412	0.0214264	-0.034378	0.222632	-0.178367	0.139918	0.0563609	0.101611	0.294268
	Fig. 3K		NUCLEOTIDE_EXCISION_REPAIR_ALL	Diabetes	-0.261094	-0.174267	-0.308343	-0.289819	-0.234682	0.548328	0.0428514	0.0341715	0.00534407	-0.264235	-0.274771	-0.381739	0.199592	-0.18762	-0.0508823	0.358221	-0.33626	0.207228	-0.259848	-0.398197	-0.0955643	-0.181749	-0.128925	0.155339	0.0256268	-0.0786139	0.117892	-0.0459932	0.102669	0.439504	-0.0811159	-0.403941	-0.521014	-0.167859	-0.195033	0.35644
				Non_Diab	-0.0870845	0.191185	0.101811	0.0760296	-0.0403032	-0.112181	0.327722	0.125245	0.0900877	0.359335	0.0132723	0.0149553	0.114488	0.26013	0.150982	0.146775	0.220731	-0.0734051	-0.0626483	-0.230718	-0.0568609	0.0927737	-0.122321	0.263106	0.331585	0.215748	-0.0128495	-0.216529	0.0229209	-0.112831	-0.161232	0.396328	-0.178648	0.121584	0.160053	0.197439	0.201683

## Sheet: Fig 4
	Fig. 4A		Proliferation index_ALL		Non-Diabetes	4.85541	5.49885	4.98693	4.94092	4.45421	5.38563	6.0961	4.7816	6.42812	5.07487	4.07996	5.71639	5.41124	5.3628	5.7385	6.19327	5.04734	4.3987	4.93927	4.80546	5.35111	4.4678	3.29536	5.4421	6.09523	5.54252	4.90701	3.59694	4.60074	4.38859	3.94995	5.03102	3.15183	4.25115	4.47287	4.4167	6.2257
					Diabetes	4.51089	4.61703	2.62767	3.48901	3.0445	6.18744	5.5173	5.80213	4.41195	2.22919	4.25605	1.86144	5.22997	3.95553	4.36861	5.75277	3.23481	5.90426	5.23501	3.05335	4.1244	4.54712	4.78035	5.28223	4.88871	5.04231	4.46892	4.52571	5.03656	6.09818	3.48645	3.25359	2.90922	4.03259	4.70346	5.26909
	Fig. 4B		Proliferation index_ER pos		Non-Diabetes	5.3628	5.7385	6.19327	5.04734	4.3987	4.93927	4.80546	5.35111	4.4678	3.29536	5.4421	6.09523	5.54252	4.90701	3.59694	4.60074	4.38859	3.94995	5.03102	3.15183	4.25115	4.47287	4.4167	6.2257
					Diabetes	3.95553	4.36861	5.75277	3.23481	5.90426	5.23501	3.05335	4.1244	4.54712	4.78035	5.28223	4.88871	5.04231	4.46892	4.52571	5.03656	6.09818	3.48645	3.25359	2.90922	4.03259	4.70346	5.26909
	Fig. 4C		Proliferation index_ER neg		Non-Diabetes	4.85541	5.49885	4.98693	4.94092	4.45421	5.38563	6.0961	4.7816	6.42812	5.07487	4.07996	5.71639	5.41124
					Diabetes	4.51089	4.61703	2.62767	3.48901	3.0445	6.18744	5.5173	5.80213	4.41195	2.22919	4.25605	1.86144	5.22997
	Fig. 4D		EMT_ALL		Diabetes	0.170274	0.27049	0.343364	0.110969	0.155361	-0.361057	0.0362309	-0.329704	0.201045	0.0136651	0.204444	0.194387	-0.0355519	0.139973	0.0327235	-0.0556295	0.291067	0.0587038	0.358926	0.212132	0.158393	0.35099	0.0544749	-0.236791	-0.0928765	0.324984	0.0016491	0.314871	-0.0135376	-0.276181	-0.00853583	0.269552	0.318599	-0.00460185	-0.213478	-0.293743
					Non_Diab	-0.293534	0.0578258	-0.080645	-0.246957	-0.513689	-0.136323	0.3389	-0.270741	0.212688	-0.432362	0.19293	0.104499	-0.121836	-0.0316289	-0.0216386	-0.247608	0.051523	0.0441821	0.209636	0.196981	-0.175152	0.139314	-0.145462	-0.230915	-0.627039	-0.218603	0.166426	0.175242	0.242178	0.224503	-0.234643	-0.0521342	-0.0207083	-0.211914	0.0569743	-0.534819	-0.231031
	Fig. 4E		EMT_ER pos		Diabetes	0.127346	-0.00114401	-0.0781471	0.282669	0.0333519	0.347191	0.188755	0.152051	0.337489	0.0273539	-0.187437	-0.0311148	0.310389	-0.0143852	0.310548	-0.0367934	-0.299303	-0.0333819	0.240683	0.305985	-0.0159175	-0.246196	-0.310421
					Non_Diab	-0.249686	0.0361203	-0.269166	0.104916	0.0335656	0.192327	0.182333	-0.102385	0.126407	-0.0893535	-0.17029	-0.640264	-0.238534	0.165784	0.161661	0.286689	0.277454	-0.243099	-0.0637901	0.0367106	-0.226474	0.0378633	-0.520355	-0.238005
	Fig. 4F		EMT_ER neg		Diabetes	0.115903	0.297452	0.378721	0.0264018	0.194123	-0.299208	0.0678078	-0.294424	0.119363	0.0457237	0.241299	0.238413	-0.016016
					Non_Diab	-0.26164	-0.0636844	-0.0517698	-0.496154	-0.241066	0.333194	-0.20346	0.244159	-0.416001	0.0742732	0.108272	-0.148528	0.00684453

## Sheet: Fig. 5
	Fig. 5A		MDA-MB-231	Control	0.3237	0.3983	0.957	0.3727
				High Glucose	0.9446	0.9722	1.3506	0.9093
	Fig. 5B		Hs578T	Control	2.0464	2.6482	2.6125	1.8936
				High Glucose	7.9101	9.0564	8.4141	8.4012
	Fig. 5C		MDA-MB-468	Control	0.0514	0.1308	0.0818	0.1088
				High Glucose	0.1892	0.1897	0.205	0.2077
	Fig. 5F		Hs578T	Control	84.523	107.604	103.403	96.172	92.643	104.718	113.772	85.859	89.701	80.721	69.095	77.335	96.108	64.574	62.222	61.473	63.201	70.214	71.203	81.086	109.333	86.314	95.714	110.988	71.939	87.289	102.839	85.085	72.632	100.483	61.856	63.358	105.485	111.332	92.85	102.138	81.143	87.727	93.95	104.379	69.961	98.583	87.477	64.341	58.471
				High Glucose	118.043	97.815	84.032	109.17	110.471	101.088	73.974	117.964	95.094	95.809	115.191	96.626	117.624	101.048	107.372	99.7	83.632	101.36	112.876	101.17	134.995	112.902	158.743	125.54	105.271	87.789	129.483	157.964	185.597	199.599	199.603	152.962	159.875	137.48	160.75	189.531	141.303	170.956	169.784	171.336	186.996	142.465	180.625	118.77	164.929
	Fig. 5G		MDA-MB-231	Control	107.211	92.29	88.352	108.008	98.469	94.11	91.5	84.649	69.802	125.943	125.481	97.884	100.96	112.577	92.713	111.745	107.866	101.104	122.559	82.575	102.004	82.68	111.365	115.739	115.169	104.153	85.188	109.117	142.997	122.109	172.759	93.348	104.67	118.268	114.387	122.801	117.734	81.654	99.601	113.763	139.51	117.624	104.218	101.996	150.532
				High Glucose	137.218	104.103	91.147	135.224	107.454	224.138	123.182	112.247	109.508	177.443	229.682	143.819	107.145	200.922	98.357	125.068	134.134	118.71	95.839	91.185	117.689	118.268	121.3	92.272	88.92	167.127	139.777	109.92	150.133	71.107	94.513	95.682	183.803	126.171	133.488	152.57	126.138	85.067	138.72	146.195	95.494	94.159	118.846	136.051	107.617
	Fig. 5H		Hs578T	Control	0.9118	1.0086	0.9431	1.0173	0.9529
				High Glucose	1.3343	1.3203	1.4071	1.9182	1.5979
	Fig. 5I		MDA-MB-231	Control	0.6705	0.6475	0.6372	0.6295	0.6558
				High Glucose	0.9054	0.863	0.9331	0.7542	0.9658
	Fig. 5J		MDA-MB-231-LM2-mCMV-mCherry-GFP				Control	0.0387	0.1526	0.0539	0.0491
							High Glucose	0.0606	0.0245	0.0979	0.1121
			MDA-MB-231-LM2-mCMV-SORE6-mCherry-GFP				Control	3.718	3.4957	3.3779	3.2205
							High Glucose	4.1616	4.1152	4.4012	3.7297
							Control+TRULI	5.7606	5.215	5.0538
							High Glucose+TRULI	6.5031	6.9899	6.445
[truncated: 55 more columns]

## Sheet: Fig 6
	Fig. 6B		Hs578T	Control	1	1	1	1	1
				High Glucose	1.15591	1.13609	1.74684	1.4155	1.22263
	Fig. 6D		MDA-MB-231	Control	1	1	1	1	1
				High Glucose	1.10964	1.10254	1.0982	1.11898	1.1074
	Fig. 6E		MDA-MB231 (Control)	Control (n=4)						Mitotempo (n=4)
				0hr	0	0	0	0		0	0	0	0
				6hr	0.6624	0.718	0.6803	0.6811		0.4685	0.5298	0.7264	0.6278
				12hr	0.811	0.833	0.8076	0.8751		0.6406	0.6808	0.8649	0.7499
				18hr	0.926	1.0769	0.8853	1.0121		0.781	0.7723	1.0382	0.8322
	Fig. 6F		MDA-MB231 (High Glucose)	Control (n=4)						Mitotempo (n=4)
				0hr	0	0	0	0		0	0	0	0
				6hr	0.3844	0.6741	0.7336	0.574		0.2967	0.3747	0.3821	0.2827
				12hr	0.6693	1.1837	1.1597	1.037		0.4649	0.5403	0.5464	0.3533
				18hr	0.7708	1.4932	1.4893	1.2336		0.5652	0.6418	0.7014	0.5105
				24hr	0.8539	1.7223	1.8653	1.5298		0.6728	0.7945	0.8825	0.6585
	Fig. 6G		Hs578T (Control)	Control (n=4)						Mitotempo (n=4)
				0hr	0	0	0	0		0	0	0	0
				6hr	0.5134	0.6219	0.7155	0.8885		0.7802	0.8063	0.7694	0.5888
				12hr	1.4276	1.519	2.1327	2.3351		2.1446	2.136	2.0267	1.4886
				16hr	1.8971	2.0616	2.9698	3.4045		2.8413	3.1594	2.9307	1.943
	Fig. 6H		Hs578T (High Glucose)	Control (n=4)						Mitotempo (n=4)
				0hr	0	0	0	0		0	0	0	0
				6hr	0.3783	0.4957	0.5429	0.5291		0.2236	0.1534	0.2269	0.21
				12hr	1.0096	1.2707	1.2677	1.2925		0.4302	0.4359	0.5683	0.5551
				18hr	1.5125	1.7718	1.7272	1.7621		0.6434	0.7722	0.905	0.9148
				24hr	1.8737	2.131	2.1437	2.1684		0.8796	1.1302	1.2238	1.1933

## Sheet: Fig. 7
	Fig. 7B		Control	6.94396	8.5507	6.15852	8.04967	6.6026	9.04892	4.86975	3.2195	5.8166	3.01383	1.65256	4.27611	4.70975	3.08699	4.20659	4.57099	2.84755	3.27219	3.09897	4.49578	3.94347	3.98393	6.63473	4.57062	5.25945	4.37066	5.41082	5.06056	4.9323	5.0263	2.82915	3.26465	5.41188	3.15166	1.90362	3.82364	2.20376	1.78396	2.38955	1.88796	1.736	1.39016	0.989042	1.13975	4.13576	4.47136
			High Glucose	24.2712	20.8102	22.5745	25.3051	18.337	23.5327	19.7769	20.6105	12.4835	11.7244	18.0622	30.1866	32.4211	21.0675	32.8041	21.7971	32.4437	27.9003	16.1024	22.2035	23.8811	34.9036	28.0783	28.8105	16.6198	25.5196	25.984	22.4123	12.6625	20.125	21.9489	17.2372	20.3266	22.3902	21.3769	39.9025	15.4671	17.0496	20.5707	18.3568	16.7191	15.803	34.4061	22.531	25.6732	27.3529
	Fig. 7D		Control	27.7778	24.3243	35.7143	33.3333	47.3684
			High Glucose	75.8621	76.9231	67.5	76	72.2222
[truncated: 4 more columns]

## Sheet: Fig. 9
		Fig. 9B		Hs578T	Control	0.8	0.8	0.77	0.77
					High Glucose	0.63	0.61	0.64	0.61
		Fig. 9D		MDA-MB-231	Control	1.03	1.01	1.02	1.03
					High Glucose	0.97	0.94	0.94	0.94

## Sheet: Fig 10
	Fig. 10			Hs578T_AZD7762		Control	244	204.4	248.1	128.6	209.3
						High Glucose	106.1	105.6	148.2	144.2	163.4		MDA-MB-231_Olaparib	Cont (1µM)	High Glucose (1µM)	Cont (10µM)	High Glucose (10µM)	Cont (20µM)	High Glucose (20µM)
														2.365	2.256	2.342	2.103	2.285	1.835
				MDA-MB-468_AZD7762		Control	1349	1298	1803	1227	1353			2.533	2.001	2.142	1.897	1.893	1.73
						High Glucose	461.3	622.4	315.4	791.4	419			2.265	2.25	2.206	1.946	1.955	1.649
														2.427	2.394	2.065	2.032	1.933	1.755
				MDA-MB-231_AZD7762		Control	215.4	263.9	277.9	308.2	74.59			2.52	1.895	2.319	1.774	1.74	1.692
						High Glucose	67.89	43.12	70.04	184.8	86.1
													MDA-MB-436_Olaparib	Cont (1µM)	High Glucose (1µM)	Cont (10µM)	High Glucose (10µM)	Cont (20µM)	High Glucose (20µM)
				MDA-MB-436_AZD7762		Control	933.9	490.7	731.3	816.1				2.03	1.616	1.611	1.28	1.594	1.27
						High Glucose	396.7	328.3	419.9	316.6				1.412	1.331	1.318	1.23	1.263	1.142
														1.622	1.268	1.268	1.085	1.266	1.239
				HCC1937_AZD7762		Control	649.4	659.3	499.2	562.6				1.603	1.365	1.387	1.119	1.299	1.112
						High Glucose	470.2	498.4	449.7	351.2				1.495	1.779	1.234	1.517	1.312	0.948
				Hs578T_Berzosertib		Control	1987	2690	2628	1296	1868		HCC1937_Olaparib	Cont (1µM)	High Glucose (1µM)	Cont (10µM)	High Glucose (10µM)	Cont (20µM)	High Glucose (20µM)
						High Glucose	1246	1212	1680	989.9	1469			2.685	2.333	2.628	1.756	2.747	1.833
														2.804	2.118	2.684	1.711	2.584	1.707
				MDA-MB-468_Berzosertib		Control	2694	3650	3768	3332				2.467	2.637	2.045	1.959	2.042	2.228
						High Glucose	2357	2722	2816	3499				2.497	2.443	2.031	2.007	2.063	1.983
														2.379	2.653	2.113	2.707	2.181	2.32
				MDA-MB-231_Berzosertib		Control	1685	2652	3312	3247				2.008	2.597	1.956	2.671	1.816	1.968
						High Glucose	1307	1464	1475	1096
													MDA-MB-468_Olaparib	Cont (1µM)	High Glucose (1µM)	Cont (10µM)	High Glucose (10µM)	Cont (20µM)	High Glucose (20µM)
				MDA-MB-436_Berzosertib		Control	1792	1261	1162	1490				2.247	1.523	2.088	1.198	1.746	1.487
						High Glucose	1393	1264	1355	1154				2.005	1.787	1.869	0.958	1.772	1.29
														2.219	1.633	2.028	1.232	2.013	1.206
				HCC1937_Berzosertib		Control	794.8	685.9	811.7	837.6				2.027	1.646	1.914	1.783	1.759	1.154
						High Glucose	714.5	389.2	549.4	578.9				1.858	1.494	1.849	1.209	1.735	1.271
				Hs578T_Etoposide		Control	13136	15049	8275	10079	10593		Hs578T_Olaparib	Cont (1µM)	High Glucose (1µM)	Cont (10µM)	High Glucose (10µM)	Cont (20µM)	High Glucose (20µM)
						High Glucose	1816	4166	1323	3454	2296			1.632	1.074	1.52	0.852	0.853	0.956
														1.444	1.085	1.347	0.948	1.079	0.81
				MDA-MB-468_Etoposide		Control	202.5	955	705.2	784.1				1.357	1.195	1.087	1.186	1.032	0.911
						High Glucose	126.6	278.3	307.3	215.6				1.227	1.426	1.343	1.147	1.23	0.628
														1.627	0.959	1.2	0.756	1.026	0.641
				MDA-MB-231_Etoposide		Control	1033	1921	1648	1434
						High Glucose	660.4	988.7	719.8	661.9
				MDA-MB-436_Etoposide		Control	2462	4772	3487	3032
						High Glucose	2591	1028	914	2029	2231
				HCC1937_Etoposide		Control	24723	22262	44624	36140	42757
						High Glucose	47187	33069	29730	35613	26390

## Sheet: Fig S2
	Fig. S2B		MDA-MB-231	Control	84	175	200	207	215
				Diabetes	600	400	523	600
			MDA-MB-468	Control	160	154	136	113	112
				Diabetes	652	530	490	425	503
			Hs578T	Control	133	124	134	116	139
				Diabetes	673	671	690	675
	Fig. S2C		MDA-MB-231	Control	0.999	0.86	1.179	0.653	1.168
				Diabetes	1.069	0.529	1.036	0.809
			MDA-MB-468	Control	0.187	0.323	0.285	0.146	0.124
				Diabetes	0.167	0.314	0.267	0.363
			Hs578T	Control	0.52	0.209	0.512	0.429	0.527
				Diabetes	0.211	0.401	0.13	0.374
	Fig. S2D		MDA-MB-231	Control	10.5133	10.6209	10.5818	10.4931
				Diabetes	10.3246	10.5821	10.5634	10.4855
			MDA-MB-468	Control	10.3614	10.4153	10.4738	10.4679
				Diabetes	10.388	10.3027	10.1154	10.6113
			Hs578T	Control	10.4513	10.5241	10.2355	10.2285
				Diabetes	10.3236	10.3611	10.2751	10.0367
	Fig. S2F		MDA-MB-231	Control	1.997	2.438	2.395	2.083	2.696
				Control+Mannitol	1.598	1.997	2.323	2.033	2.4
				High Glucose	2.35	2.277	2.232	2.269	1.719
			MDA-MB-468	Control	2.064	2.134	2.439	2.482	2.1
				Control+Mannitol	1.946	2.139	2.081	2.035	1.781
				High Glucose	2.168	2.021	1.849	2.251	2.128
			Hs578T	Control	1.481	1.74	1.337	1.385	1.454
				Control+Mannitol	1.564	1.487	1.634	1.169	1.188
				High Glucose	1.245	1.607	1.344	1.514	1.376
			MDA-MB-157	Control	1.161	1.238	1.021	0.933	0.904
				Control+Mannitol	1.076	1.207	1.07	1.212	1.215
				High Glucose	1.055	1.029	1.237	1.206	0.91
	Fig. S2G		MDA-MB-231	Control	1.2601	1.5333	1.2732	1.4055	1.34
				Control+Mannitol	1.6771	0.9729	1.2396	1.0463	1.416
			Hs578T	Control	0.3854	0.4412	0.4657	0.5392	0.547
				Control+Mannitol	0.4011	0.5088	0.3721	0.4569	0.5975

## Sheet: Fig S3
	Fig. S3C		Control	-0.274987	-0.290391	-0.359519	-0.32994
			Diabetic	0.238021	0.33694	0.167051	0.322839
	Fig. S3D		Control	0.635293	0.274989	0.524474	0.520221
			Diabetic	-1.51428	-1.75696	-0.934047	-1.30803
	Fig. S3H		Non Diabetic	1.716	1.0462	0.702	1.0846	1.437	1.4563	1.2949	1	0.6701	0.422	1.8273	0.8184	0.4917	1.5808	1.0239	1.6312	1.5766	1.2849	0.4679	0.6494	1.2627	0.3103	2.0991	0.6761	1.0485	1.035	1.6767	0.8176	2.4405	2.2668	3.1593	1.2453	1.5648	1.3642	1.1071	0.3753	0.2382	2.0214	0.611	3.41	0.2442	1.4615	1.4958	4.2691	2.2116	0.1419
			Diabetic	0.6485	2.2875	1.5956	0.2283	0.0443	0.6791	1.2255	0.3841	1.6624	0.3967	0.6903	1.1339	0.1195	0.0782	0.2827	1.4189	1.3725	0.0443	1.2344	0.85	0.7816	0.5979	0.6679	0.824	0.7332	0.0443	1.9639	0.3745	0.2933	1.0099	0.0443	0.1644	0.5225	0.6737	0.0443	0.6818	1	0.3918	0.8542	0.4053
[truncated: 2 more columns]

[truncated: 6 more sheets: Fig S7, Fig S8, Fig S9, Fig S11, Fig S12, Fig S14]
